# Supplementary material for: A new family of “megaphages” abundant in the marine environment
Source: ISME Commun. 2021 Oct 20;1:58. doi: 10.1038/s43705-021-00064-6 (PMC9723777; doi:10.1038/s43705-021-00064-6)
Supplement: Supplementary file 1 — Mar_Mega_1like contigs [file 43705_2021_64_MOESM1_ESM.txt]

>ERR599379_k121_83516
CTAAACATAAAGCAATTGACTACAGCTGATAAAGTGCTTGAAGGTACTTCTTATTCAAAG
GATGATTCTTCTAAAATGACTTCAAATACTTTAGATGATATAAAGGATTCTGATGATTAT
TCTTTCATAACAGACCGAAAACAAAAAGGAAAGGTCTTCTAACACAAATAAATATAATAC
AGGTGAAATTATTTGATTACATTAAGGTTATGTTTTCTTCTCCAGAAAAATGGAAGAGGC
TTAAGGCATACGACAAGGTTAAGAATAACTTCATGATGAATAGGTTCATGTCTATTAAGT
TTCCCATACAGGCTAACTTATTTAATGTTTTAAAGACAGACCCGGTAGGAACTGCCGAAT
CATGGAGGATGATAGCTTCTAAGTTTACAAGAGTACCTGGGTGGGTATACACAAGAGTTA
GAAAAACTAAGAAAGAAAAGAAGTGGGAACCTAGTACTGAAGCTTTAGCCTTTTATATGA
AAATAAATGAAATAGGTACAAGAGAGTATGAAGAGGTTTTAAAATTTCATCCTACAGAAA
TAAAGGACACAATGTTAAAAATTGAAAAACAGATTAAAGGTGATGATCACAAGACATGAG
TTTGAGTTAGGGATTCCTACCAACATTTCATTTACATTGTATCGATATGATTATATTGAT
AGTATCATCATTTCTCGTGTATTAAAAGAGTGTAAGAATCACGTCACAGGCCAAAAGGGG
GTTTACAAAATTTCTATTGAAGGTTTTAAACGAGCCATAGAAACTTCTTCTAGATTGACT
AAAGAAGTAGAGAAAGCTAAACTGGCCGCAATACCTACACCTAACCTTAAAGTCAACTCT
ATCTTTTTCTTATGGAACATCATGGATGCCTTAGTTAATCTTAAGTGGCTTACCTTTAAG
ATATCTGAGGAGAAAGAGTACAGTCGCATCATGGAAGTACATGATAGAGAAATACTAACA
TTTCACTATAACATCGAAGAGGGTGTCTTTAATTTAACTGAAATCTTAAATCGTGAAGAA
TTAGATGAATTTAACAAAGAACTGATAATGAACGGCCTCATGGAGAATAAGTACTTTGAT
AGACTAAATTACATTTGGATGCGAGCATCTAATTTCTTCGATCTCATTTCTTGTTTTGAA
AAGAGAGGAAGTAGCATTGCTCACAAAATATATCAATAGGTGGATCCTAAGATAGATGAA
GATGATCCAACACTCCTCGTAATAACTGATTACACAAGTTATTAATTCCACAAATAATAT
AAAACACTAGGAGAATATATAAAACAAATCAATTTTTGTAATGAGCTTCATACAAAGATG
CTGTTCTTCTAAAAGAGAATGTTTGACTTATATCATTGTCCTACTTTGGTGTGGGGTTGG
TATTTTAGGATCTTATTATGAAGCAAGCTTTACTGAGTTAGCTGCTTATTTTATATCTCT
TACAGGTTTTGCTGGGGCTTATATGTACGCAGAGACCAAAAGGAAGAGCAACGATGCTTC
CATCTTTATGCCTGGAAAATCAAGCAAAAGGGAACTTATGATATACTTCACAGTACTCTT
ATGGTTAACGGTAGGAGTCTTTACTATAATTAATAAAGCAGACTTAATGGGAATGAGTGC
TTATTTTGCAGCTCTCACTCCTTTCGTAGGTTCTTATATCATAGGAGAGACGGTTAAGGG
AGAAGATGAAGATAAAGAAATAAAACAAATAAATTCTTAGACATGGGAAGAAATTCAATT
TTAGAACAATTAAGACAACAGAGCATCGAAAGAATGCGACAAGAACGGGTAACTCGCTTA
CACAGAGAACGTAAGGACAGACCCATTATCTTAGAGGCCGAGAAAAAGCAAGCTCCCGGT
GCTATAGTAGTACCACAGGCTGCTGCTGCATCTGCCGCTGCCGCTGCAGGTGGAGGTAGT
GGGAGACCGGACGTACCCCCACCACCAGTACAAACTGCCTTTGCTTTTAAGGTAGGTCTG
GTAACAGATCAGATCGAAGAACCTGGGGCAGACACAATGCCTTGGAATATTTCATCTGAG
GGTCTAGATCCATTTGCAACAATTGGAATTAAGGTCACTCGGAATGGGGAAGTTAAAGAG
ACAGATAATGAAATCATAAAAGGATTTACGTGGAATTGGGAGGAGACCGGGGAACCTGGA
AGTCAGCAGACCACTTTGGAGATACCTAAAAGTCAGAATAATGCACTGATTGATGCAGGT
GTTGTTGGGACAAAGGCTCAGCTGAATGCACAGTTGGTCACTGCACACGGTGCTCCCATA
CCATCTGTTAATTCCTGGGAGTTTGGTACGATTTTTAGATCCGTTTGGGGCATATCCTTA
GATAGCGGTCAGCTCGTAGATAAGGACTTAGAGTTGAAAGGTACACAACACTTATCATCT
CTTCAAAACTTTTCAATGAATGACTGGACAACAGACGAAGTAGGGATAGGTGTAATTCTT
TCTCTTAACGGTAACAATACTACCGACAGTGATAATCCTACAGGGCTATCTGAATTTTCT
GTTAACAATGTTTTTATCAAGAAACTTAGCTTAAATAACCTAACATCATACGCACACGGA
GAGATGGGTAATTGTCAAATACAAAATTGTACGGTCTACGGCCCAGTGAATTTTGGCGGA
TCGTGGAAAACGAAAGGAGAGTACAATCCGGCAGAAAATGAACCTGGTTTCATTAACATT
GCAGGTAACTTTTGGCAAGACGGTTCTTCTGTAAGTTTAGCTGGCTTATGGTCTGCTTAC
GTAGATTTTAGTTGGGTGGAAGAGGGTACCTCTCCCTTATCGACTTTTAACCTACAACAC
TTAAGGACTGCTTACAGCATCACTCTTAATAATCTCGATAATTTAACAAGTGTACTTATT
GGTAATGTCAACTGTCCCAATTTAACACAACTGAATTTGGGACTAAATTCATCGTTAATT
AACATTGGTACTTTGGCTAATCTTAAGGCACCCATACTTAACCAAATAACTCTTGAACAA
TGTTTTGGCCTAACCACTCAAGCTATTACCGACCTTTTAGGTGGTCTTGGAACCGCACTG
AATGCGGGAAACATAGGAACTGCCGGAACTTTAGATTTTACAGAGGTAGAAGTAGATATT
ACTGGAGGGGACTACCAAATAAAACGCTTGTCTGTAACTGACCCTGAATTTGGCGCCTGG
AATGTAATTGGAGATTTTTGGGCAGAAAGCTTATCAGTAATGGAAGGAGAGTTTACAACT
CCCCAAGAGACTTTCGAAGCGGCATGCCTGGTAGAGCCTGGTGAAGGTATTTATTATAGT
TTAGCAGGAGGAGAACCTTTTGCTCAAGGTTTTGCCGTAATGGATGATGATCAGGGTAAC
CACGGATTGTCTGCATGTTACGTTAAGAATACAGATGGAGTGGTTCATCGATATTATCCT
CAAGGTGATGGTGAAGGGTCTAATATACCTGCAGGGGAATATGTGTTCTGGATAGAAACA
GGAAGCTGCGAGTAATAAATAAAATAAACATTTTAAAATGAAAAGATCAGAAGTATTAAA
AGAAATAGTCAAACAGAGCTACAGTGCTCGGAGTAAAGCTTTACACGAAGCTGACAAAGA
AACAAAATTTTCACCAGCTACTGTTGCCCCAACCGCGGCAGCTGCCTCTGCACCTGCTCC
TTCTTCTGCAGGTGCTTCTAGTAGCGGCGGAAACTCCACAAGGATTAATGTGCCAGTTCT
AACATTACGAATTAAAAAGGCTGATTTAAAGCTAGGAAAGAAAGTTCTTATATTACCTTC
TAAATTAAAGAAAGAAAAGTGGCAGGATGATGTCATTGGGGCGGTAACTAATTCTAAAGA
ATCTGCTGATAAAGCCATCGCAGCTGATCCTACTTTAGAGGAAGAAAAGAAGAAAGCTTT
AGAAAGAGTACCAGATTCAGACTTAATTTATGAAAAAGATCCTTTTGGCGACGGTTATGA
AAAGGAAGAAATCATCTTAAAAGAACCTATTTTTGAAAATGAAGATTTAAGGGATGTGGT
AGTAATGGATAGAGATGGAGAGAAGGAACAAGTACTACCGTGTAGGGAGGGTGACGCAAA
ATGTAAGGAAGCGAATGAAGCTTATGATCTTTATGAGGTTAAAGTAGATGATCCTGATAA
TAAAGGAGATTTCAAATTGGTTCAAAAGAATAATGAAGAAGTGATGGCTGATGGTACAAT
TGCTTCAAAGTAATTAAGCACGATTATCATATTTAAAACAAACAAAGGGGAGTATTCTAC
TCCTCTTTTTTAGTGAATATATAAAAAAAAGAATTCCTTTTGGCAGTAGACGGATCCACC
ACAAACGCTAACGGCGATGCTATCCTCATTAGTATTTCAGAACCTTATCTTAATGTAGTC
GAAGTTTTGGCTTTTGAGGATGATGTGAAGGGCGTAGTGACTGGCTGTTACTATGACAAA
TATTTTCGTTGGGGAACGGACGGAGTAACTTATTCAGACTGGGTAACTCTTACAGATAAC
AATCTAAAGGCTTTATTATTAGATCCTACTAAACCATTTTGGATCCAATATAAGTATGTT
CAGGTAGGCGATTGCACTTTAGAATTTATCTCTATCGCACTAGAGCTAGTTACGGACGGT
GGGATCATTCAAATGGTACCTCAGATAGCATGTTGTGACAATCAGTTAATGACCGGGTGC
CAGAACCTAGTGATAAACTGTTGTGAGGAATTTTGGAATCCTTATGATTTATCCAGAGCC
CAACAACAATACGAACTTCTTTCCAATGTAGCCTCCAATCTTTTTGGTATGTGTGTTAGG
TACTTTAAGACAGAAGCTGACCAGAGAAGTAGAGATGTCATCCTAAAAGAGTACTCTCTT
TTTAATGTAATGGATGTCGCGGAAATTAAACTCTTAGTTCCTGATAACGAACTTCCTACG
AGAGACATTCAGTTCAATCCTCTTATGATGGATTGGCCTGTAGAATTTGAAGTACACATT
GTAAGAGCTGCATTTGAAGCTGTCTTTGGAAAGGGTTCTAAGCCACAGATGCATGACTAT
CTTTACTTTGAACAGTTTCTTAATAGAATGTATGAAGTCAATGCGGTTGCCGAACCTGAT
GACTTTATGTACACCAATGCTTATTGGAGAGTTAGTCTTACACAGTACCAGGATCGTACC
GCTGTAATGTATCCAGATAAAAACATTGAAGAAGAGAAAGACGATCTCATTACTAATGTA
GAAGAAGCTTTTGGTGAAGAAGCTGAAAATGAATTTAGGGATGTTAGGAAACCTAATCAG
TACAATACTATAGGAACACAAGCTAATGATTATGTAAGAAGGATTTTAGATAAGCGGTTA
CTCATTAAAGAAGAGAAAGTATATAATGCATGGACGATAGTTGCAAAATATCATTATGCA
CTTGATTCTATGGATAAGGGAGATGAGACAGTAGAATATAGATTTAATGGAGGATGGTCT
GAAGATGATGATAGAGCTTTTACTAATTGGGTCCGTCCTCAGTATGATACACCAATAGGA
ACTAACACCCTTATCATTTCTATAACTAATATGGGAGGACAAGTTTCCTTTACATTAGGT
CCTACTGGAACTGAGCATTCATATAAGATAGGAGATTGGGTCAAGGTTGAAGGAACGACT
TCATATAACGGCATACATAAGATAATAGCAGTAGGAACTACAAGTATTACTTTAGATACT
GGTTACACAACAGATACATTTGCTGGAACACCTCGAGTAAGATTGGAAAAGAATTGTACT
TACCTAGTGTATGAGGGAGAATCGCTTCGGTACTTTAGTTTAACATACACACCTAACTGG
TACATCATTGAAATAAATGGTACTTATTACAAATATGATTTAGGTTCTCAGGGATTAAGT
CTGAATAAAGATAAGTGGTATGCTATCTCGATTAATATGTCCAATTCTTTTGATCAAATA
AGCTTGTTCATATATGAGACTATTAAAGATCACGGAGCAATTGATCCTAATCTAACTTCT
GAGTTAGAACTTAAATTCTCTGAAACTAAAGATCTTCCGGGTACCAGTATACCTGATCAC
CATGCATGGAAACTTTTAGCCTCCGATACAGACTTAACGAATATTAGGATATTTACTAAA
CCTATCGAAGAAGAACAACAGAATGTGGTCTTGAGCCAATATGTGGTGAATGATACACAC
CTCACTCTCTTAGTAGATAATGCTACACCTCAACTTAGACTACCTAAGGTAACTAATCCA
CGTTAGAATATATAATCTAAACTGGTTAATTAATGAAAGAAGACTCCAAGAATAAAATTA
GGTCTAGTTTAGATGACCTAATAGGCCATGACCTTCCTGATGAAGTTCCAGGCTTAAAGG
ACACTCCTAACCTTGTTCCCGTAAAGTCACCAGAAAGAGAGACAAACAATCAAGCTTTGG
TCAGAGCTACCACTAAAGCTAAGGGTGTGATGGATAATTTACTTAAATTTTATTTGAGTG
AAGAGATTATTGAAGAACAGGAATACATTAAAGCCAAATCGGAACTTGATAAGTACGCCC
TTTCGATGTTGATCCGACAGATGGAAAACAGTGAACATGCTATTACTTTACTCATGGACA
CTATTAATGAAGGTGATGTGGCACCTCGAATGTTTGAGGTACTAAGTGATTTACAAAGAA
CTCTGTTAGACATTATTAAAAGTCAAACAATGTACATGGTAGCTGTCGAAGAGAACGTTA
AGAAAATTTCTAGAGACTTAGATGTTTATCACGGCAAAGGGCCACATAATAAAGTAGATA
GTAAGGTAAGTTCTAGAGGAACTAAAGAATTGATGAAAGCTTTACAGGATTCTATAGAAG
ATGATGAAATAACAGACATAGATGGCAATGAAGATGAAGAATGACTATCTTTTGATAGAA
GATATAGTTGAACAGAAAACTAACAGTGGGCTTTGGATTCCTCCTGATCCTAAAAACAGA
AAAGCTAAAGTGTTAGAAATTGCTGATGGAGAAGAAGACATAGAGGTGGGAGACGTAGTC
TTAAAAGGCATTGGTAAAGGAACTTCCGTTAGAATAGATGGAAAGTGGTTAGAAGCTATC
CATAAAAATAATCTTTTGGCGGTATTAAAAAATAGGATGGGTGATGATAAAAATAATTAA
ATGCTTATGGAAACATCACTAATTTTGAACATTGTTTTAAGTTCACTGGTAATGATAGGG
TTTATGTCATACGTTGTATGGTTAGGTTCTGTTGTACTAGGAGTTAAAAAACAGGTTTCA
CAAATGAGACGAGATGCTGAGGATATCGAAAGAGATATACGAGGAAGTATTGACTCAATA
AAAAAAGATTTGGATGAACGTCTGGATCACTTGGATAGGAAAATAGATAGTCGCTTAGAC
CGTTTAGACAACTACCAAACAAACCGTGTGGATACATTAGAACAAAGTGTATTGCATCAA
CTAGGATCTGTTACCGAGGATATTAATCATAGACTTGATGATGAGATTGATAATGTTACT
AGAGAATTTGAAGTTCTCAGAAGTGACGCTAAGTTCGCTTAACTAAATTAAACATTTGTT
ACCCATCCTTTTAAAAATTTAAAGAAATGGCTAGACCCCAAGCAGAAAGTTCAGGTTTTG
ATTATGATATTGCAAAAAGTGATACCAGATATTCATGGGATACAAAGAAGGCTGCTCAGT
TAATAATAGCTTTAGATGATGGATACAAACCTAAGGCCACACCCTTTTATGAAGGGAATT
TCAATTTGCGGAGAGGTAATATAGTTTTTGATTATACCAAAGAAGAGATCAAGGAAATTA
AAAGGTGTGCTACAGACATTGTCTATTTTGCTAATAACTATTGCACCGTAATGACCGATG
ATGGGCTAATGACAATAACTCTACGTGATTACCAAGAGGAGATGTTAAAGCAATTTCAAA
AAGAAAGATTTAACATATGTGTTGCGAGCAGGCAGGTGGGTAAGACTATCTGTTCTTCTA
TTTACATTGCCTGGTATGTTCTTTTTAATTTTGATAAGAATGCTTTAGTTCTTTCTAACA
AGGGGGCTACTACTCGAGAAATTATAGATAAGGGAAAGACTATTTTAGAACACCTTCCTT
TCTTTTTAAAGCCTGGAGTTTTAAAGTGGGATGTCTTTAATACGAAGTTTGATAACGGCT
GTAGAATCATAGGACAGACTACCACGAAGAAAGCTGCTATTGGTTTTACCATTCACTTAT
TATTCATGGATGAGTTTGCCCACATACCCCACAACTTTGTGAATGCCTTTTATGAGAACG
TGTATCCAACAGTATCCGCTTCTGCTAATTCTAAAGTTATCATTACGAGTACCCCTAATG
GCTTCAATAAGTTTTATGATATTTACTCTGCTGCTGAAAAGGGCTTAAGTGAGTACACCC
CATTCCGGGTAGATTGGTGGGATGTTCCTGGAAGAGATGAGAAGTGGATGGAACAAGAAA
TTGCTAATCTCGGTAGTGAAGAAGCCTTTAATAGGCAATACGGCAATCAATTTATTGCAA
GTTCTTCTTTGCTCTTAAGTCCAGCAAGTTTAAAAAAGATAGGTGATAATCAAAAGGATT
ATGTTTTTAAAGACATAATAGAATTAGAAGATGTTGATACAGATTATAGTGGATTAGTCT
GGGAACCTGATTTTGATATAGAATCTATCGAGGAAGATGAAAATTACTGGCTCTTCTCTG
TAGACTTAGCTGAAGGTAACGGTGGTGATTATTCTGTAATTAATATGTTCAAAGTAGGCA
TCATGGAACAAGCAGATTTTAAAAACGTGACTTCTCCTGGAAGTTTTATAGATTTTTTCT
GTCTTAAACAAGTGGGAAGGTTTAGAAGTAATGAACACACTATAGAAGATTTTGCAAAAA
TTTTGTATACTTTAGCTCTGGATATGTTTTATGGGGAGAATGTTAAAATGATAATAGAGT
GGAATATGTTTGGCTCGGAGTTGGTTAAAAGACTTCAGACTGTCTTTCCTCAACGAAATA
ATTTTGATGAAGAGATAATTGTCAAGTTTAAACACCGAGTAGATGCTAGGGGAAAGAGAT
TTGGATTGAAGGTTAAGAAAGACAATAAGCCTATTTTTTGTCAGAATTTTAAAAAATATG
TGGCTCAAAATAGAATCGTCCTTTCAGAGAAAGAAACGGTGAGAGAAGCTGGTACTTTTG
GCAAAATGCCCAACGGTGTATATGCAGGTCAATTGGGTAATGATGATCTGATAATGACAT
GTATAAATAGTTCTGAATTTCTTACTACAATAGACTTTTCCGATTTTGCTGAAGAAATTT
ATGAGTTAACACCAGATGATGTACAGGTCCAAATTGAGAAAATATTAGAACAGGATTCTA
GAGGAGGCCACCTTAATTATGATATCTATGAGATCATATAATTTTCTTGGGTTGGTTGAA
TATATAAAAAAACATAAAAAAAATAATATAAGATGGCACTAGATCCACAAATAACTACCC
TCAAAGCATCCGGTACATATCGGTTTGAATTTGATAAAAGTCAAGTAGTAAGTATTCCTG
CTGAACAGACCAGGTTAGTAATTGGTTTCTCCAAAAAGGGGCCAGTTAATACACCCGTCT
TTGTACCTGATACTGGTTTCTTTAAACAAGTATTCGGTGATATTGATAGAAATTTAGAAA
AGAAAGATTCTTATTTTCAGAGAAGCTGCTTAGTAGCTTTAGAAAGAGGACCTATCTTAG
CTCTTAATCTTCTTCGTCTTGATGATGATGATGATCAAATAGAAGCTATTAAATTTGCTA
CTGCATGTACACCTTACAGCATACAAGATAATTCAGGAGATGACTATCCTTATTCTGGCT
TTTTTAATCAAGATAAATTTTGGTTCCCAGATACTGAAGCATTTTTAAATAATGTAGGTT
ACAGCACAAGTTATTCTGGAAGCGGAACTACTAATGATTTATTAGATGTTACCAATATAG
GTAAGACACCTATATCAGTTATTATTAGAAAAGCTGCTCCTGAAAATGTAAATGGCTTTA
ATGTTACAGTAAAAGAATGGTACGGAGCTGCAAATGTACCAGGATATCTAAACGGTGATA
GTTTGATATCTGACTTTATGGTTGATGTATTTGTTATTGACGGTAATTGGGGTGGAGAAT
TTAGTTCTCCTAATCCTTACGAACGGTTTGATTCTGATCCTACATTCCAAACTTATTTCA
ATAAGACTAAGGGAATGCTCAGAAAGATTAACCCAGATGATGGAACTGATACTAAACTTC
AAGAATTCTTTAATGAAGATGAAGTTGATCTAATTGCTCAGTACACCTCTTCACTATTAC
CAAATTTCATTGATCAATTAGGAAACAACCTATTTGTAGAAAACATGGTCAATAGAGACA
GTGCTACTACTGGCTGTTATGTTACAGTTAATGAAGATTTATTTGATGGAGAGACAATGT
TAGACGGAGTTCCTGCTGGAATAGATTTAATAGGACACAATTTAGAATGGGTACAACAAA
ACAGTGCTCAGACAGACATTAATTTCTTATCATATGAAGATACTATTGCTGCTGACTTAG
AGTTCTGTAGAGAAACTGCTGATGTTCAAACTATTCCTATGAATGATGCAGATGGAACAG
TGGCAGTAAATACTGCTGGTGATATAACTATAACGGTACTTTCTACAAGTGGTGCTTATG
CTGATTTTGTTAGCATGTCTGCAGCTGGAGTCGGATTAGGAACTTATATTCAAATGAATG
ATCCAGGATCAGCATTTTTCTTCGTTCCTGTAATTAATGTAAATGTAACTCCTACTGTAG
TAACAGTGACACTCTCACCTGTTAATGCTGCGCCAACTGATTTCGATATGAGTGGGTTAA
TTGCTCCTTTAAATTATCTTAATCCTGCTGACATAGATCAAGTTTCTATGGAATGGACTG
ATGCTACACCTTACGCACCAGGACCTGCAGGAGTATCTACGGCAAACATCGTGGGATCTA
TAGGAACTACTCTTTACTCACAGTACACTACAGGTGCTCTTACCACAGGAGACGAATCAA
ACTTTGGTGTGGCTGGAGACACTACGAGATGTTGGTTAGACTTTAATACTTTTGACAGTG
CATTCTTCTATACTGGAGAACCTCTTCAAAATGCTACAGACATCGGAACTATTTCAGATC
CTGATTATTACATACCAAGTGTTAGGGTAACTCCTTACGAGGATGAAGACTTTACTTCTC
CCGTAATAGCACCTAATGTATTCACAGGTAACACGGTATTTCAATTAGACACTGATCTTG
TAGGATATACAGGAGCTATACATGATACTTTCTGGACTTCAGGTGGAGTGGCTGCGCCAT
CTCACTGTTTAGTTGTTCAGAGTTTGAAAGGTTCAATGAATCAAACATTCGAAATAATAG
CTTCTTCTGCTACTGAACCAACACTATATCCTAACCAGATACTGATAGAATCCCCAAATA
CAGATACTATCGTTGGTAACTATTTGGTACACCAAGAAGGTGATGCTTCTGGGGGTCAAC
CTTCAAGGCTAACCCGTATAAATGTTGTTAAGGGTGGACAGACTACCGCTGATTATCCTG
CTATACCAGTTGGAGTGACTGCATTGTTGATAGAATGTCAAAGTGAAATTTTAATCAGAA
ACATTGGAGGAGATGATACGGTAGAATTATACTATCCTATTGATTCTTGGATAGACTATT
TTAATATCTTCACATTAGACGGTTTTACTTTACGAGCTGATTACAGTATTCCTGATGGAA
CTAATGATCGACAAAATGAAATCTTAAATGATACACTCGCGGGAACTAACTTAGCAGGTG
CATTAACTGATAGAGATATTATCAGTTACCGTTACATCGTAGATACTTTTGGAAACGGTA
TAGAATCTGGTTCTAAAGCAATCTACTTTACTCTATGTAAAGATAGAAAGAATGCTTTAG
CAATCTGTAATGCTCCTTCAGTTAGAGACTTTAAGGACAGTACGGATCCAATATTTACGG
ATGCTACCGGTTCTCTTTCAACCCGATTTATTTCAACGGGTGGAGATCTGGCATTGAATC
CTACAGTTAGGTACTCACTACCTTCCATAACACAGGGTGCAAGCTTCGGCTGCTTCTATT
TCCCTTATATGTTAGTTAGGGACTTAGGAAAGAACATAACTGTTATCCCTGCCCCTTACG
TATCTAACAACTTTATTGATAAGTATGCTACTGCATTACCTTGGTCAATCGTTGCTGGAG
TTCGTCGAGGTGTTGTTGGAGGAGCTGGTGTTGTCGGAATAGAATTTAATCTTGATAAAC
AAGATAGAGAATATCTTGAACCTTTCGGATTGAATCCAATCGTATTCCAAAGAGGAGCTG
GACCAACTATCTTTGCAAATAAAACTGCACAGCAAACTATTAAGTCTGCTCTAAGTTCAA
TTAACTGTAGAGAGGTTGTAATTTACATCCAAGATGGAATAGAAGCAATACTTAAGAATT
ATTTGTTTGAATTTAATACTGCTCAGACGCGATTAGAAATTAAAACTTTAGCGGATAACT
TCTTATCAACGGTTCAAAATGATGATGGTGTTTATGATTATAGAAACATTATGGATGAGA
CTAACAATCCACCAGAGGTTATTGATCAGAACATAGGTATCATTGATACTTACATCGAAC
CTGTGAAAGGATTAGAAATACTGGTACAAAGAACCACGATATTAAAGACTGGAGCGATAA
GTACTGGAAATTTCCAATAAGAGCATGAATAAATAAAAAAAACAGAAAAACATGGCATTA
CCACACTATACACAAGCAAGAGCTAGTACTCAGCTGTATGAACCTATTCAGGCGAATCTA
TTTGAGGTAACTGTCTTTACTCCCCAGGGAGATGATACTGGACTTATACTGGAACACGTT
AGATCCATAGGAGGGCTTAATAACTTAAACCCAACTGTAGATGCCGTTGGCCAGAAGTAT
AAATTCTCAGATCGTTCTTATGCCGGGATGCCAGGACAGACTTTCGTTGATTTAGCAATG
AACTTTACTCTTAACTTAAATGAAGCTAATGGAAACTACATTTATACTACATTTAGGAAT
TGGTACAAATTAATATATGATCCTTTGACTGCTGAAATGACGTTAAAGAGAGATTATGTT
GGAAGCATGATAATCGTTCAATACAACCGAGCTGGAGATATTTACAGAAAAGTTACCTGT
AAGGACATATTCCCAACTGGTCAACCTGGATGGGCTGACGAATTGAATTATGATTCTGCT
GATCCTGTAGAATTAGCGATGACCTTCCGTTGCGATCACTGGGTCGATGAGAACGTTGGA
GATTAATTTTATTTAGGAAAATAACTATTTTTAAGGAAATTGGGGCTAGTCCCCAATTTT
TTTGTCCAAGTACTAATATATAATATAGAATAAATAATCTAAAATGGTTGTATACAAGAT
AACTAACACGAAAGATGGTAAGGTTTATGTGGGGTACTCCCACAATGATAATCCTAATAA
CTTTGGAACTGGAAAATATATCAAAAGAGCGGTTAGAGATTTAGGAGCTGATTCTTTTGA
AAGAGAAGTCATTAAATATTATGATGACGATGATTTAGAAGAAGTTCTTCAGAACGTAGA
ACGATGGATCAAAGCTTACAAATCTGATAATCCTACTTATGGATATAATGAAAGAGCTGA
AGATTGTCTTCCACAAAAAAGGAGACTTACCAAAAAATTACAGGTTCTCATCACTCCACA
AGATGAGGAAGTGCTCAGTAGCATTTTAATAAGAAAGTCAATGGAAAACGGATCAAAGCC
CATTTCTATTTCTAAGTATGTGCGTCAGCTTATTAAATTACACATAGTTAAAGAAACTTC
AAATGAGCATCTAATAGATAGAATTAAAATAGAAAGTTAAACCATGAACGAAGTAGAAAA
TACACACGAAGATAATATCAAGAAAGAATTTGAGCAAAGTCAAGGAGCAGACACTGATAC
AGTAGAAGCTTCTGAAGTTCAACGAACCCCTGATGGTAAAATTTCTTCTTTAGGTAAAGT
AGACACTCGCAAAGGTAGGGGTGTTACTCCTGTAGATGATCCAGAAATTAAAAGGATCCA
AGATTTAGTAGGATACATTGAATTTGATTTAGCTCAATTACCATCCGGCGGTAAATTTTA
CAGAGATGATTTTCAAATCCACATTCGAGCTGCTAGGGTCGGAGAGATTAGAAATTTTTC
TACTATGGATGAGAATCACTTAAAAGATGTAGATGATAAGTTGAATGACATCTTATTAAT
GTGTACTAAGCTTACTTTTGGAAAATCCGTAGGTTCTTACAAAGATGTTTTAGAAGAAGA
TCGAATTTACTTATTATTGGCTATCCGAGAACTTACATTTAAAGACGGTGAAGCCAAATT
AATGTTGAAATCTAAAACTCACGAATGCCCTACACGGGGTGCCGTTGATAGAGTTGAATT
AAGGACAGAGAACTTAGATTTTCAATTACCTGAAGAACAAGTGATGAGATACTATGATGA
AGAAAATAGGTGTTATGCTATCCAGACAAAATCTTACGGTGAGATTAGAATGGCTCCTCC
TACTATCGGAGTCATGAGAGCCGTTACAAATTACATTACTAAACGTGAAGAAGAAGGTGC
CAGTTGGGACAAATCTTCTCTACAAGTTATTCCTTACATTATACGGGAATGGAGAGGTTG
GTCAGATCGTGATATTTTTGCTACGGTTACCGAATTCCAAGGATGGGATGCATCTAAATA
TTCTGTTATCTTCCGTTTAGCTGAGAAAATGAAAGTCGGTGTTAAGCCTGAACTTAAACA
TATCTGTCCGGGGTGTGGCACTGAGGTGTCTGCGCCCCTTGAGTTTCCCGACGGCATTAA
GTCTCTTTTCGTTATACCAGATATCTCTGGAGAACTTCTTTAAAGTTCGTGTCATCCTCT
TGGAAAAGTTACACTTACAGCCAAGCGAGTTAGATTCTCTTCCTTTTTATGAGTATGAAT
ATACTCTTCAGTATTACAATGAACTCCTTCAGGAGAGAAAAGATGGTGAAGACAAAAATC
AAAAGGAACAAAGCGATAAATACAATATAAAAGGAATGCAGAATAGCATGTCTAAAGGGC
TTCAAACTCCAAAGATGCCATCTTTTTCAATGCCAAAGATGCCTTCCCTATAAAAATTAA
TCGTTGAATGGCAAGGGTAACTCTCGCAGATTTAGCTGCTCCTCTTAAGAAAATCGAAAA
GTACACTGAACAGTCAGAAGCTACCTTACAAGTGGTAGAAGAATTAGTGTATGCCGGCCA
GACCATTCAGGGTGCAATTCTCAAAGAATTAGAAAAACAAACTAAAATACTCCAGTTAGG
ATTAGCCGGTGGGATTGGAGCGGCAGTTAAGAAAAAGAAAGCCGCTAGTGCAGGTGCAGG
TGCAGGTGCTAAAGGTGCCACTAAAGAGATGGGTGGGTTGGCAGAAGGTTTAGAGGCCAT
AGGTATTGGGGCTAAAGGTCTTGCAGCTGGTATCTTTAGGTTTCTTCTTGTTCCCAAGAA
AGC
>ERR599369_k121_205714
CCCATACACAGGATAAATACATGTGTCTGATGTGTTTGCATTAGAATCATAATTTAATGC
CGTAGAATCCATACATCCTAAAACGGTTGGTATACAATAATTTCCACAATCAGGAACTTC
GATATATTTGTAAGGAAATTGTAATAATACATCCACCCAAGGATTAGTTCCTTCTTCCAT
TATTACTTGTCCATCCGGGCCGGTTAAAGTAAAGCCACATTGGTTTGCAGTCTGTACCGA
TTGACCTGGTGCAAAGAACATTACTTCTACAGGATGTAATGCACTTAAAGTAATCATAAA
ATCCTCAGAAGGTCCATCGTTAGGTCCCATCATATAAGGTCCATAGGCAGTTCCGTTTTG
ATATAAACCTAACCAAGCACCGAACCATCCATCAGACGCTCCATCTTTTAATGTTAAAAT
ATAATCACAGCTTGGAACAACTTCCATTGTATTTGCATTAGGATCATAATTAAATGCTGT
AGTATCAACACAACCTAAAATAACCGGTGTTGCACAACTTCCGTCATCAACAGTAGCATT
AGGATTGAATTCAGTATAACCAGGATCCATACAGCCTGATATAATTTGCGGAGTACATGG
GTTAACTATATAAGTGACCGTTGTATCATTTCCAAAATTAACATTTCCTTGATTAGCATT
AATTTCTAATACAACATTTCCACAAAGATCTTCAACATAAACACTTCCATCCTGGCCTCC
ATAACAAGATCCACAAAGTCCATCACCAAAAGAATCAAATAATTGAAATTCAATAGGTGT
ACTATCAGGTACACAGACCTGGGTTACAGTTGGTACATTAGGAGATGTATATTGGGGTGA
GGTAGCAATAATAGTTCCTGTGGTATCTGAAATTTCCCAAGATGTTTCACCAGGATAAGT
ATCCGGTATTACTGTCACTATTAAATTAGTTTCTCCATAAGGACAATTAGCAGCTGGGTA
AATACACGAACCATCATCTGAATTAGCCCAAGGATTGTAATTAACCGCTGTCGCATCAGT
ACATCCTCCAAAACAATCTCCAGTTGTAATAGTTAAAGTATCCGTATAAGTACCGTCGAC
TAATTGTGCTTGAAAGTAATAAGTGGTATTAGGTTGTTGATTATTCCATTGAAGACCTGT
ATTTCCAAAATTAGCAGGATAAGGATACCAAGTATTTCCTAAAGTGTTTATATCACTTGT
TTTTGTATAAGCAGCTACTCTACAATTTGGGTTTGGCATATTTGACCAGTGGTAATGTAA
TTTATTATTGTTTCCATCACAATAAGTATCTACATAAAAAGTATCTAAACCACCACACGG
AGGAAAAACACATAATGAATCCACACTCCATGAAGAATTAGGATCATAATTTGTAGCTAT
TGGGTTTTGGCATCCACCATAAGGTGGAGCACAGGGTGCAATAGTTAACGATTCAATTAA
CTGGGCACCGTAATTTCCTTCCGCATAAAACAAAGTATCATCACAATTATTATACACATG
ACAAAAACCGATATATTGCCAACTTAAACCATCACCATAAGAATCGTTTAATGTAAATTG
ATAATCACCTGAATAAAGAGAATCAACAACTACAATTGTATCGGATAAACCATTATAGTA
AGGTCCACCGCTAGCAACAATGGTAGATGTAGAATCTTCTAATGTCCAAGTAACTTCTGA
TGCATAACCATCAAAATCAAATTGAACTTGAACCCAAGTGTCCGGGGTTTGTGCCTGTGA
AAATAGAGAAAATGTTAGCAGCGTAAAGGCTAATAATATATTTCGCATCATCCATAATAA
GATTTTTTAACACTACAACTAAGTATCAGTAGTATTATATTTATCCGGATGTTAAAGAAA
AATATATTGAAAAATCAAATATGTTAACTATATTTGAGGAAATGTTTTAGATTCAAAGGT
TCCGTCCATTGTTTCTACTATATAAGTCCTTTCTTTATTCCAATGTCCGCAATTCATATA
TGCTTCTTCCATTTTGTGCTTGTGGGTGTGACCACATATAACACCATCATATTTTCCTTT
GATAAATTTCTTAATTAACTTTTCGGTTGAACAATACATTTCATCAGTATTCTTCCATGC
ATTTGGGTTAAGCTTTCCCCATAAAAGTCTTAGCTTAAGAGGAATCCATTCAATGTAATC
AAATTTATGTCCGTGTGTAACTAGATATTTTTTACCGTTTAATGCTTCATGAACAGTACT
TTGCATAATTTTAATAGTACCAACATCAAAAGGATTCCTTAAAAAGGATGTCATAAAATC
ATCATGGTTTCCAATTAAATAAATTATATCCGTTGTTTCGGCTAATTTCAAAAACTTTCT
TACAACCTTAGTGTGGTACTTATTCCAGTCATTTTTAACTCTTAAATACCACCCATCTAT
TATATCACCAACTAAATATACACGGTTAACTTTGATCTCCTCTAAAAGCCTTACAAGTTC
TTTCTCGGATCCCTCCCCACATCCTAAATGAACATCGGATATAAATAAAGCATTATACAT
TGAATTAAGAAGTTTTAAGTTTGATTTGTGATATATCATCTGGTAGACCGGACAACGTTG
ATTGCAATTGGCCAAGAGTTCGGTTAATGGCATTAAGACTTTTATTTAATTTTTTCATAT
CCATTTTACCACCGCTTGATTTTGGCTTACCTGGATCCGAAGAATCAGAAGTTGTTCCCT
CTGTTCCTTCTTCTTCTCCACCTCCCATAAAGAAGTCATTAAATGCATCTGCCATTTTAT
CAATACCACTTCCAACATCTTGCATAAAGTTTTTCTCCATTGCTCCACTTGACATTGAGA
ACTGATGCATCATCATTCCTAAACCTTCCATTTTTTCAATATCTAATTTAGAAATGTTTT
TAGCAATTTCTCCCATATCCTTGGCAGCCTTTTCTAAACCTTTACCGGTTCCATGCTTAG
CCATATCATTCCAGAACTTATGAACTGGGTTAAGAGCTGATAACCAAGATGGCTTTTTAG
CCGCATTGGCAAATGTTAAAGTAGTAGAATTAAATAAATCATTAATGGCATTTGCAATAG
CCTGAGGATTCTTAAGATCCGCATATGCTTTAACTCCTTCGGCTATACCTTTAAGAGCAG
CATCTGCTCCTTGTACAGTTTTAATACCTTTTTGTACATATCCTTCACCGTGCCATTGTA
AACCTGGTAATTCTTGGAATGCAGCAGTACTACCACCTATTGCAGCAAAGTTAGTACTTA
CGAATGTTAATACTTGACCTACGATTCTTCCAAGATGATCAAAGTTAACTTCCCCCGAGA
CCATGTCGGCAAAAATCTTTAATCCTTCAGCAATTCCGGTTAATTCCTTTCCAACTCCTT
TTACTGCCTTAACACCTTTTTCAATATAATCACCACCACTCCAGAATAAATTAGCCCAGA
ATCCTTCAGGTCTTGCGCCTTCATTCATTCTACCAATAGCCGCGAATGCAGATCCAATAA
ATGTTATTGATTGACCTACCGCATAAGCTAATTTTCCATCAGCAGAGAAATCTAAATCTT
TATCACCGTAAACCAAATCACTGAATGCTTTAAGTCCTTTGGCGATAGCCGTTAATTCAT
CACCTGCACCAGATACTGCCTCCACACCTTTCTGAACTAAGTTTTCTGAATAACTAAACC
AACCTCCCCATTCTCTTTCTACATTTTCTCCACCTATTGCAGCAAATGCTTTTCTAACGA
ATCCCATTGTTCTAATTACTGCATAAGCAAGAGTACCTTCTTCAGGATTGTCCGGATCAC
CAAATTTAACACCGTCAGTAATTAGTTTTTGGAATTCCATTAAACCTATAGCGATGTTCT
TTAATTCTTCACCTGCACCTTTAACTGCTTGAATACCTTTTTGTACAATGTTTTCACTAA
AGCCTAACCAACCCCAAAAGCCTCTATCTCTTTCTTCACCTTCTCTACCAACAGCAGCAA
ATGCCTTTCTCACTGTACCAATCGCGTTAATTACAGAATAAGCAATAGTACCATCCACTG
GGTTATCCGGATCACCAAAGTGAACTCCATCCTCTATCATCTTTTGGAATTCCATCAGTC
CTAAGGCGATATTCTTTAATTCTTTACCTGCACCTTTAACTGCATCAATACCTTTGGCTA
CTATATTTTCTTTGAATCCTAACCAACCCCAGAAACCAGTGTCTTCTTCATCACCTTCTC
TACCTACAGCGGCAAATGCTTTTCTTACCGTACCAATCGCGTTAATTACCGCGAATGCAA
GTGTTCCCTCTTGTGGATCATCCGGGTCACCAAATTCAACACCGTCCTCTATCATTTTCC
AAAATTCAATAAGTCCTTTAGAAATTTGAGTTAATTCCTTTCCTGCGCCTTGTACTGCTT
GAATACCTTTTTGTACAACATTTTCTTTGAAACCTAAGAATCCCCAAAAACCATTATCTG
CTTCATCACCTTCTCTACCTACAGCGGCAAATGCTTTTCTTACTGTACCAACGGCGTTAA
TAACCGCCCATGCAACAGTACCTTCTTCAGGATTGTCCGGATCACCGAATTCAACCCCAT
CTTCTATCATTTTCCAAAATGCCTTTAACCCTTTAGTTATTTCAATTAAAGCATCCCCTG
CATCCATCACAGAATCAATCCCTCTCTCAACAGCGTTTGGTGAGAATGTATTTCCAAAGA
CTGCTCCCATTAAACCCCCAGGGTTTTGTGGTTCTCCACCTGCTGCTGTAAATGCTGAAG
ATAGACCACCAAGTATGTTGGTTAATCTCATTGTATCTTCATCTTCCCAATCTACTGTCT
TAAAGGCTTTAAGACCTAATGATAACGATGATAAGGACTTACCTATAGCAGCATAACCTA
AAGCAGATTCTAATATAATTACAGAGTCCATTGCCCCGGTAAACATTCCACCTAATTTAC
CAAAGAACCCAGAATTTTCTTGACCTCCCATAAAGGCTCCTTTAAGTCCAGTTAATACTG
TAGCTAACTGAGTAGAATCATCCTCGGACCAATCTACTCTTTTATATGCAATTAAACCTT
CAGATAATGCCCAGAGTGCTCCACCTATAGCAGCAACAGCCACGGCACCTGCCCCAATAA
ATAGAGCACCTAAACCAATAACACCAAATTCTACAGCCAATCCTGCGACTATTCCTAATT
GAACTCCTACATCACCCCAAGTCATACCTTTGGTTGATTCTGCAAATGGAACATAACCTA
AAGAAAAGAGATACATTGCTAATCCCATTCCAGCAACAGCCAATGCACCTAATAAAATTT
GTGACCATGCCATTCCAGCTAAACCAAAGATTAAAGCAAACCCTCCTACGATTACAGCTT
GTTTTCCAATGTCTTCCCAACTTGGCATAGGATTCATAGCCATATTAAATAACATATATC
CTAAACCGAATACTGCTAATCCTAATCCCATTCCTCCAACTACTCTACTACCGTCATTAA
TTGAATCAGCCATTTTACCAACTAACCACATAGCACCAGACATAACTATTAAAATAGCAG
CCATACCTAATATAAGCATTGGGTTCATGGCGATAAACATAACAGCCAATCCATATAAGG
CAATACCTATTGCGAATTTCTTAAGCCCATCTCCCATCTCTTGTACAGCTTCACTTCCCG
CTGTAATAGATTCTTGGAACTTTCCAATCATATGCATTGTCAATGCAATAAGAGCTAAAC
CTGGAATGGCTAAGATTAGTAATGGGGTAGCAATTATCATTAAACCGGCAAATTTAAGAA
TAGACCAACCTAAGCCAACTAAATTTTTACCTAGATCGGACATCAATTGAACACCTTCTG
CTGCTTGGTCTAAGAGTGGGCCTATGCCCTCAGTAAGTGCTGCAAGAGATTCTTTTATCT
TTCCACCATCAGCTGCACTAGCATCTTTAGCTGCCTCACCAACTGCTCGAATAATATCTG
CAATTTCTGCACCACCTGCCTCACCAACTACAACGGTTCTACTGCCGCGTTTGTTGCCGC
CGGCAATAGTTTGTAAAAGTTTAGTTTGAAGTTCTAACTGATTAACAATCTTTTCAGAAA
TAGTTATCTGATCACAAACTTTTGCTGTTAGGATATCTAGCCTTTCTTCCACTCCACCGA
AACCTTCGGCTAATTTGGCCATTGGGCTAAAAATTGCAGCTAAGCCTCCCTTTTTCATGT
ATTATCCTAATTTTGGCATGCGAAAAGATGGCGCTTTCATAGATGGTGGTTTGAACGATC
CTGCGGAACGTGCTAAACTAGCCTGCTGTTTTGCCGACTTCTTTTGCATACTGTCTACAT
TATATTTATCGCCGTAATCTTTAGAATTTTTCTTCTCCGCCTCTTGACGTTCTTCTAAGA
TCTCATTGTAATAAAATAATGTATATTCGTACTCATAATAAGGCATAGAATCAATCTCAG
ATGGAGAAATATGAAGTTTCTCCATCATGAGAGTTCTAACCTTAAAGAAGTTCGTCAGAG
ATATCTGAAACAACGAAAAGAGACTTGATGCCGCCGGGAAATTCCAGGGGTGCTAGTACC
TCAGTACCGCACCCCTCGCAGATTTGTTTAAGCTCAGGTTTGACCCCTACTTTCATGTTT
TCTGCTAATCTAAAGATTAGCGCAAATTTCTTTGAATCCCAGCCTTGGAAAGATGTAATT
GCCGAAAAGATATCCTTTTCACTCCAACCTCTCCATTCTCTTTGTAAATAAGGTAATAAT
TGTAAAGATGACTTATCCCAACTTTTACCTTCTTCTTCCTTTTTTCTAATGTAATCAGTA
ATGGCTCTCATAACACCAATTGTTGGAGGGGCCATAACAAGTTCACCGTATGATTTTGTA
GCAACAGTAAAACATCTGTTTGTTGGGTCATAGTATTTAGCCACTAATTCTTTTTCTTCT
TCAAAAGATAAATTTTCTGTCCTTAATTCAATTTTCGTATTATCGCATTGTTCACAGCCT
GTTCCTTTATCTTTTCTATTTCTTTTTGCATTTAACATTAACCTTGCTTCGCCTTCCTTA
AATGTTAATTCTCTAATCATGAGAATCATATATAATCTATCTTCTTCTAATAAATCTTTG
AATGAACCTATATTTTTACCGTATTGTACTTTACAGCAATTCATTACGATTTGATTAAGT
TTATCATCTACATCTAACATAGAAGCTTCATCAACGGTTGAAAAGTCTCTAATCTCTCCT
ACTCTTGCAGGTCTAATATGTAATTCAAAATCGGATCTGTAAAATCTTCCACCTGAAGGT
AAGTAATCTAAATCTACCTTTGTGTATCCTACTAAAGACTGAAGTCTTTTGATTTCAGGA
TCATCAGGATCTGTTAAACCCATTCCTCTTTTAGGGTCTACTTTTCCTAAATTAGTAATT
TTGCTTTCCTTAGTTTGTTCCGTGCTTGGAACATCCGTTGCTTCCGGGGTATCTAGCCCT
TCAGCTTTTGCGAATTCCTTCTTAAGGTTTTCTTCATGTTGTTTTCTGTCGTCGCTCATA
ATTTAGTTTATTTAATATAAGGTTGAGATGTTTCTTCCACAATATGTTCTTTAATTAGAT
CTCTTACATATCTAGAAATTGATACAGGTTTAGTACCATCATGCATAGACTTACGAATAA
GTATACTATTTAAGGATTCCTCATCCTGTGGAGTGATAAGGACCTGTAATTTTTTTGTGA
GTCTTCTCCTTTGAGGTATACATTCTTCCATTGGTTCATTGTATCCATGAGAAGGGTTAT
CTGATTTGTATTTTTTTATCCAAAATTCTACAGAAGTTAAAACCTCTTCCAAATCAGCGT
CTTCAAATTCTTTAATAACCTCACGTTCAAAAGATTCTATTCCAAAATCTTTAAGTGCTC
TTTTAATATATTTACCAGAGCCAAGGTTATTTGGGTTGTCATTGTGAGAGTATCCCACAT
AAACTTTCCCATCTTTTATGTTTGTGACTTTATATACTACCATTTTAGATTATTTATTCT
ATATTATATATTAGTGTTAAGACAAAAAAATTGGGGACTAGCCCCAATTCTTTTTCCGAT
ATGTTAATGAATTTATGTTTGTGGTGCGAAAGCCTGAGTTTTAGGAGATTTAGCAGCTAC
AGATTTTTTAACTATTTCCATCGCAGTCTCTTCGTTCAGGTTATCAACCACTTCTTTAAG
GTACCCATTTGCCGTATGGCTATCATCGTCGTCAGCTTCATACATTGCGGCCATCTCTTT
AATAAGACCTGCGCAATCTCCTGCTTCTAACATTTTGCCTTCTGCTAATTTCTTAGCAGC
CATATCTGCGACCGCCGGAGCGACAGCAGCGGCAATAGCCGGGTTTTCGTTTAATTCAGC
TTCGTTAATAAAGCTATTAAAATCCTTTATCATAATTCAAAATTTAATTAAGCTCCTACG
TTTTCATCAACCCAGTGATCGCAACGATAAGTCATTGCTAATTCAACAGCATCTGCCGTA
TCATAGTTTAATTCATCTGCCCATGCAGGTTGTCCGGTTGGGAAACAGTCTTTAATTGTA
ACTTTTCTATAAATATCACCTGCTCGGTTATATTGTACAATTATCATACTTCCTACGTAG
TCTTTTTTCAAAGTCATTTCACCAGTTAGTGGGTCGTAAATTAACTTATACCAGTTTCTC
ATCATATTATAGATGTAGTTTTCATTCGCTTCGTTTAAGTTCAATGTAAAGTTCATTGTA
ATATCAACGAAGGTCTGTGCTGGCATACCTGCATAAGATCTATCAGCAAATTTATACTTT
TGATTGATAGCATCTACAGTTGGGTTTAAGTTATTTAACCCTCCAATGTTTCTAACATGT
TCAAGAATCAAACCTGTATCATCACCGTTAGGTGTAAACACAGTCACCTCAAATAAGTTA
GGCTGTACCGGCTCGTATCTTTGAGTACTCGCTCTTGCTTGTGTAAAATGTGGTAATGGC
ATAATTTATATCCTTTTTTTTATATATTCCTACTCTTCTTCTTATTCAAAATTTCCAGTG
CTTATTGCCCCAGTTTTCAATATAGTAGTTCTTTGTACAAGAATTTCCATACCTCTAACA
GGTTCGATATAAGTATCGAGGATACCGATGTTCGAATCAATTACTTCAGGAGTATTATTA
GTTTCATCCATTACATTTTTGAAATCATATACACCGTCATCGTTTTGAACAGTCGATAAG
AAGTTATCAGCTAAAGTTTTAATCTCTAACCTTGTCTGTGCAGTATTAAATTCGAATAAA
TAGTTTTTCAAAATTGCTTCTATTCCATCTTGGATGTAAATTACAACCTCTCTACAGTTA
ATTGAACTTAATGCAGATTTGATAGTCTGTTGTGCAGTTTTGTTTGCGAATATAGTAGGG
CCTGTTCCGCTTTGGAATACAATCGGATTCAATCCGAATGGCTCTAAGTATTCTCTATCT
TCTTTATCTAAGTTTAATTCTAAACCTACAACTCCGTTTCCACCTACAACTCCTCTTCGA
ACTCCAGCCACGATTGACCAAGGTAAAGCAGTTGCATATTTATCAATATAATTATTTGAT
ACATAAGCCGCTGGAACAACATTAATGTTTCTTCCAAGATCTCTTACAGTTATATAAGGG
AAATAGAAGCAACCCCAACTTGCACCTTGCGTTATAGAAGGTAATGAGTATCTAACAGTT
GGATTCAAACTTAAGTCTCCACCTTCAGAAATAAATCTTGTAGAAAGAGATCCGGTAATA
TCCGTAAATTTAGGATCCGTACTGTCTTTGAAATCTTCAGCAGAAGGAGCATTCACAATT
GCCAATGCATTCTTTCTATCTTTACATAAGCTGAAGTATATTGCTTTAGAACCTGATTCA
ATACCATTTCCAAATGTATCAACTACATATCGGAAATTGATAATATCTCTATCAGTTAAA
GCTTTTCTTAAATTAGTACCACTTAAAGTATCATTTAAGATTTCGTTTTGTCTGTCGTTT
GAACCATCAGGAACACTATACCCAGATCTTAATGAGAACCCATCTAAAGTAAATATATTA
AAGTATGAGATCCAATCATCAACTGGATAATATAATTCTACTTGATCTACACCGCCTACC
GATCTAATTTCAATTTCACTTTGACATTCAACTAATAATGCAGTTTGTCCAACCGGAACG
GATGGATAGTCAGCTGTAGTTTGACCACCTTTAACAACATTTATTCTTGTTAATCTTGAG
TGACCTGTTATAGTCCCAGAATCATGTACCAAATAGTTTCCTACTACTACATCAGTGTTT
GGTGAAGCAATTAAGATTTGGTTTGGATATAATAAAGGTTCTGAAGTAGAATCTGCAATT
ATATCAATTGCTTGGTTTAATGATCCAGTTAAACTTTGGAATACAATACAGTTTGCGGCA
GCAGCCACACCTTCTGAACTCCAATAGAAATCAGCTCCTGTAGTAATACCTGGGAAATCT
AAAGCAGTAGATAATGCAGTGAACCCAGAATCTTGGTAAGCAGTCGCTAATACCGAATCA
AGGTTATATAGTGGATCTGATATTGCTCTAACACTACCTACACCAGCCGCTGTATGAATG
AATCCGTATGATACAGCAGAAAATGCCATAAAGTTTGGAGTCGCAGTTGCAAATGCAGCA
CCATATTCAGCTTCATCTCCATTAGTTAAGTTTCCAAGTATATAATTATTATACATACTT
GAACCTTTAATACTTACGATTTGGTTTGTTAATGCAGCACCATCGAAGAAATTAACATTT
TGATCGATATCAGCAGAATTAACATATTCTAACGGTAATGCTAAATTAAAAGCAGCAGCC
GAAGTTCCAACAGAAGAAAGTGTTACAATAATAGAAGCTCCTGTATCAATTATATTTGTT
ACAGGTACCATTTGATTTGTACCAGCATTCTCTTGGATATATGTTCCAACAACCGACCCT
GCCACATTAGCAGCAAATGTACTAAAGATATCATATTCAGGACCAGGTCCTAAAACAGTT
ATTTCAATATCTCCAGAAGTAGTTGTAGTAATACTTCCAGCACCACCTACAGTCACTGAC
TGAGTTGAAGAGAATTCTTCACAAACAGTATAATCAGCATTAATTCCATCTTGGTAAGAT
AAGAAATTAACATCTGTTTGGTTTCCATTATTTTGGAACCACTCTATATTGTGTCCGATT
AAATCAATACCACCTGGCATTCCGTCAAGTAATTGTTCATCGAAAAGTTTTTCATTAACA
GTACAGAATGCACCTGTTGTAGCAGTATCTCTATTAACTAAGTTTTCAATGAATAGGTTA
TTTCCTAACTGATCTACAAAGTTTGGTAAAAGTGATGCAGTATATTGTGCAACTAAATCA
ACTTCATCTTCATTAAAGAATTCTTGTAATTTAGTATCAGTACCGTCTGCGTTAACAATC
TTTCTTTGAATACCTTTAACTGAATCAAAGTAAGTTTGGAAAGTTGGATCTGCATCGAAT
CTTCCGTAAGGAGCAGCAGGAGCGCCTGTAAAATCTCCACCCCAATTTCCATCTATAATA
AATACATCTACCATAAAGTCAGAAATTAAACTGTCTCCATTCAAATAATCAGGAACATTA
GCAGCTCCGTACCATTCTTTAACTGTTACATTAAAACCATTTACATTTTCAGCAGCAGCT
TTTCTGCAAATTACAGATATTGGCTTTTTACCGATATTAGTAAAGTCTAATAGGTTATTT
GTGGTATTGCCTGAATATGTTTTTGACCATCCTACATTATTTAAGAATGAATCAGTATCA
GGATACCAGAATTTATCTTGGTTATAGAACCCAGAGTAAGGAGCAGTTGCACCACTATTA
TTTTGTATTCCGAATGGAGTTGCAGCATTAGAGAATTTAATATATTCTACTACATCAACA
TTATCATCTAATCTTAAAAGATTAAGTGCTAAAATTGGTCCTCTTTCCAAAGCAGTTAAA
CAACTTCTATGGAAGTAAGAATCTTTCTTCTCTAAATTTCTGTCAATGTCTCCAAACACT
TGCTTAAAAAATGCAGTGTCAGGAACAAAAACTGGCGTATTAACAGGTCCTTTTTTAGAA
AAACCTATAACTAACCTAGTCTGTTCTGCAGGAATACTAACAACTTGACTTTTGTCAAAT
TCAAAACGGTAAGTACCTGAAGCCTTAAGGGTTGTAATTTTTGGATCTAGTGCCATCTTA
TATTATTTTTTTTAAGTTTTTTTATATATTCGCCAAGCCTAAGAAATTTATATGATCTCG
TAGATATCATAATTAAGATGCCCACCTTTTGAATCCTGTTCTAAAATTTTCTCAATCTTC
ATTTTTACTCTCTCATCCATTACTTCAAACAGCTCTTCGACGAACTCCGAATAATCGGTT
GTTGTTAGGAATTCAGAACTATTTATACAAGTCATAATTAAATCATCATTTCCTAATTGA
CCTGCATAACTTCCATTAGGTAATTTTCCAAAAGTTCCGGCTTCTTTGATAGTTGATTTA
TCCGTAAATTGAATTCTATTTTGAGCCACATATTTTTTGAAATTTTGACAAAAGATAGGT
TTATTATCTTTCTTAACTTTAAGTCCAAACTTTCGCGTCTTAGCATCTATCCTATGTTTG
AATTTAACAAGGGTCTCTTCATCAAAATTATTTCTTTGTGGAAAAACTGTTTCTAATCTT
TTAAGTAATTCACCACCAAACATATTCCATTCTATAACCATTTTTATATTTTCCGAATAA
AATAAATCAAATACCAAAGTATAAAGAACTTTAGCAAATTCTTCAATGGTATGTTCATTG
CTTTTGAAGGTTCCTATTTGTTTAATTCTAAAGAAGTCCATAAAACTTCCAGGGTTTTTA
ATTTTATCAAAATCATTCTCTTCCATCAATTCTATTTCAAACATGTTAATGACAGAATAA
TCTCCACCATTACCTTCAGCTAAGTCAATTGAAAACATCCAATAGTGTTCTTCGGAATCA
ACCGTTTCTACATTAAAATCAGGATGCCATGTTAAACCTTCATAATCACAGTCCACATCT
TCTAATTCAATTATGTCTCTAAAAATAAATTCTTTTTGTAAAGTAACTAATTTTTTAAGG
CTATCCGGACTTAATAATAGACCAGAACTCGCGATAAATTGATTTCCATATTGTCTATTA
AAAGCTTCTTCACTTCCTAAATTGGCCACTTCTTGCTTCATCCAAGCTTCATCTCTACCA
GGTACATCCCACCAATCTACCCTAAAGGGAGTGTACTCACTTAACCCTCGATCAGCTGCA
TCATAAATATCATAAAATTTATTAAACCCATTAGGTGTACTTGTTATGATAACTTTAGAA
TTAGCCGAAGCTGATACTGTAGGATAAACATTTTCATAAAAGGTATTTACAAAATTTGCA
GGTATATGAGCAAACTCATCCATGAATAATAAATGAATAGTAAAACCAATTGCTGCTTTC
TTGGTAGTTGTTTGGCCAATTATTCTACAACCGTTATCAAACTTAGTATTAAAAACATCC
CATTTATTAACCCCAGGTTTCAAAAAGAATGGAAGATTTTCTAAAATAGTTTTACCTTTA
TCAATAATTTCTCTGGTAGTTGCACCTTTATTAGAAAGAATTAAAGCATTCTTATCGAAA
TTAAATAAAACATACCAAGCAATAAAAATAGAAGAACATATTGTTTTTCCTACTTGTCTA
CTTGCTAAACATATATTAAATCTTTCAGCTTGAAATTGCCTTAACATTTTTTCTTGGTAA
GGTCTAAGAGTAATTGTCTGAAGACCGTTATCGGTCATTACGGTACAATAATTATTAGCA
AAATATACAATGTCAGTTGCACACTTTTTAATTTCTTGTATTTCCTCCTTAGTATAATCA
AAAACAATGTTCCCTTTACGAAGATTAAAATTACCTTCATAAAAAGGAGTAGACTTAGGC
TTATATCCCTCGTCTAATGCTATCATTAATTGTTCTACCTTTTTGGAATCCCAAGCAAAT
CTATTTTCACTTTTAGAAATTTGAAATTCAAAGCCGGCACTATCTGCAGGTGGTCTTGGC
ATAGTTTTTATTTAATTACCGCTAAAATGTTATTACGATGAATGGCCTCAACGTATTTTC
CGTTCATTCTAATTTCAGTTCCTTTCCCGATAAGCTTAAGAATAGTATCTCCTACGGTAA
TATCATTATCAGATTCATCTACAGCTAAAACTTTAGCAATTCTATTGTGTTTATTTTGAG
GGAGGTATATTCCTGAAGCAGTACGCTCTTGTACCATTTCCTCAATTAACACATAATTAT
TTTTCATTTTCATCTTCATCTATATCTTGTATTTCATCTTCTTCAATAGTATCCTGTAAA
GCTCTCATTAAATCTTTTGTTCCTCGGGTACTTACCTTTTCATCTCCTTTATTAACACCT
GTACTTTTACCGTGATAAACATCCAAATCACGAGAAATCTTTTTAACATTTTCTTCGACT
GCTACCATATACATAGTTTGGCTTTTAATAATATCTAAAAGAGTTCTTTGTAAATCACTT
AATACTTCAAACATTCTTGGTGCCACATCCCCTTCATTAATAGTGTCCATCAGTAAAGTT
ATAGCATGTTCACTATTTTCCATTTGCCTTATTAACATAGATAAAGCATATTCGTCTAAA
GCTGCTTTGGCCTGAATATATTCCTGTTCTTGAATTATTTCTTCACTTAAATAAAACTTA
AGCAAATTATTCATTACACCTTTAGCCTTGCTTTTAGCTCTCACTAATGCTTGGCTATTT
GTCTCTTTACTTAAGTCCTTGACTGGAGTTAATTTAGGACCATCACTCAAACCCGGAACT
TCATCCGGTAAATCATGTCCGATTAAGTCATCTAAAGTGGACCTAATCTTTTTCTTAGAT
TCTTCTTCCATAGATTGTTAGAATTTATATTATATATTCTATCTTGGATTTTGTACTCTC
GGTAATCTTAATTGCGGAACCGCATTATCAACCAGTAATGTAAGGTGAGTATCATTCACT
ACATATTGGCTTAAAACCACATTCTGTTGTTCTTCTTCTATAGGTTTTGTAAAGATTCTT
ATATTAGTTAAATCAGTAGGTGAAGCATATAGTTTCCAAGAATGTCCATCAGGTACCGAA
GTAGCCGGTAAAGTTTTAGTTTCAACGAAAGATAGTTGAAGCTTAGCTGTTAAATTAGGA
TCAATTAAACCGGTTTGTTCTATTGTCTCATAAACAAATAAACTAATCTGATCAAAGGAA
TTAGAAATGTTTATATTTATAGCATACCAAGTACCCTTATTCATACTCAATCCCTGAGAT
TTCAAATCATACTTGTAATAGGTTCCAGAGATCTCGATAATAAACCAATTAGGAGTATAA
GAAAAGCTCACATACCTTTCTGTAGCACTCTCATATACAAGATACGTAGCATGTTTCTCT
AACCTAACTCTCGGGGTTCCGGTTAATATATTATCTACAAAGTTATCATCTATAGTTATA
GAATTGGTTCCTACTGCTATAATTTTTTGTATTCCGTTGTAAGAATTAGTTCCTTTAACT
AAAACCCATTCTCCTATTTTGTAATCATGAGGAGTTCCTAATGTTAAACTAGCCTTTCCT
CCTATATTATTGATAGCGGTAATTAAAACATTATCACCTAAAGGGTTATCGTATTTAGGT
CTTACCCAATGAGTTATGGCTCTATCTTCAGTTTCTGTCCAACCGCCATCATAACGATAA
GCAACAGTTTCATCTCCTATTGTCATAGAAGTTAAATCATAATGATATTTACCTATTACT
GTCCATGCATTGTAAATCTTTTCTTCTTTAATAACCAATCTTTTATCTAAGATTCTTCTT
ACATAATCATTATATTGGCTTCCTATTGTATTATATTGATTAGGTTTCCTAACATCTCTA
AATTCATTTTCAGCTTCTTCTCCAAATGCTTCTTCTACATTTGTTATTAAATCATCCTTA
TCTTCCTCGATATTTTTATCAGGATACATAACAGCAGTACGATCTTGGAATTGAGTTAGA
CTTACTCTCCAATAAGCATTGGTATACATAAAGTCATCAGGTTCGGCAACGGCATTAACC
TCATACATTCTATTTAAGAATTGGTCGAAATATAAATAATCATGCATTTGTGGTTTGGCA
CCAATACCAAAGACTGCCTCAAAGGCTGCTCTTACGATATGAACCTCAAATTGAACAGGC
CAATCCATCATAAGAGGGTTAAATTGAATATCCCTCGTAGGAAGGTCATTATCAGGAATT
AAAATTTTAACCTCAGCTTCATCTATTACATTAAATAAAGAATACTCTTTTAGAATTACA
TCTCTACTTCTTTGGTCAGCTTCAGTTTTGAAATATCTTACACAGAAACCAAAAATGTTA
GAAGCAACATTTGATAACATTTCATACTGCTGTTGAGCCCTGGATATATTGTAAGGATTC
CAATTACTTTCACAGCAGTTAATAACAAGGTTTTGACAACCCGATAAAGATTGTCCATCA
CAGCATGCTATTTGAGGTACAAATTCAATTACACCTCCGTCACTTAATAATTCTAAAGCA
ATTGATACAAATTCTAAAGTACAATCTCCAACCTGTTCATATTTATATTGAATCCAAAAA
GGCTTGGAAGGATCTAATAATAAACCTTCTAAGTTTACATTAGTTAAAGGTATCCAATCA
GAATAACTGACACCATCGGTTCCCCACCTAAAGAATTTTTCATAGAAACAACCAGTGGAT
TCGCCTTTTACGACATCCTCATATCCAATTACTTCTACAACATTTAAGTA
>ERR599367_k121_40783
AAAGCTTTTCTTAAATTAGTACCACTTAAAGTATCATTTAAGATTTCATTTTGTCTATCA
TTTGAACCATCAGGAACACTATAGTTAGATCTTAATGTAAACCCATCTAAAGTAAATATA
TTAAAGTATGAGATCCAATCATCAACAGGGTAATATAATTCTACTTGATCTACACCACCT
ACAGATCTTATTTCAATTTCACTTTGGCATTCAACTAATAATGCAGTTTGTCCCACTGGG
ATAGATGGGTAATCTGCTGTAGTTTGACCACCTTTAACAACATTTATTCTTGTTAATCTT
GAGTGACCTGATATAGTTCCTGAATCATGTACCAAATAATTTCCTACTACTACATCAGTA
TTTGGTGAAGCAATTAAAATTTGGTTTGGATATAATAAAGGTTCTGAAGTAGAATCTGCA
ATTATATCAATTGCTTGGTTTAATGATCCAGTTAAACTTTGGAACACAATACAGTTTGCG
GCAGCAGCCACACCTTCTGAACTCCAATAGAAATCAGCTCCTGTAGTAATACCTGGGAAC
TCTAAATTAGTAGATAATGCAGTGAATGCAGCATCTTGGTAAGCAGTTGCTAATACCGAA
TCAAGGTTATATAGTGGATCCGATATCGCTCTAACATTACCTACACCAGCCGCTGTATGA
ATGAATCCGTATGATATAGCAGAAAATGCCATAAAGTTTGGAGTCGCAGTTGCAAATGCA
GCACCGTATTCAGCTTCATCTCCATTAGTTAAGTTTCCAAGTATATAATTATTATACATA
CTTGAACCTTTAATACTTACGATTTGGTTTGTTAATGCAGCACCATCAAAGAAATTAACA
TTTTGATCGATATCAGCAGAATTAACATATTCTAACGGTAATGCTAAGTTAAAAGCAGCC
GCGGAAGTTCCAACTGAAGAAAGTGTTACGATAATAGAAGCTCCTGTATCAATTATATTA
GTCACAGGGACCATTTGGTTTGTACCCGCATTCTCTTGGATGTATGTTCCAACAACCGAC
CCAGCTACGTTAGCAGCAAATGTACTAAAGATATCATATTCAGGACCAGGTCCTAAAACA
GTTATTTCAATATCACCAGAAGTAGTTGTAGTAATACTTCCAACACCACCTACAGTCACG
GACTGAGTTGAAGAGAATTCTTCACAAACAGTATAATCAGCATTAATTCCATCTTGGTAA
GATAAGAAATTAACATCTGTTTGATTTCCATTATTTTGGAACCACTCTAAATTGTGTCCA
ATTAAATCAATACCACCCGGCATTCCGTCAAGTAATTGCTCATCAAAAAGTTTTTCATTA
ACAGTACAGAATGCACCAGTTGTAGCCGTATCTCTATTTACCAAGTTTTCAATAAATAAG
TTATTTCCTAACTGATCTACAAAGTTTGGTAATAATGATGCAGTATATTGTGCAATTAAA
TCAACTTCATCTTCATTAAAGAATTCTTGTAATTTAGTATCTGTACCATCAGAGTTTGTA
ATCTTTCTCTGAATACCTTTAACAGGATCAAAGTAAGTTTGGAATATAGGATCTGCATCA
AATCTTCCATAAGGAGCAGCAGGAGCACCTGTAAAGTCTCCACCCCAATTTCCATCTATA
ATAAATACATCTACCATGAAATCAGAGATTAAACTATCCCCATTCAAATAATCAGGAACA
TTAGCAGCTCCATACCATTCTTTAACTGTTACATTAAAGCCGTTTACATTTTCAGCAGCA
GCCTTTCTTACAATTACAGATATTGGCTTTTTACCAATGTTAGTAAAGTCTAATAGGTTA
TTTGTAGTATTGCCTGAGTATGTTTTTGACCATCCTACATTATTTAAGAATGAATCAGTA
TCAGGATACCAGAATTTATCTTGATTAAAGAACCCAGAATAAGGAGCAGTTGCACCACTA
TTATTTTGTATTCCAAATGGTGTTGCAGCATTAGAGAATTTAATATATTCTACTACATCA
ACATTATCATCTAATCTTAAAAGATTAAGTGCTAAAATTGGTCCTCTTTCCAAAGCAGTT
AAACAACTTCTGTGGAAGTAAGAATCTTTCTTCTCTAAATTTCTATCAATGTCTCCGAAC
ACTTGCTTAAAAAATGCAGTGTCAGGAACAAAAACTGGCGTATTAACAGGTCCTTTTTTA
GAAAAACCTATGATTAACCTAGTCTGTTCTGCAGGAATACTAACAACTTGACTTTTGTCA
AATTCGAAACGATAAGTACCTGAAGCCTTAAGGGTTGTAATTTTTGGATCTAGTGCCATC
TTATATTATTTTTTTTAAGTTTTTTTATATATTCGCCAAGCCTAAGAATTTTATATGATC
TCATAGATATCATAATTAAGATGCCCACCTTTAGAATCCTGTTCTAAAATTTTCTCAATC
TTCACTTTTACTCTATCATCCATTACTTCAAATAGCTCTTCGACGAACTCAGAATAATCT
GTTGTCGTTAGGAATTCAGAACTATTTATACAAGTCATAATTAAATCATCATTACCTAAC
TGACCTGCATAACTTCCATTAGGTAATTTACCAAAAGTTCCTGCTTCTTTAACGGTAGCC
TTGTCGGTAAATTGAATACGATTTTGTGCAACATACTTTTTGAAATTTTGACAAAAAATC
GGCTTATTATCCTTTTTTACTTTCAATCCAAATTGCCTAGTTCTTGCATCTATTCGATGT
TTGAATTTAACAAGGGTCTCTTCATCAAAATTATTTCTTTGGGGAAAGACCGTTTCTAAT
CTTTTTAATAATTCTCCACCAAACATATTCCATTCAATTACCATTTTGATATTTTCAGAA
TAAAATAAATCAAATACAATTGTATAAAGAATTTTAGCAAATTCCTCTATTGTATGTTCG
TTACTCTTAAAGGTACCTATTTGTTTTATTCTAAAGAAGTCCATAAAACTTCCTGGGTTT
TTAATTTTATCAAAATCATCTTCATCCATTAGTTCAATTTCAAACATATTAATGACAGAA
TAATCTCCACCGTTTCCTTCAGCCAAATCTATAGAAAACATCCAATAATGCTCCTCAGAA
TCAGCCGTTTCTAAATCAAAATCTGGATGCCATGTTAAACCATCATAATCGCAATCTATA
TCTTCTAATTCTATAATATCCTTAAAAATAAATTCTTTTTGTAAAGTAACTAATTTTTTA
AGACTATCCGGACTTAATAATAAACCTGAACTCGCGATAAATTGATTTCCATATTGTCTA
TTAAAAGCTTCTTCACTTCCTAAATTGGCCACTTCCTGTTTCATCCATGCCTCATCTCTC
CCAGGCACATCCCACCAATCAACTCTAAATGGAGTATATTCACTTACACCTCGATCAGCT
GCATCATAAATGTCATAAAATTTATTAAACCCATTAGGTGTACTGGTAATTATTACTTTA
GAATTAGCCGAGGCGGATACCGTAGGATAAACATTTTCATAAAAGGTATTTACAAAGTTA
GCAGGTATATGGGCAAACTCATCCATAAATAATAAATGAATAGTAAAACCAATAGCTGCT
TTCTTTGTAGTAGTTTGTCCTATAATCCTACAACCGTTATCAAACTTAGTATTAAATACA
TCCCATTTAACAACTCCAGGTTTTAAGAAAAAAGGTAAATTTTCTAAAATAGTTTTTCCT
TTATCAATAATCTCTCGAGTAGTCGCACCTTTATTAGAAAGAATTAAAGCATTCTTATCA
AAATTAAAAAGAACATACCATGCAATAAAAATAGATGAACATATTGTTTTACCTACTTGT
CTACTTGCCAGGCAGATATTAAATCTTTCTGCTTGAAATTGCCTAAGCATATTTTCTTGG
TAAGGTCGAAGAGTTATTGTTTGAAGACCCTTATCAGTCATTACCGTACAATAATTATTA
GCAAAATAAACAATGTCAGTAGCACACCTCTTAATTTCCTGTATTTCCTCCTTGGTATAA
TCAAAAACAATGTTACCTTTGCGAAGGTTAAAATTACCTTCATAAAAAGGAGTAGACTTA
GGCTTATAGCCTTCATCTAACGCAGTCATTAATTGTTCTACCTTTTTTGAATCCCATGCG
AATCTATTTTCACTTTTGGAAATTTGAAATTCAAAGCCGGCACTATCTGCAGGTGGTCTT
GGCATATAACTTTATTTAATTACGGCTAAAATGTTATTACGATGAACAGCTTCCACGTAT
TTTCCCTCCATTCTAATTTCGGTACCTTTACCTATTAGTTTAAGAACAGTATCTCCTACT
GAAATATCCTTATCTGATTCATCGACTGCTAAAACTTTAGCGACTCTATTGTGTTTGTTT
TGTGGAAGCCATATTCCTGAAGGAGTTCTTTCTTGGGTGACTTCCTCAAGTAACACATAA
TTATTTTTCATTTTCATCTTCATCTATATCTTCGATTTCGTCTTCTTCAATAGTATCTTG
TAAAGCTCTCATTAAATCTTTAGTTCCTCGAGTACTAACTTTCTCATCACCTTTATTTAT
ACCTGTACTCTTACCGTGATAAACATCTAAATCACGAGAAATCTTTTTTACATTTTCTTC
TACAGCAACCATGTACATTGTTTGGCTTTTGATAATATCTAAAAGAGTTCTTTGTAAATC
ACTTAATACTTCAAACATTCTTGGAGCAACATCACCTTCATTTATAGTGTCCATCAATAA
CGTTATGGCATGTTCACTATTTTCCATTTGTCTTATTAACATGGATAAAGCATATTCATC
TAAAGCAGCTTTGGCTTGAATGTATTCTTGTTCTTGAATTATATCTTCACTCAAATAAAA
CTTAAGTAGGTTATTCATAACACCTTTAGCTTTAGTCTTAGCTCTGACTAATGCTTGGCT
GTTCGTTTCTTTACTTAAGTCCTTAACTGGAGTCAATTTAGGACCATCGCTTAAACCAGG
AACTTCGTCCGGTAAATCATGCCCGATTAAGTCGTCTAAAGTGGACCTAATCTTTTTCTT
AGATTCTTCTTCCATAGATTGTTAGAATTTATATTATATATTCTATCTTGGATTTTGTAC
TCTCGGTAATCTTAATTGCGGAACTGCATTATCAACCAATAATGTAAGGTGTGTATCGTT
CACCACATATTGGCTTAAAACCACATTTTGTTGTTCTTCTTCTATAGGTTTTGTAAAAAT
TCTTATATTAGTTAAATCAGTAGGTGAAGCATATAGTTTCCAAGAATGACCATCCGGTAC
CGAAGTAGCCGGTAAGGTTTTAGTTTCAACAAAAGATAGTTGAAGCTTAGCTGTTAAATT
AGGATCAATTAAACCAGTCTGTTCTAT
>ERR634968_k121_280989
TCATTACTTCCATCTGGTACATGTTTAGTAGAATCTAATTTGAATCCATCTAATGTAAAG
ATGTTAAAGAAATCAACCCAGTTATCAACAGGGAAATACAATTCTATCTTCTTAACACCA
CCTACAGTATCAACTAAGATTTCAGATTGTGTTGTTACAAGTAATGCAGTTTGACCTGCA
GGAATTGTAGAATATGTAGAATTAGTTAAACCTCCTACAACTTCATTAATTCTTGTTAAC
CTTGATCCTACACTTCCGGTAGAATTTCCTTCTGAATGTACTATATAGTTTCCTACTGCT
ACGGAATCAGCATCTTGGTTAGTAGTGTTAATTAATACTTGATTAGGCTTAAGTTGTACC
TGAGTAGTAGAATCTGCTATAATATCAATTGATCTATTTAAAGAACCTTTAAGTGTTTGT
ATACATAATTCATTTAGACCGCCTAATGTAGGTGGTACAGTAGCTTTTACAAACTTACCA
GTTGGATCATCAATAGTGAATTGTGCTTGTGTTCTTAACGTTGTAAATAAATCATCAGCA
TAAGGAATTATTTGTACTGCTGGTAAATTATACGAAGAGTCAGTAATTGCAATCTTATTA
AGTGCTGTTGTTGGAGCTCCTGTGTGGATGAATCCATAATCTACAGCATTGAATACTAAG
AAACTCTGAACTGCATTGTTAGGGTCAGCAGTTGCAGAATACTGAGCTTCATCACCGTCA
GTAAGAATTCCGTTTGCAAACTGGTTATATAATGTACTTCCATAAGAAGCAATAACACCA
GCATCTCCACCGTTTGCATTTTCATTTACTACGAAGTCAAAGTCAGCTTCATTTATGAAG
TTAAATGTTTGACCTGCAGAAACATTAAAAGAAGCGGCAGTAACTCCACCTACTCCAGAT
ATAACTATAGTAGCAGTTCCGCCAACTACATTATGAGATATAACTGGTGCATATTCACCT
GCGGCTGTTTTTACATAAGAACCTACTAATGAAGAAGTATTGGCTCTCATACCAACTATT
GCATCAAATAATGGATCTGTTGCAGTTCCACCGGTTACTTGTATTTGTACATTTCCACTT
GTTAAATCAGTAGAAGTTGCAGTTTCACCAGCACCTATAGTTACATCAGTTCCTGATTCA
ACATTTCTAGCGTAACATAAGTTTGCAACAATTGCAGCTTCATATGATAGGAAGTTAATT
TCATTCTGACCACTTATAGATTGTTGATTTTCTAAGTTGTGTCCAATTAAATCAATTCCA
CCTTTAACCCCATCAATTAATGTATCACCATCAAACAGATCCTCATTAACCGCTACAAAT
ACTCCAGTAGTTGCAGTATCAGCATTAACAACTTTTTCTACGAAAAGGTTATTACCTACT
AAGTCTACAAAATTAGGTAGTAATGATGCAGTATAAGTTGCAATTAAATTAACTTCAGAC
TCATTAAAGAATTCTTCTAACATTGTATCAGTTTTGTCTGATGAGAATAATTTTCTCTTT
ATACCTTTAGTTTTATCAAAGTATGTTTGGAATGTTGGATCTGCGACGAATCCGTCATAA
GGTGTTGCAGATGCAAAGTCTCCACCAAAGTTTCCTTCTATAACAAATATATCAACCATA
AAGTCAGATATTAAACTGTCTTTATTTAAGAATCCTGGAACATTTGCAGCTCCGTACCAT
TCTTCAGCCGTTACATCAAAACCTGAAACATTTGCAGCAGCAGCTTTTCTAACGATTATA
GAAACAGGATTCTGTCCTAAATTTGTAAAATCTAAAAGGTCATTTGTTGACCCAGCGCTA
AATGTATTACTTGCGCCTACATTCGTTAAGAATGATTCTGTGTCTGGGAAAAAGAATTTA
TCTCTATTATAGAACTTTTGATATTCTCCTTGACCCCCAGCGTTGTCTTGTACTTCGGGT
GTTGCAGCTGTGCCAAACTTAATAAAGTCAACTTTATCGTCTGAATCTAATGCTAACAGA
TTAAGAGCCAAAATTGGTCCTCTTTCCAATGCTGCTAAACAGCTTCTGTGGAAAAATGAA
TCCTTTCTCTCTAAGTTTCTATCAATATCACCGTATACTTGCTTAAAGAATGCTGTATCT
GGTACAAATACTGGTGTATTGAATGGTCCTTTTTTCGAGAAACCAACAATTAATCTGGTC
TGGTTTGCAGGTATACTAACTATCTGACTTTTGTCAAATTCAAAACGATATGTTCCTGCT
GCTTTAATCGAAGCGATTTTAGGATCTAGTGCCATCTTATATTATTTTTTTTATTTGCTT
TTTTTATATATTCAAACACTTACTACTTTTTATACCAAGTCGTAGATATCATAATTAAGA
TTTCCGCCCTTTGCATCTTGTTCTAGTATAGCATCAATTTTATCTTGTATACTTTGGTCT
ACCTCATCATGAATCTCTTCAGCAAAATCGGAAAAGTCCAAAGTAAAGAAGAATTCAGAA
CTATTTATACATGTCATTATGAGGTCATCATTACCTAACTGCCCTGCATAAGATCCATTT
GGCATTTTACCAAAAGTTGATGCTTCATATACAGTATTTTTGTCTAAAAGAATTATTCTA
TTCTGGGATATGTACTTTTTAAAGTTTTGACAAAATATAGGTTTGTTATCTTTTTTAACC
TTTAAACCAAATCTCTTTGACTTAGCATCTATCCTATGTTTAAATTTTACAATAGATTCT
TCATCAAAATCATTTCTTTGTGGAAATACAGTTTCCATTCTTTTAATCAACTCTCCACCG
AACATATTCCATTCTATGATCATTTTTACATTTTCTGAATAAAACATATCATATGCTAAA
ATATAAAGAGATTTTGCAAATTCTTCTATAGTATGTGAATTACTTCGGAACCTTCCTATT
TGTCTCATTCTATAAAAATCAATAAAACTACCAGGAGAAGTTACTCTTTTCCAATCCTTT
TCATCCATTATCTCAATCTTAAATATATTGATAACCGAATAGTCTCCACCTGTACCTTCT
GCAATATCAACAGAGAATAGCCAATAATTTGTATCTTCTTCTATTTCATCCAAGTTAAAA
TCAGGGTGCCATAACATTCCGTCATATTCAACTTCTTCTTCATCAAACTCAGGTAATTCA
CGATGTACAAATTCTTGTTGTTCAGTTTGTAATTTTTTAAGACTATCGGCTCCTAATAAT
AAAGATGAGCTTGCAATAAATTGATTTCCATATTGGCGGTTGAATGCTTCATCACTACCT
AAGTTAGCAACTTCTTGCCTCATCCATGCTTCATCTCTACCAGGTACATCCCACCAATCA
ACTCGGAATGGTGTATATTCACTTAAGCCTTTTTCTGCTGCTGAGTAAATATCATAAAAT
TTATTAAAGCCGTTAGGTGTACTTGTAATAATAACTTTAGAATTTTGAGATGCGGATACA
GTTGGATACACGTTTTCATAAAAAGTATTTACAAAGTTTTGAGGTATATGGGCAAACTCA
TCCATGAATAATAAATGAATAGTAAAACCAATCGCTGCTTTCTTTGTAGTAGTTTGACCA
ATGATCCTACAGCCATTGTCAAATTTAGAATTAAATACATCCCATTTCAAAACTCCTGGT
TTTAAAAAGAAAGGCATATGTTCCAATATAGTTTTACCTTTGTCAATAATTTCTCTGGTT
GTTGCTCCTTTATTTGAAAGTACTAATGCATTCTTATCAAAATTAAAAAGTACATACCAA
GCAATAAAAATTGAAGAACATATTGTTTTTCCAACCTGCCTACTTGCGAGACATATATTA
AATCTTTCTTTTTGAAATTGCCTTAACATCTCTTCTTGGTAAGGTCTTAACTTAATTGTC
TGTAAACCGTGATCTGTCATTACAGTACAATAATTATTTGCAAAATATACAATATCAGTT
GCACATTTCTTAATCTCCTTTAATTCATTTGCAGTATAATTAAATACAATGTTACCTTTT
CTTAAGTTAGGATTGCCTTCATAAAATGGAGTTGACTTAGGTTTATACCCTTCTTCAATA
GCAAGCATAAGTTGTTCTACCTTATCACTTGTCCATGAAAAGGATTGTTCAGCTTTTCCA
ATACTGAACTCAAAACCGGCGCTATCTGGTCTAGGCTTCTGTGGCATCTTCTACTTTTGC
AAGGATATGATTAATATGGAGTATCTCATACTTTTCATTTTCATATGTATACTCTGTACC
CTTACCTATTGTTTTTATTATTATGTCACCAGGTTTAACTGATTCATTTTCACCTGCAGA
TAAAACTTCAGCCTTTCTATTGTATTTAGGAGTTGGTAAAAATAAACCACTTTCTGTTTT
CGTTTCTGCTGGTATTTCTTTTGTAAGAATATAATTATTCTTCATCCGTATCGCTATCGA
CATCTTGTATATCTTCTTCGTTAATAGTTTCTTGTAATGCTCTCATTAAATCTTTTGTAC
CTCTTGATTTAACTCCACTTGTTTTATTACGTGTATCTCCTTCAGGACTTCCGTGATAA
>ERR599374_k121_478331
ACTTCATTAGGTGATGATGATATGTTGGAAGTTATAGATCCTAAAAAAGGAAAAACTACA
ATTGTTCAAAAAGCTAACTTAAAGGTACAAATTTAATTTAATATAGTCGCAAAGAGCCGA
TAGTTTAAACTGTCGGCTTTTTTTGCATATAATAATAAAATACCTTTATGAAATGGCAAG
AAAGAGAAACTACCTAAATAATAGAGATTTATTAGCAGAAATAATAAAATCTCAAGAACA
AGATGAACTAACACCAAAGGCATTAGAATTCCTAATGTTATTAGCAGATAAATGTTCAAG
AAAACTAACCTACAGAGATCCTGCAGATCGTGAAGATTGTATTGCTTATGCATATATGGA
TCTTTATAGATATTGGAGAAATTTTAACCCAGAAAAAAGTACTAATGCATTTGCTTATTT
TACTGAAATAGCAAAAAGAGGATTTGCAAAAGGTTGGAATAAACTCCATCCTAAAAAATA
CCACGGAACAATTTCAATAAACGGTTCAGCCGATAGTGATGGTATTTACACTATTTAATA
GATGAGTATAAAAAAGATCAAACCAACTTCTAAGTCAGGTTACAAACAAGGATATTACAA
ACCTCGGTTTCCTGAAAAATATATGGGACCTGGTCCTATCATATATAGAAGTAGCTGGGA
AAGAAAATTTTGCCATTGGTGTGATCATAATGAAGATGTTCTTAATTGGATATCTGAGCC
ATTTTCAATAAAGTATTTTAACATCTTAGATAAAAAGTTTCATAATTATTATCCAGACTT
TTATGTTAAGATGAAAAAAGGAGAAGAGATCGAGGAATATGTTGTAGAAATTAAACCTAA
GGCACAATTGCAAAAACCTAAACAACCGAAAAGGAAAACTGCAAAGGCTTTAGAAAATTT
TAAATATGGATACGAAACTTATGTAAGGAATCTTTGTAAAACTGAAGCTCTTAATAAAGC
TGCAAAACAAAGAAACTTTAAAGTAATGTTATTAACTGAAGATTCAAAATTATTTTAATA
ATGATTTTAGGAACATTTGAAGAAGACTTAAATCAATTTCTTGCTGAAAATAAAGGAAGA
AATGGTGCATCTAAAAAATCTGATGTAGAAATACCTAAAAGAGGTGGTTCTGCAAAGGGT
ATTTTGGATAGAGGTAAAATGTATTCATTTGCTTATTATACTACTGAAGAAGCGTTTTAT
GATAGGATGCCTATTGTATTAGGTTTAGGAAAAAGTATTAATGATCATCAGTTGGCAATT
AATTTACATTACATACCTTATGAAGCAAGAGTACCTTTTGTAACCGATGTTGTTAAATCA
TTTCAAAATGTAATAGATTCTAATTTAGATACTATGATAGGTAAGCCGAATATGCAATCT
ACTTTAAATGAATTTACATATGAAAATATCAAAGCTTCATTAGGAAGAAAGTATAATTTA
ACCTATGCCGTTAGACAATATCGTTTAGATAGAATGAGGAATCCTGTAGTAATAGGATAT
GAAGATTGGTACCTCGGTGTAGTGAATAATGAAAACCATTTTTATGGAGGTAACATTAAC
GAGGCGCAAGCATTGTATTACAAGAATATATAAACTAACAAAAATAAAATAATATGGCAG
GTTTTACTGAAAGGAGAGGACCTTTATCAACTGGGAATCCCGTTAGGAGAATACTGAAAG
ACTTATCTAATTTAGGAATGGCATATGATGATATGATCATTCGTAATTCACGTGCAGTAG
GATTTACAGAGAATGCAATGGGTTATACATTTAATCCTATGGGATCTGATGCTGATGATA
TGTATAGTGCATTTGCTGCATTATCATTAACAGATACTACACTTAAGAAAAACATTTCTA
TTTTTGATAAAGATTACGAAAGAAAAAGAGATCAACTTAGAACCTTTGCTGTTCAAGATG
AAATAGAAGATATCTTAGATGTAATCACAGATGAAGCAATTGTATTTGATGAATCTAATT
TTATGGCATATGCAGAATTTAATGGTCATATAGCAGCTTCTATTGAAGATGAAATTGGAG
ACATATATAATAACATTTACAATTACTTTGGTTTTAATGATGCAGTACAGCCTTGGAATT
ATTTTAGGAAATGGTTGGTAGATGGTTTCCTTGCCTTTGAAATAGTATATAATGATAAAC
AAACAGAGATTATAGGTTTTAAAGAATTAGATCCTATTTCATTAATGCCAGGAGTTGATC
CAGAAACTGGAAAGAAAATGTGGGTTCAATATAAAGGAGGTGGTTCAAAGGAAAGAAAAC
TTTGGGACTCTCAAATTATTTACCTTTCATATTCTCAGGTAAACTCACCGATGAGAATAT
CATATGTAGAAAGATTAACACGATCTTTTAACCTTTTAAGAATTATGGAAACTACCAGAA
TTATCTGGGCTGTTTCAAATGCTTCGTTTAAAACTCAATTTATTATACCTGTTGGTGGTA
AATCCAAAACAAGAGCGAAACAATCACTTGCACAGTTAATGAATTCATATAGAGAAGTAG
TAGACTTCAATTATGAAAGCGGTGAAATACAAACAAACGGTAAACCAATGATGCCGTTTA
ACAAAGAGTATTGGTTACCTTCTAAAGATGGAGAATCACCAGAGATTAGTACAATTGGTG
GAGATGGACCAGATCTTGGAGATACAGAATCATTAAAGTACTTCTCGGATAAATTAAAAT
TAGCATCTAAGATTCCATTCTCAAGATTTGATAGAGAAGGTGGAAATACATATGAGATGG
ATGCGAGCGGTATGATGAGAGATGAAATTAAGTTCTCTAAATTTATTGACCGCTTAAGAT
CAATTTATCAAGAAATACTAATTAAGCCAGTTTATATTCAAATGTGTCTTAACCATCCTG
AACTTAAAAATGATGTTTCATTTAAAGCCGGTTTAGGACTTAAGTTTGTTAAAGATAATG
TATTTGAAGAAATGAAAGAAATGGAATTACAAACAAAACGAGTTGATTTTATTGGAAACC
TTAAAACTCAATTAAGTACAATGGATGCAGAGATGACAGAAATACCATACTTTGATTTAG
GATTCCTTGTTAAGAGGTACGGAGGATTTACTCGTGAAGATATAAAAGCTAATGAAAGGG
CTAAAGAAAGGACACAATTAAAAGAAGAAGGATATTCTGATGAAGATATCGAAAAGATTC
TTTTAGGAGCACCAAAAGATCAATTTAAACCAGAAAAGAAAGATGATGGTATAGAAGATG
ATCCGTTGGCTGGTCTTGGATAAAAACTTTGCAAAGATTGTAATATATAAATCAAATAAA
TAGTAGAACATGTCAGGAAAGAAACTACTTATTCTTGAAAGGTCAAATTCAAACCTTAAT
TATACAACCGATAAAGATGGTTCAATTACTTTAGAGGGTGTATTTACAGAGTTTGGTGTT
CGTAACAAGAATAACAGAATTTATGAGGAGAAAGAAGTTCTTCCTCATATTAACGAACTA
AAAGAAAAAGTTAAAACTAATAAGCTTCTTGGTGAACTAGATCACCCAAAAGATTTTGAT
GTTAGTTTATCTAATGTATCTCATGTTGTTGAAGATTTAACATACGATGAAAATAATAAA
CAAGTAGTAGGTAAAATTAGATTATTAAATACTTCAAAAGGTAAAGAGGCTCAAGCTTTA
ATAAAGGATGGAATACCTTTACATATTTCTAGTAGAGCTGCTGGTACAGTGGACGAGAAT
GGAAAGGTTAAGATTAAGAAATTCTTTACTTATGATTTAGTTGCAGATCCTGGCTTTGAA
AACGCTGAACTGTCAAGAGTAAATGAATCTTTTGGTTTTGAAAATGACAATAACCTTTTA
ATATACGAAATGGAATCTACTATAGAAAATAACGAAGACATTAAAAAAGAAGATCTAACA
ATGGAAAATAACAATTTTGTAACCGTTGAAGATTTCAATAAATATACTGAATATGTACAA
GGAGTATTAAATGGTGTAAAGGAATCTTCTAGTTCAAACGAAACAGAAACTGTGGATAAG
CTTATTAAGTACTCTGAGCATATTGCTGAAAAAGTAAATCAAATAAGTGATTACGCAGAA
TACTTAGCAGAGAATATAGATAAAGGTATATCTTATTCTGATTATCTTGCTGAGAACATG
AATAAGATAAAAGATTATACTACTTATCTTGCTGAAGAATTAGATACATCAATTCAATAT
GCTGAACATGTTGCTGAAAAAGCAGACCAAGGAATTCAGTATTCTAATTATGTTGCTGAA
AACTTAGAAAAAGGAATTAACTATTCTGAATACATTGCAGAAAAAGTTGATCAAAACATT
GCTTACTCTGAATATCTTTCTGAAAACTTAGATAAGAGTATTAAGTATTCTGAATATATT
GCAGAAAAAGTTAACACTGAAGAAGGTGAAGCAATTAATGAATCAGAAGTTAAAACAGAA
ACTCCAATAACTGAATCTGTTGAATCTAAAGAAGATACAGTAAGTTATGAAGAAACAATT
GATGAGAAATTAAATTCTTTAATTGCCAAAGCAGAAGCTAAAGCTGTTAATGAAATGCAC
TTTATGAATTTCTTAACTGAATCTAAAAAGAATCAGTTTAATGAATTATCTGAAGATAAG
CAAAAATCAATTGTTGAATCAATGAACGCAACTCCTATTATGTCAACAGTACAAGCTGAA
AACATTTGGGAATCAAATTTCATTGAAAAACCAAGAGAATTAAATATCATTGATGATATG
CCAGAAAAGTATAAGGAAAGATGGTCAAATCTTTCTGAGGCTAGACAAAAGCAAATCATT
TCTGAATCTAAATTCCATTCTACAAATACTCAGTATGCAATTAATAATTTCTGGTCAACC
AGAGACTTAAGAAGTACTCAAGTTGAAATAGAAAAAATTAACGAGAGTAAAACTGCTGCT
GAAGCTGCACAAACTAAAGAACCTTTATTGAATGAATCATATAAGAATGATTTAGTTGAA
AAAATGAGATTTAGATTAAATAGATAAAAAGAATTAATCGAATAGCTAAGAAGCAAAGAG
CTTATACGATTAGAAAAGGAATTTTAAAATTCCAAAAAACTGCGAAAAAAATACAAATAA
AATGTACGCAAATCAATTAATTAACGAGGCTGAAGTACAAAAGACTTGGGGCCCTATCAT
TGAGGAAAGTACTGGTATTACTGAAAAATCTAAGTTAGCTTGGATGTCTAAGTACTGTCA
CTACCATAACCTTAATGAAAGTGTTTACAATACTGTACACCTCAATCCGAACATGAATGT
TCAGAGTATGGGTGCTGTTACATTGCCAGGAGATCCTGGATCAATGAATGCATTCCCTGG
ACAAACTGTAGGTTCTGGTGATAGACCATTTTCTTTGCTTCCACTTGCTATGCAAGTTGC
TGCTCAGACTGTAGGTTTAGACTTAGTTCCTGTAGTACCAATGCAAGGCCCTATGGGAGT
TCTTACTTACCTAGACTTTGTATATGGTGGTGGTAGAGTATCACAAGCTGGTGGAATAGA
CGGCAACTCTGCACCATTATTAATTAAAGTAGATTTAACTTTAGGTTCTGGTAAATCAAT
TACTGATCCTAATGGAATCATCTACGCTGCATCTTCTGCATCTAATAACGCTGCTTACGA
ATTGACATTGGTTGGAAAATCAAGAATCGATGGTAAGAGAATCTTTAGAGTAAGAGGAAA
CTCTGTAGCTACTGATACTAATTTCGCTCAAGGTGAAACTGGTTATGAGCCAATTTACAC
TTCTATTCAGAATGGTAAAGATTTCTATCAAGACGCTGCAACATCTACTGTTGACGGTTC
ATTTAACGAAGCTCCTGAATTAGTAGCTGCTTTAGAAGACCACATCTCTGGTTTCTCAGG
TAACGCTTTTGAAGCTAACAACCCTGCGACTGGTGCTCCTGGATTCGGTACAGAGAATAT
CAATGGTTTAAATCCTTACCAAAGAGGTGTTGGAGAATCTACTCCAGATAACATCATGGG
ATTAAGCTTATTCAACAAGTCTGTTGCTGCTGATACTTTCCAAGTAGCGGCTGCTGTGAC
TAGAGAACAAGTTCAAGACCTTAAGCAATTTGGTATCGATGCTGTTGCTCAAGTAGAAGC
TGTATTGGTAAATGAGTTAACTCAATCTATCAATAAGTACATCCTTGACAGAATCTTTAG
AAATGGTGTTACTAACGCTAAGAATATCGAAACTGTTAATGGTACTAAATTATCAGCTGC
ATACGACTTTACAGGTGGTGCTGGTAAAACTATTACATTAGGACCTAACAACACAGGTAA
CGCTAACCAAACAGTATCTGTTACTTCTACTAAAGTAGACGGTGGTGGTGAAACTCAAGG
AACTTTACAAAGAAGAATCTTTACTAAGATCCTTGCTGCTTCTAACCTTATCGCTACAAG
AGGAAGAAGAGGACCTGCTACCTTCGCTGTAACTGGTGGAGAAATGGCTACTGCTCTTCA
AGATGTTGCTGGTTTCGTTGCATATCCGTTATCTAATACAGTTAACCAAGCTGGTGGATC
TTTATATCCAATCGGTGCAATTGCTGGGGTAACTATTTATGTTGATCCTAACAGAGCATT
CAATGACTTGAGAGTTGCTGTAGGTAGAAAAGGTGATGGTAATTCACCAGGTTTAGTATT
CATGCCTTACTTAATGGCTGAATCAGTTGAGACAATCGCTGAAGGAACTATGGCTCCTAA
AATTGCGGTTAAATCTAGATTCGCTTTAGTAGATGCTGGATTCAATCCTGAATTAATGTA
TTACACTATGGGCTTTGATTTAAGCGGTGGTGCTACATTAATCTAATACCACAGATTTTA
ATATCTTATAGAAAGGATCCCTTCGGGGATCCTTTTTTATTTTATAGTGACGGAATATAT
AAAAAAATCAAAAATTATATTATGAAGCGAGTAAAATCATTCGATGAATTTGTTAATGAA
AACATTGGAGCTGCATTAGGTAGCCCAGTAAAATATATTAAGATTAAGAATAACTTAAAA
AAGTTTCAACAAACTAAAGTTCAACAATCTTTAAATAACGTTGACTATGAAAAGAAAAAG
CAAAAGAGTAAAGGTGAATTAGATAAAAAGACAAACGATACTCTTAAAGCTGCTAATGCT
GCAAAGAACCAAGCACTTGCTGATAAAGGATCTGCTATACAGCAAAGAATGAAAGACTTG
GCTACAACCGAACCTCTAAAAAAGGTTGTAACCATTGGAACTACTAAAGCTAAGGTTGCT
GCTGCCGAAACTGCACTTAAAGCAGCTGATGCTGAAGAAACAAAACAGCTTAAAGTTAAA
ATTGCTAAATTAAACCAAAAGGCAGCTAAAGAAACTGCATCTCTTAAAGATTATGTATCA
ACAGAAGCTGATGATAAACCAGCTGAAACAAAACCAGCTGAAACAAAACCAGATGCTGAA
ACTACTACATCTAAAGATAATGAGGAAAATACTGATGCTGCTACTGGTAAAGAGGCTAAT
ACTAAAAAAGCTTTAGAAGATGCCGAAGCTGAGATTGAAAAAGCAAAACAAGCATACAAT
GCAGTTAAAGATGGTGATGATGAAAAGGCTAAATTACAAGCAGAGATTAAACTTAAACAA
GCCAGACAGAAAAAAGCTAAAGCTGAAGGTAATACTGAATTAGTACAAGGATTTGGTGAT
GACATAGGAGAAGTAATGAAAAAGTTACAAGATCTTGATAAAACTCCTGATGATCCTGGT
GCAAAATTGGAAGCTGATATTAAAGCCTATAATGATAACATAGAAGCTGAAAGAACTACA
ATGAATAAAGCTATTAAGGATTTAGATCAAGCTAAAAGAGATTTAAAAACTGGTAGAGGT
TCTGAGGATAAGATTCAAAAACTCCAAAAAGCTATTGAAGATAGTAAAGAAGATATTGCT
GAACTTAAAAGAAAGGAAGCTGCTGCTAAAAAGGAACTTGAGTCAATGCAGAAAGAATCA
GTTACTGAAGACAGATCATCTGAAATAGAAAAAATGATTAAGGATAAAGCTAAACCTAAA
ACATTAGTTCCTAAAGCTGGACTACCACCTAGTGTTGGTGAAGAACTTAAAGAAGGACAT
GCTGGTGAAACTATGACTGATAAGTTTAGAAGGTTAATGGCAAAACATAATGTACAAAGT
TCGTAAAATAAATTTTGGTTGGTATAAAAGGAGGCATGGTATTCTATTGGAAAATCTGCC
TCCTTTAAAGCAAAAACTTTTATTAGATAATGATTATCTTAAATGGTTAAATTCTGATAC
TCAAGCCTTTGAAGTTATCTTTAAAGTTGAGGATATGAATGAACATGAAAAGAATCCTAA
TAAAATAGTTTGGAATCCTTTTAGAGAAACTCTCACTACACTTAAAGAAGTAGAAGCTGA
CTCAAATCTGATAGACTGGAATTGTGCAATCTGTAGGGTTGATATTAAATCACGAATGAA
TTCTAAAAAGATTGAAAACTTTGTATGTAACAAATGTTCTCAGGCACATAACTCACGGAA
TAAAAGAGTAGATCAAAGGATAATAGATTCCTCTGTAGAATTTACTCAACACTGTAAATC
ATTATTAAAAGGTGAGCAAAGGGAGTTTATCACTTATGTTCGTAGATCATCTAAAGGATA
ATGCTCGTATTAAATCTATTTTAGGAAATACATCTAGCTTACTATTAATAGATGCATTGT
AACATTCTACTCCTTTGGTATATAAAAGTTCTCTTAATACAGTAAAACCTGGAATAAATT
CATTTTTGTAAATTTCATTACCTGTAGCATTGGTTGGATATCCTTCATGAAAATGACTAA
CCTTTCCATCATTACCCATATCATATCCTAATAATACAATTCTTGCGGCTCCTAGATGAA
CAGCTAAATTAATTGCTGCATATCCACTATTATTTCCATGAGCTAAAGTATCTCTTGCTG
CTTCTAGGCCAAACTTTTGACCTTTCTTTAAAATATACACAGTTCCTTCATACGGTACAC
CAGAACGAATTGTAAATTTTAATCCTTGGAATTTATCAATATCTTTTTTGTACCACTGGT
ATACCCTTGAATCTGTCCAGTAACATGCATCTGCTTGTGGCCAAAATTGTACAGCTCTAT
TTATTGCAATAGTTCTTTTACCTATTAATGAACTCCATTCAAATCCTTTAAGTGAAGGTC
CACCACCAATGATGTAAACAGTTTCACCTAACCATAAAGGCTTAACAGAATCATAAGGCC
AATTAGCAGCACTTGGTCTGTTAGACCAGTCAATCTTCGTAGGATTTTTAGGAAGTGTAA
CAGGTGCCACATTTGTTTTTACTACCTTACTCGTTCTTACTCCTCTTTCTATTCTAGTGA
TTCCATTATTCTGAGCAGGAGTAGGTATATTACCTGGCTTTATTTTACGGATTCTTCGCA
TGTATAGCTATATTTTTTTTATTTATTCATCATAAAACCTTTTCATTTTTTTACATATAA
AAATAAATCTATCTAATAATATGAAGAACATTCAAAACATTCTTTTAACAGAAAAGTACC
GACCTAAATCCTTAGATGATCTAATCACTCCAAAGAGAGTTGGTGATAAATTAAGTAAAG
GAGTTTATCAACATTTGTTATTACATGGTAGCCCAGGAACAGGTAAAACATCTGCTGCTA
AAGCTTTGGTGAAACATTTTAATCACCCTTATCTTTATATCAATGCTTCAACGGATACAT
CAGTAGATATTGTAAGAAATAGAATTACTGATTTTTGTGCTAATCGTTCTATCATGGATG
AGCCGGGAAAAATGAAGGTGATTATTCTTGATGAGATTGACGGAGTATCGGATCAATTCT
TTAAAGCTTTAAGAGCTACAATGGATCAATTTAATGTTAATGCAAGATTTATTGCAACAT
GTAATTATATCAACAAGGTACCAGATCCTATTCAGTCAAGATTTGAAATGATAGATTTTG
ATTTTAGTAAAGATGAGGAAACTGAAATTATGAAAAGTTACATAATGAGGATTCTTCAAA
TTTGCAAAGAAGAAGGTATAGGTATTGATAAACATGCAGCTGTAGAGTTAGTGAAAAGAA
AATTTCCTGATTTAAGAAATATGTTAAATGCTGTACAAGGTTTTAAATCACAAGGTTTAG
AAATTGTAAGTGTTGAAGATATTAAGAAATTTAATTCTGTCTATAAAGATGTTTATGATC
TTGTTATTGACGGTACAGATCCTGTAAAAAATTATCAATACCTAGTATCTAATTACTCAA
GTAGAGTAGATGATGTTCTTTCTTCTTTAGGTGCAGAGTTTATTGAATACATAAAACAGG
AAAGACAATCATATGTACCATTCATTCCTCAGGTTATCGTATGTATATCTAAATATCAAT
CACAAAGACAACTCGTCATAGATCCTGTTATTTCAATGCTTGCTTGCGTATATGAGTTAC
AATCAATTTTAAATGGAGCATAATGAGAAAAAGATTTTTAGAAAAATTACATAAAAAATA
TCCTAACAATTATCAATTAGGTGAAGCAGTTAGGAGATATTATCACTTAAGATTACAAGG
TCATAGTAAAGATGAATGTGAAGAAATTGTATTACAAGAAACTTTCAACTTTAAATAAAA
CTTGTTATATTTAATTAAACCAATACTATATGAAAAAGACAGGAAGACATACATTTGTCA
TAGACGGAAATTACTTTCTGTTTAGGACTCTATATGTATTACCTAGCAGATCTAAAAAGA
AAGGTCTATTAGGTACCGATGAAGACTGTAATGCCTTTATGAGAAAATTGGCAACCGATT
TTGCATATCAGATCCGATTATTTGAAGGTCTTATTGATAAGGTAATATGGACTGTAGATT
CAAGATCATGGAGAAAAGACTTTTATCCGGAGGCAGACTATAAAGGTAATCGTAAACAAG
ATAGTAACATTAACTGGGAAAACTTTTCAAGGATTACTTCAGAATTTATTTCTATGATAT
CTAAACAAGGTGTTATTGTTTCTAAGATCGATGGTGCCGAAGGTGATGATCTTATGTATG
CATGGAATACTGAATGTCTCGCTAACGATAAATCAGTTATTATGTTTACAGGAGATAGGG
ACTTAGTACAATTAGTAGATAAGAGTAAAAATAATAATACTCATACTATTCTATTTTCAC
CAGCACATAAAAAATTATATACATATCAAGGATTCTCTGAATGGATGAATGCCGAAGAAA
CAGAAAAAGAATCTAATGATATATTTGATGCACTTAAAGTATCTGTTTCTCCAGAGAATC
AAGCTAAAAAATTACTTAAGGAATTAGTAAGAAAGAAAAAGGTGGCTATCGTTGAGGTCG
ATCCTGAAGAATTCAGATTCCGTAAAGTTCTTACTGGAGATGCTGGTGATAATGTACCAC
CGGCATATCACTATAAATTAAAAAATAGAAGGTACGGTATTAGTGAGAAAAAAGCTACTG
CTATTATTTCTGAATTTAAAGAAAAGCATGGAGTCCTTTCTCATATGTATCTTTACAACG
ACGAATATGTTACTGATTTGGCTAATATGACTATTAGAGTTATGAATGCCAAACATATGA
GCAGAGAACAGATTATTTCAAATATCAAATCTAATGTTAATCTTATGGTGCTTGCTGCTG
AATCAATCCCATAAGGTATCTTAGATGAAATGTTTGTTTCTGTTGAGTCTAAAATGAATC
AAAGAGGATTACAATTAAAAAGTATTTCTACAATGAAATCTCTTTTAGAAGGAACCTCAT
ATTTAGATGATGACTCTATAACTATTTCTTCTAAGATTTTTAATGATGATGAAAATGATG
ATTCTGATTTTTCATTCATTAAAGATCGTAAAACTAAAGGAAAGATTTTTTAAACATTTT
CTTTTTACTTCATATAAATATAAAATAAATCAATGAAACTATTTGATTATATAAGAGTTC
TTTTCGGTAAGGATGAACAATGGGATAAGGTAAGTAATTACGATAAGTCTAAAAATTCAT
TTATGACAAATCGTTTTATGAGTATTAAGTTTCCTGTTCAGGCTAATTTATTTAATGCCT
TAAAAATTGACCCAGTTGGACAAGCGGAATCATGGAGAATGGTAGCATCCAAGTTTAACC
GAGTACCGGGATTCATTTATACAAAGGTAAAGAAAAAGCCTAAACAAAAAGAATGGACTC
CAGATCCAAAAGCATTGGAACTTTATATGAAGTTTAATGAAATTGGTGAAAGAGAATATA
AAGAAGCATTAAAACACGACCCATCTCAAGTCCAAACCGCGATAGATAGATTACAAAAAC
AGATGGGAAATGATGTTAATTGATAGCCACTTTGAATTAGGAATTCCAACTCATATTTCA
TTTACATTATTTAAGTATGATTATTTTGATAGTGTAATTATCTCACGAGTAAAAAAGGAA
TGTAAAAATTATTCCGAAAAGGAAGGAGAATACACGGTTAAAATATCATCATTCATCAAT
GCTCTAAATACGAGTAAAAGATTAAAGACCGAAATTAAAAAGGTTGAAAATTTAGATTTT
AATGCAGTACAAGAATCTAAACCTAATTCCATATTTTTCCTATGGTCCATCATTAAGAGA
TTAAATAATTTAGAATGGATGACATTTAAAATTTCTGATGATAAAAAGTATACTCGTATT
GTCAAAGTAGAAAGAGGTGAGGTTGTAAGCTTTCATTTTAAAATTGTTGAAGGAATTTTT
GATCTAACGAAAATTTTGGAGAGAAAAGAATTGGATGATTTTAATAAAACTTTAATTGAT
GTTGGTATATTAAAAAATAAGTACTTAGAAAGATCTCCATATTTTTATATGAAAGCAACT
GTTTTATTTGATATTTTATCTACGATGGAAGTAAATGGTCTTTTATCTTCATTTAACTTT
TTAGCGGAGATTGATAATAAGTTAGAAGAAGACGATCCTATCCTAACGGTCAAGACAGAC
TATACTCCTTATTAGGAGAATATATAAACAAAATATCTTTAATGAATGGCCGTTAATGGA
ACCAAAACAGATGCCAACGGTGATGCTATATTAATAAGTCTACAAGAACCGTATAAAAAT
GTTGTAGAAGTATTAGGCTTCACAGATTCAACCAAAGGAGAAACTACTTCTGTCTTTTTT
GATAAACAATTCAGATGGGGGATTGATGGTGTAACTTATTCTGATTATGTATCTCTTACT
GATGCAAATCTTAAAGCATTATTATTAAACCCAGAAAATCCTTTTTGGATACAATATAAG
TATACACAAGTAGGAGATGGTGAATTAGAATTTGAATCTATTGCATTAGAAATTGTTACC
GATGGTGGTGTAATTTGTAAAGTACCTCAGATTGAATGTTGCGATGGGCAAACATTATCC
GGTTCCCAAAACCTAGTTGTTGATTGTTGTGAAGGTCCTTGGAATCCTTATGATTTATCT
AGAGCTGCTCAAATGTATCGTCAACTTTCGGCGGTTACTTCTAATATGTTTGGCTTTTGT
GTTGATTATTTTAAAACAGCAGCAGATCAAAGAAGTAGAGATGTTATCTTAAAGGAGTAT
TCTTTATTTGATGTAATATCATCAGCAGAAGTAAAAATACTTATTCCTGATAATGAACTA
CCTACAAGAGAGATTCAATTTAATCCTCTTATGATGGACTTCCCAGTTCAATTTGAAGTA
CATATTGTAAAGTCTGCATTTGAGCAAGTGTTTGGGGCTGGTGCTAAACCAGAAATGAGA
GACTATTTGTATTTTAAACAATATATGAATAGGATGTATGAAGTTGATGCTATCGCAGAG
GCTGATGATTTTCTTTATGAAGGATCTTATTGGAGAGTAAGTCTTGTACCTTATCAACAA
AGAACCGCTGTTATGTTTCCAAACACAACAGAAGGAAAGAATGTTGAAGCTGAAACTAAA
GCTCTTATTTCTAGTGCTGAAGAAAAATTTGCAGAAGAAAGAGAAGATGAATTTGAAGAT
GTAAGAAAACCTAATCAATATAATACTATAGGAAGCTTATGTAATGATTATGTAAGAAGA
ATCTTAGATAAGAAATTAATTATCAAAGAAGAAAATGTTTACAATCAATGGACTATAATT
TCTAAATATCATTATGAATTAGGATCACTGCTTGATGCTGAAGAAGGTGTAGAATATCAA
TATAAAGGTGGATGGTCAAAAACTGATGATAGAGCATTTACATTTTGGGTAAGACCTAAA
TATGTTACACCTATTGGTATAAATGTTTTAATTACGAGTATTACAAATAATAACGGTAAA
GCTCAATTTAATACTGGAGGATTACCTTCGTTAGCACAAACTCTTAAAGTTGGAAATTGG
ATAGCCGTGGGTGGTACAAATTCATATAATGGAATACAAAAAATTATAGCAATTAACGGT
AATGATGTTACTATAGATGCAGCTTATGTAGATAATGTTATTTCAGGTACACCTAGATTC
AATAGAGAAGCAAGTAATAATTTTATTTCATATGATAATGATAGCACTCCTCTTACTACT
TATGTAGAATTTACATATACTCCTAATTGGTTCATTATGAAAATAAATGATACATATTAC
AAGTGGAATTTTTCTGCAGGTACAACTGGGTCAAGTTTAGTTAAAGATAAGTGGGTTGCT
TTTGTAATAAACTTAAATGCCTTATCAAAACAATTAAGCTTATATGTATATAAAACACCA
GAAAATACTTCTGCTATAAACCCGGCACAAACTGCTACACTTACTAAATTATTTAATGAA
GTTAAAACATATACTCCAGTGGATGTAATAAACAATCAGTCATGGAAATTATTAGGATGT
AAAACAGACTTAACAAATATACGTATTTGGAAAAAGCCTATAGAGGAAGAAGAGCAAACT
TTAATTTTAAGTCAATATGTTGTTAAGGATACACATTTAACTTTACTCTTAGATAATGCT
GCTCCACAATTACTTCTTGATAAGCAGAGTAATCCTAGATAAACTTGGAATATATATTAC
AAATTAAAACTGTATGGAAGATAATTCTAAAGATAAGTTTAGAGATAGCTTAGGCGATCT
TTTAAATGATTTACCTGACGAAGTACCAGGTTTGGATGAAACACCACAATTACCTAAAGC
GAGAATAGAAAGCACTCAAGCCGTTTCTTTACAAAAAGCAAAAGGGAAGGCTCAGAAGGT
TATGAATAGTTTACTTAAATTTTACTTAAGTGAAGAAATTATTCAAGAACATGAATACAT
CCAAGCTAAAGCTCAATTAGATGAATATGCCTTAGGTATGTTAATTAGGCAAATGGAGAA
CAGTGAAACTGCTATTACTACTTTAATGGATACAATAAATGAAGGCGATGTATCTCCTAG
AATGTTTGAAGTACTCAGTGATCTACAAAGAACTCTTTTAGATATTATTAAAAGCCAAAC
TATGTATATGGTAGCAATTGAAGAAAATGCCAAAAAGACAAGTAGAGATATTGATGTTTA
TCATGGTACACCTGAAGGCGATTCAAGAAATAAAACAAGCGGAGTTAAATCAAGAGGTAC
TAAAGATTTAATGAGAGCATTACAAGAAACTATTAACGAAGAAGATATAGAAGATGTCGA
TAGCGATACGGATGAAGAATAATTATATTCTTACAAAAGAAATACCAGCAGAAACAAAAA
CAGAAAGTGGTTTATTTTTACCAACACCTAAATATAATAGAAAGGCTGAAGTCTTATCTG
TAGGTACAAATGAATCAATTAAACCTGGTGACATAATAATAAAAACAATAGGTAAGGGTA
CTGAATATACTCATGAAAATGAAAAGTATGAGATACTTCATATTAATCATATCCTTGCAA
AAGTAGAAGATGCCACAGAAGCCTAGACCAGATAGCGCCGGTTTTGAGTTCAGTATTGGA
AAAGCTGAACAATCCTTTTCATGGACAAGTGATAAGGTAGAGCAACTTATGCTTGCTATT
GAAGAAGGATATAAACCTAAAGCAACTCCATTTTATGAAGGTAACCCTAATTTAAGAAAA
GGTAACATTGTATTTAATTATACTGCAAATGAATTAAAGGAGATTAAGAAATGTGCAACT
GATATTGTATACTTTGCAAATAATTATTGTACTGTAATGACAGATCATGGTTTACAGACA
ATTCAATTAAGACCTTATCAGGAAGAAATGTTAAGGCAGTTTCAAAAAGAGAGATTTAAT
ATATGTCTTGCAAGTAGGCAGGTTGGTAAAACGATATGTTCTTCAATCTTTATTGCTTGG
TATGTACTTTTTAATTTTGATAAGAACGCATTAGTACTTTCAAATAAAGGTGCAACAACC
AGAGAAATTATTGATAAAGGTAAAACTATATTGGAGCATATGCCTTTCTTTTTAAAACCG
GGAGTTTTAAAATGGGATGTATTTAATTCAAAATTTGATAATGGTTGTAGGATCATTGGT
CAAACCACTACAAAGAAAGCAGCAATTGGTTTTACTATTCATTTATTATTTATGGATGAG
TTTGCCCATATACCTCAAAACTTTGTAAATACTTTTTATGAAAATGTATATCCAACAGTA
TCGGCTTCTCAAAACTCTAAGGTTATTATTACAAGTACACCTAATGGTTTTAATAAATTT
TATGACATTTATTCGGCAGCAGAAAAAGGCTTAAGTGAATATACACCATTCCGAGTTGAT
TGGTGGGATGTACCTGGCAGAGATGAAGCATGGATGAGGCAAGAGGTTGCTAACTTAGGT
AGTGAAGAAGCATTTAATAGACAATACGGAAATCAATTCATTGCAAGCTCTTCATTACTA
TTAGGAGCAGATAGTCTTAAAAAATTACAAACCGAACAAAAAGAATTTGTACATCGTGAA
TTACCTGCATTTGATGATGAAGATGTTGATTATGAAGGAATGTTATGGCACCCTGATTTT
AACCTAGATGATATAGAGGAAGATAATAATTATTGGTTATTCTCTGTTGATATTGCAGAA
GGTACAGGTGGTGATTATTCGGTTATCAATATATTTAAGATTGAGATAATGGATGAAAAG
GATTGGAAAAGAGTAACATCTCCTGGTAGTTTTATTGATTTTTATAGAATGAGGCAAATA
GGAAGGTTCCGAAGTAATTCACATACTATAGAAGAATTTGCAAAATCTCTCTATATTTTA
GCTTATGATATGTTTTATTCGGAAAATGTAAAAATGATCATAGAATGGAATATGTTTGGT
GGTGAACTTATTAAAAGAATGGAAACTGTCTTTCCACAAAGAAATGATTTTGATGAAGAA
TCTATTGTAAAATTTAAACATAGGATAGATGCTAAATCAAAGAAATTTGGTTTAAAGGTT
AAAAAAGATAACAAACCTATATTTTGTCAAAACTTCAAAAAATATATTTCACAAAATAGA
ATAATTCTTCTGGATAAAAATACCGTTTATGAAGCATCAACATTTGGTAAATTACCTAAT
GGAAGTTATGCAGGCCAATTAGGAAATGATGACCTCATAATGACATGTATAAATAGTTCT
GAATTCTTCTTTACTTTGGACTTTTCGGATTTTGCTGAAGAGATTCATGACGAGGTAGAC
CAAAGTATACAAGATAAAATTGATGCTATACTAGAACAAGATGCAAAGGGCGGAAATCTT
AATTATGATATCTACGACTTGGTATAAAAAGTAGTAAGTGTTTGAATATATAAAAAAAGC
AAATAAAAAAAATAATATAAGATGGCACTAGATCCTAAAATCGCTTCGATCAAAGCAGCA
GGTACTTATCGTTTTGAATTTGACAAAAGTCAGATTGTTAGTATTCCTGCAAATCAGACC
AGATTAATTGTTGGTTTTTCTAAAAAAGGACCATTCAATACACCAGTATTTGTACCAGAT
ACTGCATTCTTTAAACAAGTATACGGTGATATTGATAGAAACCTTGAGAGAAAAGATTCA
TTTTTCCACAGAAGCTGTTTAGCAGCATTGGAAAGAGGACCAATTTTAGCTCTTAATCTT
CTTAATTTAGATTCGGCAGATAAAGTTGACTTTATTAAATTCGGTACTGCTGCAACACCA
GAAGCACAGGCAAATGCTGGCGCATTAGGAGAATATCAAAAGTTTTACAACAGAGATAAA
TTCTTTTACCCAGATACTAATTCGTTCCTAGATAACGTAGGTGCGAATAGAACAACATTA
AGTTCTTTAACAACTAATGACCTTTTAGATTTTACAAACTTAGGACAAAATCCAGTTTCA
GTAATCGTAAGAAAAGCTGCTGATGCTAATGTAGCAGGATTCAATGTAACTGCTGAAGAA
TGGTACGGAGCTGCAAATGTTCCAGGATTCTTAAATAAAGATAGTTTAATTTCTGACTTT
ATGGTAGATATATTTGTTATAGAAGGTAACTTCGGTGGAGACTTCGGTTCTTCTACTCCT
TATGACAGATTTGTAGCGGATCCAACATTCCAACAGTATTTTGATAAAACAAAAGGTATT
AAGAGAAAATTATTTGATTCGGATTCAACCGATACTATGTTGGCTGAATTCTTTAATGAA
TCAGAAGTTAATTTAATTGCAACATACACTGCATCATTACTTCCTAATTTTGTTGACTTA
GTAGGAAATAACCTTTTCGTTGAAAAAGTTGTTAATGCTGATACTGCAACTACAGGAGTA
TTTGTAGCAGTAAATGAAGATCTTTTCAGTGGAGATATATTAATAGATGGTGTTGCAGGT
GGAATTGATTTAATTGGTCATAACATCGAATATACACAATCTACTTCAATCCAAGATGAT
GTTAACTTCCTTTCATACCAAGGTGCAATTGTATCTGATTTAAGTTATGGAAGAACTGTA
GAAGCAGGAACTGCAATTACAATTGGAGGTAGTGAAAATGTTTCTATATCTGATTTAACT
GCTGGTGGAGTACAAATTCAAATAACAGGAGGAACTGCAGGTGATGCTTTATTTGATGCA
TTATCCAGTATGAGAGCCAATACTTCAACTTTAGTTGGATCTTATGTATTGACAACAGGT
AATAAATATGCACCTGTTATATCTCAACAAGTTGTTGGAGGTACTGCAACGATTACAATT
TCAGGAGCAGGAAGTATTACTGCATCAGACTTTAATGTGAGCGGTGGTGCTACCTTTACA
TATATTAATCATTCTGATTTTAACTTCGTGGTTAATGAAAATGCAAACGGTGGAGCTGCT
GGAATTATAGGTTCTTATGGAAGTACATTATTTACTCAATTCTCTAACGGTACAGTTACT
GATGGAGATGAAGCGGTATTTGTAGATTCATTAGGAACACAATTTACTAACTATGTAGTA
TTCAATGCTGTTGATTATGGATTCATTCATACAGGAGCACCAACTACAGCAGGTAATAAA
TATGAAATCACAGATTCAAGTTATTACTTACCAGCTGTTCAACTTATTCCTTATGCTGAT
AATTTATTTACAACATTAAGAACACAAGCACAATTTGATTTAGATGCTGCAAACCCTGCA
CATTTCTTAGATTCAGATGCTGCAAGTGGTGGAGATAATACATTGGTGATTCAAACACTT
AAAGGATCTCTTAACAGAAGTATTGATATTATAGCTGATTCTATATCTGAACCTAGTCTT
AAACCTAATCAGGTATTAATTGATGCTGCTAACCAAGATGCTTCGGCTGTTGAAGTTGGT
AATTATTTAATACACTCTGAAGGTTCTACTTCAGTACCACATTCAAGATTAACTAGAATT
AATGTTGTAGTAGGAGGTTTAACCAATTCTGATTATTCTACTATTCCTGTAGGTAAAACT
GCATTATTAGTAACATGTCAATCAGAAGTATTAGTGGATACTGTTGGCGGTATTAAAAAG
GTAGAGTTATATTATCCTGTAGATCGCTGGGTAGATTACTATAACATCTTTACTTTAGAT
GGTTTTAAATTAGATGCTACAAAACATGTTCCAGATGGAAGTAACGATAGACAAAATGCA
ATCTTAAATGGTACATTAAGTGGAACAAATTTATTTAAAGCATTAACTGATAGAGAAACA
ATTAACTTCAGATATGTTGTAGATACATTTGGAAACGGAATTGAAAGTGGATCTAAGGCA
ATTTATACAGTCTTATGTTCTACCAGAAAGAACGCATTCGCAATAATCAATTCACCTTCT
GCAAAAGACTTTAAAGGAAGTACAGATCCTTCGTTCTTAGATGCAACTGGAAGTCTTTCT
TCTAGATTAATTTCTACAGGTGGTGATTTAAGTAAGAATCCAACAGTACGATTCTCGTTA
CCTTCTCAAACGCAAGGTGCAAGTTACGGAGCTTTCTATTATCCTTATATAACTGTAAGA
GATCTAGGAAGAAATATAAACGTACCACCTGCATGTTATGTTTCTAATAACTTTATTGCA
AAGTATGAAAACGCTTTACCGTGGTCATTAGTTGCAGGAGTTAGAAGAGGAGTAGTAGGA
GGAAGCGGTGTTGTAGGATTAGAAGTTAATCTTGGAAAAGAGGACAGAGAATACTTAGAA
CCATTTGGATTGAATCCAATTGTATTCCAAAGTGGAACTGGACCAACAATCTTTGCAAAT
AAAACTGCACAGCAGACTACAAAATCTGCTTTAAGTTCAATTAACTGTAGAGAGGTTGTA
ATTTATATCCAAGATGGAATTGAAGCAATACTAAAAAATTACTTATTTGAGTTCAATACT
GCTCAAACAAGGTTGGAAATTAAAACACTTGCTGATAACTTCCTTTCAACGGTACAGAAC
GATGATGGTGTTTATGACTTCCGAAATGTAATGGATGAATCAAATAACCCACCAGAGGTT
ATTGACCAAAACATTGGAATCATTGATACTTACATCGAACCTGTAAGAGGAATGGAAATA
CTCGTTCAAAGAACTACAATTCTTAGAACTGGTGCAATCCAAGCTGGAAATTTCCAATAA
GATAAAAAAGTTGAATATATAAAAAAATAAGATAAATTATGCCATTACCACATTATACAC
AAGCAAGGGCTAGCAGTCAGAGATTTGAACCTATTCAACCAAACTTGTTTGAGGTTACAA
TCTTTAGTCCACTAGGTGATGATACGGGATTGATTCTAGAACAGGTTAAATCTATTGGAG
GTTTAAATAACTTAAACCCTACAGTAGATGCAGTAAATCAGAAATATAAATTTGCTGATA
GATCTTACGCTGGTATGCCTGGTCAGACTTTCGCGGATCTAACGTTAAACTTTACGTTAA
ACCTAAATGACGCAAACGAAAATTACATGTACAATACTTTCCGTAATTGGTACAAATTAA
TCTATGATCCATTAACTGGAGAAATGGGATTAAAGAAAGACTATATAGGAAGTATGATTA
TTGTTCAATATAATCGAGCAGGTGATATTTTCAGAAAGATTACATTAAAAGATGTATTCC
CAACTGGACAACCTGATTTTGTAGATGAGTTGAATTATGAAACAGCAGATCCTGCTGAAT
TAACAATGACTTATCGTTGTGATCACTGGGTTGAAGAAAACGTAGGAGCATAATAAATTA
AATCTTAGAAAAACTGGCCTTATGGCCAGTTTTTTTGTCACATCACTAATATATAATATA
GAATACATATTACAAAAACCAATGAATATATTTAAAGTACAAAACTTAACAGACAAAAAG
GTTTATGTAGGATATTCCGTAAATGATAACCCTAATTATTTTGGAAACGGTAAATACATA
AAAAGAGCCGTTAAAGATTTTGGAACCCTAAATTTTAAAAAAGAAACATTAGAAACATTT
GAAGATGGTGAATCTTTAGGATCTGTAATGGAAAGAGTTGAACACTGGATAAAAAAGTTC
AAAGCAGATAATCCTAAATATGGATATAATGAAAGTATCCAGGAAATGATTCCACAGAAA
AAAAGATTAACCAAAAAATTGCAGGTTCTATTAACACCAGAAGATGAAGATAATTTGAAT
ACTATAATTATTCAAAAATCTATGGAAAATAATACAAAACCTATACCAGTTTCACGATAT
GTTAGAAATATAATAGTTGAACATATTGTTAAAGAAACATCACTCGAAAAACAATTAACA
AAAATTAAGTAAACAATGAGTAAGCATAAAGAAAACATTAAAAAGGAGTTCGAAGCAGCA
GAAGGTATTCAGGAAACTGATGCGGAAGTTGTAAAGAATGATGATGGTAAAATTTCTAAT
TTAGGAAAGGTTGATCCTACTAAAGGTAGAGGTATAACTTCTCCAGATGATCCTGAGATT
AAAAGAATACAAGAATTAGCCGGATATATTAAAGTTGATTTAAACCAACTTCCTTCGGCA
GGTAGATTTTATAGAGAAGATTTTGAAATTCATATCAGAGCTGCCAGAGTTGGTGAGATT
AGAGACTTCTCTATGATGGATGAAACTAACATTAAAGATGTTGATGATCAGTTAAATTCT
ATTATTGTAGGCTGTACTAAAATTATGTACGGAAATCAAAGAGGATCTTATAGAGATATT
TTAGAAGAAGATCGTATTTACTTAATTTTATCAATCCGTGAATTGACATTTAAAAAAGGT
GAGGCAAAACTTATGATGCCTGTAACTAAAAAGAAATGTCCAACAGGTTCATGTAAGTCT
CAAGAAGCAATGGAGTTAAGAACTGATAATGTTCAGTTTAATGAAGTTGATGAGATGGTA
GAAAAATACTATGATCCAGTTAATAGATGTTATACTATTCCTACAAAGAGTTATGGTGAA
TTAACATTAGCACCACCTACGATAGGTGTTATGAGAGCCATTACTGATTGGGTAAGAAAA
AGAGAAGAAGAAAATAAGTCTTGGGATAAATCAGCTTTAGGTGTATTACCGTATATTCAA
AGAGAATGGAGAGGATTTAACGAAAAAGAAATCTTTTCTGCTACAACTGCTTATCAAGGT
TGGGAAACCGGTAAATATACACTTATCTTTAGATTAATTGAAAAAATGAAAATAGGAGTT
AAGCCAGAATTTGGTTATCCTTGTAAAAGCTGTGGTGCGGAGATCACAGTTCCGCTTTCC
TTTCCCGGCGGGCTCAAATCTCTTTTCGTTATTTCAGATATCTCTTCTGAACTTCTATAA
GGTTAGAGTTCTTATGTTGGAAAAGTTGCATCTCCAGCCATCAGAGCTGGATTTGCTTCC
TTACTACGAGTATGAGTACACTCTTGAAATGTTTAATGATATCATTAAAGAACGTAATGA
TCAAGAGACGAAAAATAATCGTGAGATGGAGGATAAATACAATATAGGAAATATGCAATC
TCAGGCTAAGAAAAATATGAGTCAATATAAGGCTCCATCTATGCCTAAGATAAGCATGCC
TAAGTTGTAAAATATATAATACTGAATGGCAGCAGTAACTCTCAAAGATTTAATGGATCC
GCTATCTAAGATCCAGGCGGCAGCAGAGCAGACTAATGAAAAATTAGATGCTCTATTGGC
TGTTTCTACGGGTGATACTGGTGGAGGTTTAGAATTAGCCATCGTTACACAATTAGAAGC
TCAAACGGAATATCTTAAAATAATTGCTGATAATAGTAGAGGTGGCGGTTTAAGCGGTTT
CTTTGGAGGAAGAGGAAACGAAAGTAAAGAAGCAACATCTGCCGCTGAAGTATTACAACA
ATTAGGTTTAGGCGCATCATCAACTGCAAAAGGAATGCTTCTTTGGATGTTAGTTCCTAA
AAAGGCCGTAACTAAATTTATTGATTTTGTACAACAAGCATTTACTGCACTTGCTGAACA
AGATACTAAAAAGGCTGAAGAAGGTGTTAATGTATTAGATGCTATGGGTGGTGCAATCAA
AAAGTTTGCCGGTGCCCTCGCCTTATCTGCTTTATTAATTATTCCAGGTCTTATAGCTAT
TCCATTCTTGGTACTTGCAATTG
>ERR599380_k121_111165
CAGAAAAAAGCATCTGAGGTAACAGGTGAACTAAAGGACTATGAATCTACTGCTGCAAAG
AAAGCAGAGCCTGCGGCTAAAACATCACAACAAAATACGGATAGTATCAAAACTGAAGCA
CCACCAAAGAAATCTGCTGCTGATAAAAAGAAAGAAGAAGAGAGGCAAAAGATAGGAGAT
AAAATTGGTAAAGCAATGGAAGAAATTCAAAAAGCTGAAGCTAATAAAAAGATAGCTCAG
GATGAAAAAGATAAACTGGCTAAAAAATTATCTGATGTTAAAGGTACAGATAAAGAACCT
GCTGCCGCTAAAGAAGTTGCTGCTGCCGCTAAAGCAGTTAAAGATATTGATGCAGCAATT
GAAAAATTAAAAGGAAACATAAAAGACTTACAGAAACAACAAAAAGAATTAAAAGAATCT
TTTGAATATGTAACAGAATCTGTTTCTCAAAAATTTACAAGATTAAGAAATGAAATGTAA
TTGTAAAACATGTGGATGTGGTACGTCATGTGATTGCACGTGTTGTGACTGCTAAAAATA
AACTCTATGTATAAAGTCCGTAAGATAAACTTTGGATGGTATAAAAGGCGGTATGGTATT
CTTTTGGAAAACCTTCCGCCTTTGAAGCAAAAATTGCTTTTAAACAACCGTCATATGAAA
TGGTTAGATTCTGATACACAAGCCTTTGAGGTTGTATTCAAAGTTGAAGATATGAATGAC
CATGAAAAGAATGTTAATAAAGTTATTTGGAATCCTTTTAGAGAAACCTTCACTACACTA
AAAGAATTAGAAAAAGATGCTGATTTGATTGATTGGAACTGTGGGATATGTAAAACTCCA
ATTAAATCTAGAATGGACTCTAAGAAAGTTGAAAATTTTGTTTGTAGTAAATGTTCTAAA
GCTCATAACTCACGGAACAAAAGTGTAGATGGTAGAATTATAGATACATCAATTAAATTT
ACTAAACACTGTAAACACCTCTTAAAAAAGGAACAAAGAGAGTTTATGACTTATGCTAAA
AGATCATCTAAAGCTTAATGCAGCTTCTAATGTTATTTTAGGAAATACATTTAATTTACT
ATACAAAGAAGCATTTAGTACCGTTATTCCTCTTTCTTTTAAACTTGCCGCTAAAGACTT
AAAGCCTGGTAAAAATTTATCTTCATAGACATGTGGTCCTGCTGCTCTTGCAGGATAACC
ATCATGAAAATGTGTGGAAGTTCCATCATCGCACATATCAAATCCTAAAAGGATAATTCT
TTTGGCTCCTAAATGATATGCTAAATTAATAGCAGCATAACCGCTATTGAAGCCATGTGC
TAATGTTTGTGGATCATCTTCTATTCCATAAGGTTTACCTTTTCTTAAAACTCTAATATC
ACTGGTGTATTGGCTCCCTGGTTTAAGAGCAAACTTTAAACCTCCATAACTATCTACTTC
ATTTTTATACCAGGTGTAGAATCTTCCATCAGTCCAATATAGAACATCTGCTGGCATATG
ATATATTATAGCTTTATTTATTGCAATAGTTCTAGAGCCTGCTAAATGAGAAAAATTGAA
ACCTTTGAGTGATGGGCCTCCACCTATGATATAAACAGTTTCACCAAGGAATATTTCCGG
TACTGTAGAGTAAGTTACTGTTTTAGCAGGTTCATTAGCTGCATTCCTTAATTGTATATT
TTTAGAAATTTTAGTTCTTATGGCAGCATTGTTTGTAGTCCTTATAGGTTTAGTATTAGT
TGCTCTTCTTTGTATATTTGTTCTATGTTCTACTGAAGCCGGCTCCTGAATAATTTTTCT
TATGCTTTTTCTTCTCTGCATTACAAAGTCTTATTTTTATATTTATTCATCATAAAACAA
TCTCTTTTTTCTGCATATAAAAATAAATCAATTATGCGGAACATACAGAACATTTTACTT
ACAGAAAAATACCGCCCACAGGTATTAGAAGACTTAATAACTCCACAAAGAGTTACTGAT
AAACTAAGTAAAGGTGTTTATCAACATTTACTTTTACATGGTAGTCCAGGTACTGGAAAA
ACATCAGCTGCTAAAGTATTAGTTAAACATTTTAAACATCCTTATTTATACATTAATGCA
TCAACCGATACTTCGGTAGATATTGTCAGAAACAGAATTACAGATTTTTGTGCTAATCGT
TCAATAATGGATGAGCCAGGAAAAATGAAAGTTATTATCCTGGATGAGATTGATGGTGTA
TCGGATCAATTCTTTAAAGCATTAAGAGCCACTATGGATCAATTTGCAGTGAATGCAAGG
TTTATTGCAACATGTAATTATATTAACAAAGTACCAGATCCAATTCAGTCAAGGTTTGAA
ATGATTGATTTTGATTTTTCAAAAGAAGAAGAAACTGAAATAATGAAAAGTTACATTATG
AGGGTTCTTAAAATTTGTAAAGAAGAAGGTATTGAGATTGATAAACATGCAGCGGTAGAA
TTAGTTAAGAGAAAATTTCCTGATTTAAGAAATATGTTAAATCAGTTACAAGGGTTTCAA
TCACAAGGAAAAGATAAAATAACAGTTGAAGATATTAAAAGATTTAGCTCAGTTTATAGA
GATATTTATGATCTGGTTATAGACGGAGAAGATCCTGTAAAAAATTATCAATATATGTTA
TCTAATTATGCAAATAGAACTGATGATGTTTTATCTTCATTAGGTGCCGAGTTTATAGAA
TTCATTCAACAAGAAAGAGAATCATATATACAATTTATTCCACAAATTGTTGTAACGGTA
GCTAAATATCAATCACAAAGACAACAAGTAATTGATCCTGCAGTATCAATGCTTGCTTGT
ATTTATGAACTGCAATCAATAGTAAACGGAGTATGAGAGCACCATTTTTAAAAAAATTAA
TTAAGAAGTTTCCTAACGATTTTCAATTAGGAAAGGCAATTAGGAGATATTATCATCTAA
GGCAAAACAAACTATCAAAAGAAGAATGCGAAGAAATTGTCTTAAAAGAAACTTTCAGTT
TTGACTAAAAGTTGTTATAATTATATTAAATAGATTATTATGAGAAAAACAGGTAGGCAT
ACATTCGTTATTGATGGTAATTATTTTCTTTTTAGAACTCTATATGTTTTACCAAGAAAA
TCTAAGAAAGGAGAGTTACTAGGAAACGAAGATGATGCTCAAAGCTTTATGAGAAAATTA
GCTACTGACTTTGCATATCAGATTAGGTTATTTGAAGGTCTTATTGATAAGGTGGTTTGG
ACAATAGATTCTAGGTCATGGAGAAAAGACTTTTATCCAGATGCAGAATATAAGGGGAAT
CGTAAACAAGATAGTTCAATTAATTGGTCTAACTTTCAAAAAATCACTGAAGAATTTACT
CAACTTCTTTTAAAACAAGGTGTAATCTTTTCTAAAGTAGATGGAGCCGAAGGTGATGAT
TTAATGTATGCATGGAATACTGAATGTCTTGCTAATGATAAATCAGTTATTATGTTTACA
GGAGATAGAGATTTAGTTCAATTGGTGAATAAAAACTCTACTAATAATACTCATACTATT
TTATTTTCACCAGCTCATAAAAAATTATATACTTATCAAGGTTTTTCTGAATGGTTATCC
ACAGATAATGAAGAAACGTCAAATGACTTATTTGATGTACTTAAGGTATCATCATCACCG
GAGGCACAATCCAAAAAACTACTTTCATCAATTATTTCTAAAAAGAAAGTCTCAGTTGTA
GAAGTAGACCCTGAAGAGTTCCGTTTCCGCAAGGTCTTAACAGGTGACTCTGGTGATAAT
GTACCTCCTGCATATTGGCATATATCTACTCCAAAAAGTGGTAAGCCTAGAAGGTATGGA
ATTAGTGAAGCTAAAGCAACATCCATTATTTCAGAGTTTAAACAAAAACATGGATCACTT
TCTCATATGTACCTATATGATGACGGTTACATCACTGATTTAGCTAATATTTTAATTAGG
CATATGAAAGCTAAACATATGAGTAGAGAACAGATCATTGCTAATCTTAAATCTAATGTA
AACTTAATGGTTCTTAGTTCTCATACTATACCTGAAGGAATATTAGATGAAATGTTTCAA
TCTGTTGAATCACAAATGAATATTAATGAACTTGTATTGACTAACGTTTCAACAATGAAA
AAATTATTAGTAGGAACTGAATATATGAAAGATGATTCTACTGCAATCAAATCTGCAATA
TTTAAAGGTGATGAAGATGATAGTGATGATTTTTCTTTCATAACTAATAAGAAGACGAAA
GGTAAAATTTTCTAAAACTAGAAAACAAACTTACTAACTTATCATATAAATAATAAAAGG
TAATGAAACTATTTGATTACATAAAGGTCTTGTTTGGTAAAGACCAAGAATGGAAAAAAT
TAAAAGGATATGACAAATCTAAAAATTCATTTATGACTAATAGATTTATGAGTATCAAAT
TTCCTATTCAAGCAAATATGTTTAATGCATTAAAAATTGATCCGATTGGCCAAGCAGAAG
CATGGAGAATGGTTGCTTCAAAATTCAATAGAGTACCTGGTTTTATTTATACTAAAACTA
AGTCTTCTAAAAAAGTAAAAGAATGGGAGCCTAATCCTAAAGCTTTAGAAACATATTTAA
AGATTAATGAAATAGGTGAACGTGATTTTAAAGAAGCAATGAAACACATGCCAACTGAAA
TTAAAAATGCAATAAATGTATTAGAAAAACAGATGGCTGATGATGTTAATTGATAATAAA
TTTGAATTAGAAATACCTACCCATATAGCATTCACTTTATACAAGAATGACTATGTTGAT
AACCTAATCATATCCAAGGTAAAAAAGGAGTGTAAGAATGAGTCTAAGAGAAAGAACGAA
TTTATCATATCTTTAGAGTCTTTTCAAAATGCCATACAAACATCAACTTTTTTAAGAGCA
GAACTAAAGAAGACGATAGGGCAAGATTTGTTACCTAATCCTAATTTTAAACCTAATTCC
ATTTTCTTCCTACAGTCTATAATCAATAGATTGCCTAATCTTAATAAGATCACATTTAAA
ATATCTGATGAAAAGATATTTTCTAGATTGGTTAAAGTCGATGGAGGAAGAGAAATAGTA
AGTTTTCACTTTAACATAATTGAAGGTATGTTTGATCTTACTAAAGTTTTGGATAGGGTT
CAGTTAGATAATTTTAACAAAAGATTTATGGATGTGGGTATTATGAAAAACAAATACTTA
GAGAGAACTCCTTATTTTTATATTAAAGCAACTGTTCTATTTGATGTACTTTCAGAAATG
GAAGAATCTCAAGGTTTGGATACATTTGAAATTGTATCTTCAGTGGATCCTAAATTAGAA
GAAGATGATCCTGTCCTTTTAATTAAGACCGATTATACACCTTATTAGAACATGAATATA
TAAACAAATAATGTTTGTATATGAAAAAAATCATTAATTGGATTAGTGGCCTTTTAAGAG
ATGAAAAAGGCACGCCTTCTTCTAAAAGATTTATCGGGATCACTGCAGGTTTATCATTAT
GTGCTGCTCTTTTCATAAATCTATATACAGAACAACCAGTATCAGATGCCATTGTTAACG
CAGTAGCTGCTATATGTATTGGTGGTTTAGGGTTAGCTTCAGCTGATAAGATATGGGCAA
AGAAAAAAGAAGGTGGAGAAGACCAACAAATAAATTCATAATATGGCAGTAACAGGTTCC
AGTACAGATGCTAATGGGGATCAATTATTAATTAGCCTCAAAACACCTTATGAGAATGTT
GTAGAAGTTCTTGGTTTTACAGATTCTATAACAGGAGAAAGCACATCATGTTTTTATAAC
AAAGATTTTAGATGGGGTATTGATGGTGTTACCTATTCGGATTGGGTTCCACTAACAGAT
GCTAATCTTAAAGCATTAGTTTTAAACCCAGCTAATAAGTTTTGGATACAATATCGTTAT
ACACAAGTCGGTGATTGTAAGTTGACATTCAATTCTATTGCATTAGAAATAGTAACCGAT
GGCGGTGTAATTTGTAAAATACCACAAATAAACTGTGAGGGCGCCGATGGTTGTTCAGGT
GCATTAAACTTAGCATTTGATTGTTGTGGTAGCAGCTGGGATCCTTATGATATATCTCGA
GCTGGCCAAATGTATACACAATTATCTGCAATGGCTAGTAATTTATTTGGTTTTTGTGTA
GATTATTATAAGACAAAAGCCGACCAAAGAAGTCGTGATGTTATCTTAAAAGAATATTCA
CTATTTGATGTAATAAAGGAAGGTGAGATTAAAATCATGGTTCCTGATAATGAATTACCA
ACTAGAGATATAAACTTTAATCCTTTAATGATGGACTTTCCAGTTCAGTTTGAAGTTCAT
ATTGTAAAATCTGCTTTTGAAGCAGTCTTTGGTATTGGGTCTAAACCACAGATGAGAGAC
TATTTATACTTCAAACAATTTATGAATAGAATGTATGAGGTTGATGCCATTGCTGAAGCT
GATGATTTTATGTACACTGGATCTTATTGGAGAGTAAGTCTTGTTCAGTACCAACAAAGA
ACTAATGTTAGCTACGAAAATACAGTTGAAGGGCAAGCAGCTGAGACTTCTACTGAAGCG
CTAGTATCTAATGTAGAAGAAAAGTTTAGAGTAGAGAGAGAAAATGAATTTAAGGATGTA
AGAAAACCAAACGAATACAACACTATTGGTAGCCAAGCTAATGATTATGTAAGAAGAGCT
TTAAATAAAAAGATGACTATTACAGAAGAAAATGTTTACAATCAGTGGACAATCATTTCT
AAATATCATTATGCATTAGGTACATTATCTAATAAAACAGTAGGAGTAAAATATAGGTAT
AAAGATGGGTGGTCAGATACAGACAGTAGAGCTTTTACATTCTGGGTTAGGCCAACTTAT
AAAAAACCTATTGGTAAAAATGTATTGATAACACAAATAAGTAATAATGCAGGAAATGCT
ATGTTCACTACACCAGGATTACCTTTAGGAACAGAAGAAATAAAAGAAGGTGATTGGATA
TCTGTAAGAGGCACCAATTCTTATAATGGCATTCAATTAGTTAAATCTATAGATATATCA
ACAGGCACACTAACATTAGAAACACCCTTTATTGATAGCAACATTACTAACACTGCTAAA
TTTAATAAAGAAACAAGTAATACCTTTATACAATATGGTACAGATGATCAAAGAAACTTT
TATTATGTTGAGTTTACATATACTACCAATTGGTTTATTATTAAACTTAATGATGTTTAT
TACAAATATGATTTATCTAAAGAATCTGTAAGTTTCTTAAAAGGAGAATGGTATGCAATA
GTGATTAACTTAAATAACTTAGCTAAACAACTATCTCTATTCTTGTATAACACCGTGGAG
GTGACGGGTTCTATCAATCCAGATAAGACTGCTGATTTAACCAACATATACACAAACACA
CAAACTATTCCAGCAACATCAGTACCTGCTGATTATACATGGAAGTTAGTAGGGTCACAA
ACAGATTTAACAAATATTAGAATCTGGAGTAAACCTATTGAAGAAGATTTACAAGAATTA
ATTTTAAGTCAGTATGTAGTTAAAGATTCTCATTTAGCTCTTGTTCTTGATAATGCATCC
CCAGAATTACTACTGCCTACTGTTACTAATCCTAGATAACTTGGAATATATATTATAATA
AATTTAGTTATATGAAAGAAGAATCGAAAAATAAATTTCGTGATAGTTTAGGAGATCTCT
TAAATGATTTACCTGATGAAGTAGAAGGTTTAAATAAAAACACTGAAGAACTCCAACCAG
TTAGAGTGGATAGTGGACAAAATGCAGCTCTTATTAAAGCTAGAAATAAAGCAGAGTCAG
TAATGAATAGTTTGCTAACATTCTATTTAAGTGAAGATATTATAGCAGAGCATGAATATA
TTAGAGCTAAGGCACAATTGGATGAGTCTGCATTATCTATGTTAATAAGACAAATGCAAA
ACAGTGAAACTGCTATTACCTTATTAATGGAAACAATTCATGAAGGAGATGTATCACCGA
GAATGTTTGAAGTACTAAGTGATTTACAAAGAACATTATTGGATATTATTAAAAGTCAAA
CGATGTATATGGTGGCAATTGAAGAAAATGCTAAAAAGTTATCACGTGATGTAGATGTCT
ATCATACAACTGAAAGTTCAAGATCTAACAAACAGAGCGGAGTTAAGTCACGAGGTACTA
AAGATTTGATGAGAGCTTTACAAAACACTATTAAAGAAGAAGATATAGAAGACGTCGATG
GAGATGAAAATGAAGAATAATTATTTGTTGATTCAAGAAATTGAACAACAAGAAACAAAA
ACACCAAGTGGTATAATAATACCAGCCGAAAAATATAATCGTAAAGCCAGAGTTATTAAT
TCAGGTGATGCTGAACATATAAAGAATGGTGATACTATTATAAAGAATTTAGGCAAAGGT
ACTATGATTACTTTAAATGATGTTGAGTTTGAAGTAATACATATAAATCAAATAATTGCA
ATAATAGAAGAAACAAATGCCTAGACCGCAAGCTGAATCCGCAGGATTTGAATTTAAGAT
TGAGAAAGGTGCTGAATCATTTGCATGGACAAGTGATAAGGTAGAACAACTTATGCTTGC
ATTAGATGAAGGTTATAAACCTAAGTCCACTCCTTTTTATGAAGGTAATCCTAATTTAAG
AAAAGGTAATATTGTTTTTAATTATACACCAGAAGAATTAAGAGAAATCAAAAAATGCGC
AACTGACATTGTGTACTTTGCAAATAAGTATTGCACTGTTATGACTGATGAAGGTTTAAG
AACAATTAAACTTAGACCCTACCAAGAAAAAATGTTGGAGCAATTTCAACAAGAAAGATT
TAATGTATGTTTAGCCAGTAGGCAGGTTGGTAAAACTATATGTTCATCTATTTTCATAGC
ATGGTACTCTGTATTCAATTTTGATAAAAACTCTCTTGTTCTTTCAAATAAAGGAGCGAC
AACACGTGAAATTATTGATAAAGGTAAAACTATATTGGAACATTTACCTTTCTTTATAAA
ACCTGGTGTTTTAAAATGGGATGTTTTTAATTCTAAATTTGATAATGGTTGTAGGATCAT
AGGTCAAACTACTACTAAGAAAGCAGCAATTGGTTTTACTATTCATTTATTGTTTATGGA
TGAGTTTGCTCATATACCTGCAAACTTTGTAAATACATTCTATGAAAACGTGTATCCAAC
TGTATCCGCGTCTCAAAATTCTAAAGTTATTATAACTAGTACACCTAACGGCTTTAATAA
ATTCTATGACATATATACAGCGGCGGAAAAAGGATTAAGTGAGTATTCACCTTTCCGAGT
TGATTGGTGGGATGTACCTGGAAGAGACGACGAATGGATGAGGCAAGAAGTTGCCAACTT
AGGAAGTGATGAAGCATTTAACCGACAATATGGAAATCAGTTTATTGCAAACTCTTCTTT
ATTACTTAATGCTTCCAGCTTACAAAAATTAGTTAAAGGTCAAGTTGAGTTTGTTCACAG
AGAGATATCAGAATTTGAAGAAGCAGATATTGATTATAGTGGATTGACTTGGCACCCAGA
TTTAAATTTAGAAGAAATTGAAGAAGACAATAATTATTGGCTCTTTTCGGTTGATATAGC
AGAAGGAACTGGTGGAGACTATTCTGTCATTAATATATTTAAAATAGAAATGCTTGATGA
GAAAGATTGGAAAGGTGTAACTACACCAGGAAGTTTTGTTGACTTCTTTTGTATAAAACA
AATGGGTAGGTTCAGAAGTAACTCTCATGCGATAGAAGAATTTGCTAAAGCATTATACAT
TTTAGGTTTTGATTTATTTTACTCGGAGAATGTAAAATTAATTATTGAGTGGAACATGTT
TGGTGGAGAATTGATAAAAAGATTAGAAACTGTGTTTCCACAAAGAAATCAATTTGATGA
AGAGTCGGTTGTTAAGTTCAAACATAGGATAGATGCAAGAGTGAAAAATTTTGGACTTAA
AGTTAAAAAAGACAACAAACCTATTTTTTGCCAGAACTTTAAAAAATATATTACACAAAA
TAAGATACAATTATTCTGTAGAGATACCGTGAAAGAATCATCAACATTTGGAAAATTACC
TAATGGATCATATGCAGGCCAATTAGGTAATGATGATTTGATAATGACTTGTATAAATAG
TTCTGAATTCTTTACTACTTTGGATTATTCAGATTTTGTAGAAGAGTTATATGATGAAAT
GGATCCTTCTATACAAAACAAAATTGATGAAATTCTTGAAAAAGATTCAAAGGGAGGAAA
TCTTAATTTTGATATCTATGACTTAGTATAAAAAGTAGTTACTTGGTAGATATATAAAAA
AACTAATAAACAAAAAAAATATAATACAAGATGGCACTAGATCCAAAAATAGCTTCTCTT
AAGGCTGCAGGAACGTATAGGTTTGAATTTGACAAAAGTCAAGTTGTAAGTATTCCTGCA
AATCAAACACGACTAATTGTCGGTTTTTCTAAGACAGGCCCGTTCAATACACCCGTCTTT
GTTCCCGATACTTCTTTCTTTAAGCAAGTATACGGTGATATAGATAGAAATTTAGAAAGA
AAAGATTCTTTTTTCCACAGAAGCTGTTTATCAGCTCTTGAAAGAGGTCCTATTCTTGCA
CTTAATCTACTTAGTTTAGATAAAGATGATAAAGTTAATGCGATGAGATTTGCAACAGCT
GCTACTCCAGAGGCTCAAGCCAATGCAGGTGCAGATTATGAATACCAAAAGTTTTATAAT
AGAGACAAATTCTTTTTCCCATCTACATCAGACTTTTTAACTAATGTTGGTGCAAATGAG
TCAACATTAAGCTCATTAACTGTTAATGATCTTTTAGATGTTACTAACTTAGGACAGAAT
CCTATCTCTGTAATAGTTAAGAAATCTGCACCAGCTAATGTTTTACCATTCCAGGTAACT
GTTGAAGAATGGTATGGAGCTGCCAATGTACCAGGGTTCTTAAATAAAGATAGTTTAATA
TCTGACTTCTTTGTAGATATATTTGTATTAGAAGGTAATTTTGGTGGAGACTTTAGTTCA
ACTACTCCATATTCAAGATTTAACTCAGATCCATTATTCCAAAAATACTTTGATCAAACA
CAAGGACTTAAGAGAAAGAAATTTGCAACAGATTCAACGGATACTATGTTGCAAGAATTC
TTTAATGAGACTGAAGTAACACTACAAGCAACTTATACTGCATGTTTACTTCCTGATTTT
GTAGATTTATTAGGTAATAACCTTTTCGTAGAAAAAGTTGTTAATGCCGATACTGCTTCT
ACAGGTTTATTCTGTACTGTGAATGAAGAATTATTTAGTGGAGATATTTTAATAGACGGT
GTACCTGGTGGTATTGATATGATAGGACATAACATTGAATATACTCAAGCTACATCTATT
CAAGATGATGTTAACTTCTTATCTTATGGAGGATCTATTGTTTCTGATTTAACTTACTGT
AGAACTGGAACATTATCAACCACAGTAGCTAATTCAACAAGTACTATTACTGTAGAGACA
CCTACTGCAGGTGGAGTTCAAATTCAGTTAGTTAATAATAATGATCCTAAAGATGCAATA
TGGACTGCATTTTCTGGAATGAGAGCAAATACAGCTGACTTAGTAGGATCCTTTATTTTA
GATCCTGTTACTGGAGAATGGGTTCCTGTAATATCTGTACAAACAGTAGGAAACACTGTA
ACTGTATTATTATCAGATGTAGGTTCAACACAAGCATCTGACTTCCCAACTAGTGCAGCC
GCAAGTTATACATTTATAAATGAAGCTGATTTTGGTTTCGTAAGAAATGATAATGTAAGT
GGTGGAGCTGCTGGAATTATTGGTTCTTATGGATCAACATTACAAAAGCAATTTGCTAAC
GGTACATTAACTGATGGTGACGAGGCAGTCTATAAAGATGCTTTAGGAACCTTCACTTCA
TTCCTAGCAATGAATGCTGTAAGTTATGGGTGGATTATTGATGGACCGGGTGCAACTACA
ACCAGTGGTGCAACACCAACAAAAAGAGCTATCTCAGATCCAGCTTATTATTTACCAGCT
GTAAGTATTACTCCTTATCAAGAAGACAGTTATACTAACTTAACACCTCAATCTGAATTT
ACTATTGACGGTGCTGGACAGTTTCTTAAGTCAGACGGTACTACATTAGTAGCTGCTAAC
TGTTTAGGAGTACAAACTTTAAAAGGTGCTCTTAACCTTACTGTAGATATTATTGGTGAT
TCACTTAATGAGCCTGCTCTTAAACCAAATGAAATCCTTATAGCAACAACTTCACCAGAA
GCTGCTGATATAGTAGTCGGAAATTATTTGGTACATTTTGAAGGTTCTGCTGCTATACCT
CATTCTAGGTTAACTAGGATTAATGTAGTAGAAGGTGGATTAACACCATCAGAATTTCCA
ATTATTCCTGCAGGAACAACTGCAATAAAAGTTACTGCTCAATCTGAAATCAGTGTAACT
ACACAAGGTGCTTTAAAAACAGTTGAGGTTTATTATCCTATTGATTCATGGGTAGACTTC
CTTAATGTATTCCAATTACCTGGTTTTGCACTAGATTCAACAAAGCATGTACCAGATGGA
ACTAATGCTAGACAAAATAAATGTTTAAGTCCAATTTTAGGTGGAACTAATTTATTTAAG
GCTTTAACTGATAGAGATACAATTAACTTTAGATATGTTGTAGATACATTTGGAAATGGA
ATTGAAGCAAATTGTAAAGCTGTTTATACAAACTTATGTCAGAAAAGGAAAAATGCATTT
GCAATAGTTAATGCTCCTTCCGCTAAAGACTTTAAGAAAAATACAGATCCAAGCTTTACT
GATGCAACTGGTGGTTTATCATCTAAATTTATTTCTGAAGGTGGTGATCTTGCATTGAAT
CCTACAGTTAGATTCTCATTACCTTCTGCAACTAGCGGAGGTTCGTTTGGAGGTTATTAT
TATCCGTTCCTTACTGTTAGAGATCTAGGAAAGAATATTAGCGTACCTCCTGCATCATAT
GTATCTAATAACTTTATACTTAAATTTGAAAACGCATTACCTTGGTCAATCGTTGCAGGT
GTAAGACGTGGAGTTATTGGAGGAAATGGAGTTGTAGGATTAGAGATTAATCTTGATTTA
GAAGACAGACAATTCTTAGAGCCATTCGGACTTAATCCAATTGTATTCCAAAGTGGAACA
GGACCAACTATCTTTGCAAATAAAACTGCACAGCAAGTTCCGAAATCTGCTTTAAGTTCA
ATTAATGTTAGAGAGGTTGTAATTTATATCCAAGATGGAATTGAAGCAATACTTAAAAAC
TACTTATTTGAATTTAATACAGCTCAAACAAGATTAGAAATAAAAACATTAGCTGATAAC
TTCTTAGCAACTGTTCAAAATGATGATGGTGTATTTGATTTTAGAAATATAATGGATGAA
ACAAACAATCCACCAGAAGTAATTGATCAAAATGTAGGTATCCTAGATACATTCATTGAA
CCAGTAAGAGGAATGGAAATTCTTGTACAAAGAACTACAATTTTAAGAACTGGAGCAATA
AGTTCAGGAAACTTCCAATAAGAAGAAAATGAAAGAAGAATATATAAAAAAATAAAGTAA
ACTATGCCACTACCACATTATACCCAATCAAGGGCCAGTAGCCAAAGATTTGAACCTATT
CAGCCTAACCTATTTGAGGTGACTATATTTTCGCCTCTAGGTGATGATACGGGTTTAATC
TTAGAGCAGGTTAAATCAATTGGAGGTTTAAATAATCTTAACCCATCAATCGATGCAGTA
GCTCAGAAATATAAATTTGCTGATAGATCTTATGCTGGTATGCCTGCACAGACGTTTGTA
GATTTAACACTTAACTTTACTCTTAACTTGAATGAAGCTAATGAAAACTACATCTATAAT
ACTTTCCGTAATTGGAATAACTTAATCTATGATCCACTAACAGGTGAAATGGGATTGAAA
AAAGATTATGTAGGAAGTATGATTGTTGTTCAATACAACAGAGCAGGTGATATCTTTAGA
AAGATTACATTTAAAGATGTATTCCCTACAGGACAGCCTGATTTCTTAGATGAATTAAAC
TATGAAACTCAAGATCCTGCTGAGTTAACAATGACTTATCGTTGTGATCACTGGGTTGAA
GAGAACGTAGGAGCATAAAATTATAAAAACTGGGATTAGTAAAATTTTCCCAGTTTTTTT
GTCATCACTCTAATATATAATATAAATTATATAATACAAAAATGATCATATATAAACTAC
AACAGAAAAAAACCAGGATGGTTTATGTAGGATATTCAGTAAATGATAATCCTAATAATT
TTGGAACTGGTAAATATATTAAGAGGGCTGTTAGAGATTTTGGAACTAAAGCCTTTAATA
GAGAAGTACTAGAAACTTTTGATCATGATGAATCATTAGCAACCGTTATGGGAAGAGTAG
AATATTGGATTAAGAAATTTAAATCTGATAATCCTAAATATGGCTTTAATGAAACTGTTC
AAGAGCTTATTCCTCAAAAGAAAAGACTTACTAAAAAACTACAAGTATTACTAACCCCAA
GTGATGAAGAAAGTCTTAATCAAATAATTATACAAAAATCAATGGAAAATGGTGTAAAGC
CAGTAGCTATTTCTAGATATGTTAGACAGTTAATAGTAGAACATATTGTTGATGAAAACA
AAATTGAGAAACAATTAATAAAAAACAATTAAGAAATGTCAAACGAGCACGAAGAAAATA
TTAAAAAGGAATTTGCTAAAGCAGAAGGAATGCCTGTTGAGGCTACAGAAACTACAGCAA
CAGAAGAACCTAAAGAAGTAGTAAAAGATTTAGGTAAAGTGGATGTTAGAAGACAAATGG
ACCATACATCCCCTGATGATCCAGAAATAAAAAGATTAAACTCCTTAGTAGGTTATACTA
AATTAGATTTAAATCAATTTCCTTCAGGAGGAGCATTTTATAGAGATGATTTTGAAATTC
ATATTAGAGCAGCAAAGGTTGCTGAAATTAGAGCATTTTCTACAGTTGATGAAAACAATA
TCAAAGAAGTAGATGATGGTTTAAATAACATAGTACTTTCTTGTACTAAAATAATGTATG
GTAATCAAAGAGGCTCCTATAAAGATATTTTAGAAGAAGATAGAATTTATCTGATTTTAG
CAATTAGAGAATTAACATTTAAAACAGGTGAACAAACCTTAATGATGCCAATTGGAAAAA
AGGGTTGTAAGACAAATTCTTGTAAAACACAAGAATCAGTTGAATTAAGAACATCTAATC
TTCAATTTAATAATGTTGTAGAATCTATTCAAAAATATTATGATCCTGCTGATAAGTGTT
ATACAATAACTACCAAAAGTTATGGCGAAATAAAAATGGCACCACCTACTATCGGTGTTA
TGAGAGCTATAACGGATTATATCAGAGATAGAGAAGAGAAAAACCAAAGTTGGGATAAAT
CTACATTAGCTATTTTACCTTATCTACAGAGAGAGTGGAGAGGATGGAATGAAAAGGATA
TTTTTGCAAAGATTACTTCATTCCAAGGTTGGGATGCTACTAAATATACTATCGTATATA
GATTAGCCGAAGACATGAAAGTTGGTGTTAAACCGGAAATGGCATTTCCATGTAAAAGTT
GCGGTGAGGAGGTCACCGTTCCATTAACGTTTCCCGGCGGTATCAAGGCTCTCTTCATTA
TTCCAGATATCTCTGCTGAACTTTTATAAAGTTAGAGTCCTCTTATTAGAAAAGTTGCAT
CTCCAGCCTACTGAGCTGGATATGCTCCCTTTCTATGAATACGAGTACACGTTAGAAATC
TATAACGATCTCTTAAAAGAACGTAATAAACAAGAGCAACAAAATACTAAAGATGCCGAG
GATAAATATAATGTAGGTAGTCTTCAGAGGCAAGCAAATAAAAACTTAGGTCAATACAAG
ACACCTAAGATGCCATCCATGAAAATGCCTAAATTTTAAAAATAAAACTTAAATGGCTGC
CATAACTCTGAAAGATTTAATGGATCCTCTAACTAAGATAGAGAAATCTGCTGAGATGAC
TAATGAAAAATTAGATATGCTCATTGCAGTATCTACAGGTGGTTCGGACGGAGGTGGTCA
AATGGCTATTATAGATGAGTTAAACAAACAGACTCTATTACTTGAACAGATTGCCGAAAA
TACTCGTAAGACAGACTTAAATACTAATAGAAGTTTAACTAACTTTCTTTTAACTCGAAT
ACACCACAAGAAATTATTAAAAACAATAGAAGATAGTGGTGGTATTGGCGGAGGCGGTGG
CCGTGGTGGCGGAGGTGATGCCAATGCAGAAGGTAATGCAACTCTATTAAAAGCATTAGG
TGTAAGTTCTCTAAAAACTGCAATGGGAATGATTCTTTGGGCCATTGTACCAAAAAGAGG
TATAGACAAATTTACTGATTTTATTGAAAGAACATTTACTAAGCTAGCAGAACAAGATAA
TAAAAAGGTTGCGGAAGGTATTGAGAATTTGGAAATGATGGGTAGCGCCATATTTAATTT
TGCTAAGAAGCTTGCAATAGCCACGCCTCTTTTAATTATTGGTGCTTTAGGAATTCCTGT
TTTATATTTAACTGCATTATTAGTAACACCTTTATTCCTTATCTTAGGAATGGGTGAAAG
GCAAATTCAAAAAGGTGCAGCCGCATTAGAATCAGTAGGTGCTTCACTTATTAAATTTGC
TTTAGGTTTAGCTTCATTTGCTTTAGTTACTGCTTTAGTGATGATGGGAGGTCCGGCTTT
AATGTTAGGAATGGTGGCATCTATTGTATTGATAGGTGGAGCCGTAGCATTATTAGGACT
TGTTGATAAAACAGTTAAGAAAGGATCTGTTGCTCTGGCTGTTATGGGATTAGCTTTAGG
TGTATTCGGATTAGGATATGCAGTCTTTGCACTTACTGTAGCTGCTACTGCCCCAACAAT
GGAGTCAGTATTAATGCAAGCAGGTATATTAATAGGAATAGGATTAACAGTAGCTGCTCT
TGGTTTTGCATTTAGCTTTATTATTCAAGGTGCAGCTTCATTGGCAGCAATGGGATTAGG
ATTATTGGTCTTTGGTATAGGTTACAAACCTTTTGCTGAAGCAACTAAAGAAACCACAAT
AGAAGATGTCGGTGTTCAGTTGGCTCTTCTACTAGGATTAGGTTTAGAATTTGCAGCAGC
CGGTTTTGGAGCACTATTTATTATTCCAGGAGCAGCGGCGTTCGCAGCAATAGGTGGAGC
CTTATTACTATTGGCACCAGGATTAGCTGCTATACAAAAAGTAGATTTTACTGAAAAGGA
TGCTAAGAAATTAACTACAACATTAGCTGGAGTTAAAACAGCATTCATAGGACCTCCTAA
TGAAGGTGGTGTTAGTGGTTTCTTTAAGAGTATAGGTAGTGCAATAGGTGGAGCTGTTGA
TTCGGTTAAAATGATAGCAGCTGCCGCAGGTTTCGCAGCAGCAGGTGTAGCCTTAACTAA
GTTATCAGCAGGATTAAAAGATTATCAAAAATTAGATTGGACCGATAGTGATAGTTTAAG
ATTGACAGGAGTTCTCTCTGGTATAACAACTGCATTTGCACAAGCAGGCGGAGAAGCAGC
AACACCAACAGGTTTATTTGGAGCTGTATTTGGAAATGCATTCAGTCCTAATGCAACTAA
AAAAGGTATTAATTCTGTAATGGGTGCTGGTAAGGCATTAACTAGTATCGCCGAAGGTTT
AACAGCATTTTCTAAATTAGTGGAAAAGGATGTTGATTTTCAATACATAGGAGAACAAAT
AGAATTAACAGTAGGATTCATTCAAAGAGCATTTGCAGCAGTAGCTGAAGAAGGAAATGT
AGAAGCAGGTGGATTCTTTAATTCATTATTTGGAATTAAAAAGAATAAGGTTAAAGAAGG
TTTAGATTCTGTGAAAGGTGCTGGTAAAGCATTAAATGATGTTGCAAATGGATTAACTGC
ATTTCAAAAATTAGTAGAAAAGGATGTTGATTTTGATAAAGTAGGTAAAGCTATATCTAA
ATCAGTTGGTTTTGTACAAGAAGCATTCTCTGCTGTTGCTGAAGAAGGTAATGTTCAGGC
TGGTGGTTTTTGGAATTCTTTATTTAAGATTAAGAAGAATAAAGTACAAGAAGGTATTAA
ATCAGTTAAAGGTGCTGGTTCTGAATTAGAAAAAATTGCTAATGCATTATCTACATTCTC
AGGTATAGAAAATGTAGAAGAGGTTGCTGGAAAAATTAAAGTAACTTTAGGTTTAGTTGG
AGATGCCTTTGCTTCTATTGGTGGAAAAACAGAAGAGAAATCTGCTTTCTTTGGGTTGAT
CTCTTGGAATCAAAATAAAATAGAAGCAGGTATTGATGCTGTTGATGGAGCAGGACAAGC
ATTAACTGATATTGCTGAAGGGCTTAAAGCTTTTAGTGGAGATTTTAAACCTACTGAAGT
TGCCACAGCAGTTGGTACATTACTAACTTCTATAGGAACTGCATTCGCAGATCTTTATTC
AGCTAACCCTGAGGTATCTGAAGAGTTAGATGACTTTAAATCATTTATTGTAACACTAGG
TGATGTTGCAGAGAAAGGCCAATTAGATAAAGCAGCCGAAGGAATTTCTAAAATAGCAGA
TTCTATTAATAAAATAGACATTGATAAAGCTGTCACGTTTGGTAATTTATTTGATAGTGC
TAGCAACTTATCATCTGATAGAACAGCATATCGTGCACTAGCAAAAGCAGTTGAAGATAT
CAGAGATATAATGTCACAACCTGCCGATACTGGTGGTGGATTATTAGAAAAGATTTTACC
AGGTACTAAATCAGAACCTAGAACAGCTAGCAGTTCATCTGACCTTAAGCGAACTCTTGG
AAAACTTAATTCTGCGATTGATGCATTACCAAATAGAATTCAAACAGCTGTATCTACGGC
AGAGATTACTATTTCTCCGCCAGTATAAAATTACATAACATTTTCTTAAAACTATATCAT
TTTTTAGCCATATAAAATATACTAATGGCAAATAAAAATAGTATAGATATGCAACCATCT
TATGTAGGCTTTAAGGAAAAAGAGTATAAATGGAAGCCAGGTATTGATTACCGAAAGAGT
CCACATTTATATAAAATAGGAAGAGGGCAACAAGGTGTTCTAGTATGTGAACCTTACAAA
TCAGAAATAGGTCAATACTGGAGATTTAAGAATCCTAAAATTGCCAAACAATCAGCAGAA
TCAATTTACAAGATGTTTATAAATTATCTTAAAGAAGATGATTTTGTTGGTGCTGATATG
GCTAAGAAATATCTTCATATGGGTTTTACTCGAAGTAGGAGATATGCTAACCATAAATCA
GGAGTTAAATGGACTCAAAAAAGAGGTAAGTGGGTAGTTCTTCCACAAGAGAAAGATTGG
GATACTTCAGAGAAAGCTCAATCAGCTAACATCTTTAAAGAATATTGGAAGAAGGCAAGA
ACACATGGCGGCTATCTAGTAAAAAAGGCAAATTTTAAATTAAAATATAATGGCAAATAA
AAACATAGTTTGGTTTGACTTAGAAACCACAGGAATAAGTACAGCTTCAGATCGTATAAT
TGAAATCTGTATGATAAAAACAGATTTTGATGGAAAAGAATTAGATACTTATCATTCTTT
AGTTAATCCTGGTAATGTAGAAATGCGTGCTGAGGCTGAAGATAAACATGGAATATCAAT
GGATATGCTAAAAGATCAACCTACATTTGAAATGATAGCATCAGAAGTAAATGACTTCAT
AGGAGATTGTGATCTAGGAGGTTATAATGCATTATTTTTTGATGTACCTTTCTTATGTGA
AGAGTTTATGAGATGTGGTATTGTTTTCAGTCATAGAAGCAGAGCAGTAATGGACCCTTT
CCTTATTTATAGTAATTATGAAAAGAGAGATCTAACAAATGCTTATAAAAAGTATACAGG
AAAATCTTTAGAAGGTGCACACAGAGCTGAAGCTGATGTTAGAGCTACTATGGAGATATT
CCAAAAGCAGAGAGAAGTTTATGAAATGCCACAAACAGCAACAGAGATTGATAAAGAAGT
AAATACTCGTAGAGCCGATCAAGTAGATTTAGGTGGTAAATTAAAATTCGCAGATATAAA
CGGAAAAAGAACTATCGTCTTTAACTTTGGAAAAAACAAAGGAAAGCCTTTTAAAGAAGT
TTATGAAATGGATGCTAGGTACATTGATTGGATTATTGATAAGGGTGAATTCTCTAAAGA
ACTTAAAGTTATTTGTAGAAAGTTAGTAGAGAAATTTAAAGCTGATGAAAATAAGAACAT
AGAAATGCCTTATTAATCTTTCAGAATGAGAGAAAGTTTGTTATTATTATAATATACTAA
ACATAAACATAAAATGAATGATTAAAAGATTAGAAAATTATAGCATGAACGGAACTAGTT
TCCACGGACATTACTTTATGGCTACTAAAGATGATCTTGAAAAAGTGTGTGGTAAAGTAA
TGTACACTGATGGTGACATTAATGAAAAAACTCAAAATGAGTGGGAGATGGCAACTGAAG
ATGGTATACCCTTTACTATTTATGATTGGAAAGAATATCGTGAATATAGTAGAAATGAAA
TGATTGAATGGCACATCGGAACAGAAAACAGATTTGGTTCTCTGAAAGCATATGAAGCAA
TGAAACGTGCATTTCATTTACATCCTAAAGTAAACTACAATATATAAAACCGATCTTTGA
AATTATGGGGGTGCCTGGCTTTGACATTCTGATTGAAGTTTTAAACACAGCACCGGGTGA
TGACCTACCATCAACGCTTAAGTGGCAACACTGAGCTCGCGATGGCTGCCTAAGAGGTAA
GCACCGCACATCACTCTATTGAGTATGCTTGTAAATAGATAGGATGTAAAAGGAAGCAGT
ATAGGTTAATCAAAGTTCCTTAATACTTGACAAGTTTTGATTCTCATGGAGTACCTTGTA
AAAAACCATTGAGATATTTTTGGAAATGTTAGAAAACATTTATCCTAAGCTGTAAAAATG
TTTATTATGAATACTTAATGGACGTGGGTTCGATTCCCACCACCTCCACCACACGGGGAA
TTAGCTCAGCTGGCTAGAGCACTTGATTTGCATTCAAGAGGTCATCGGTTCGACTCCGAT
ATTCTCCACAAAAAAAAGAAGTATGATGAAAGAAGATTACCTATTTGTATACCGAGTGGT
ATCCAATAATAATAATGAACGTGAACATTACCCATCCTGTAAAAAATTGATTAAGCTGTT
TTTATATAAATGGAGATCAAAAGAAGACACTCGGTTATATAAACTTTATTCAAGATCTTT
ACAGACAGCACTAAAAATGTCTATTAGTTAAACAAATGGTAAAAGATAACATATAATAAT
AAAATAGATGGCCGTAAACATTGAAAAGAAATACCAGAAGTTAACTGATACAGAGCACGT
ATTGTTAAGACCAGGTATGTATGTAGGATCTATCAAGCCACATACCGAGGAAGTATTTTT
ACCTATTAAAGGTAAAGATCAATTTCAGTTAACTGAGGTAACTTACAATCCAGGATTCTT
AAAACTTTTTGATGAGATCATATCCAACTCTGTTGATGAGCATAAAAGAAACCCTAAACT
TAACAAAATTAAAATAGAAATAAACCAAGAAACGGGTTTAATTTCTGTTTGGGATAATGG
AGGAATACCTGTAGAGATTCATAAAGAGTATGATGAGTGGGTACCTGAAATGATCTTTTC
TAATTTAAAGACAGGTAGTAATTTTGATGATACTGAAGATAGAATAGTTGTAGGAACAAA
CGGTGTAGGTAGTACATTAACAAATATATTTAGTAAAGAATTTAAAATTGAAACTTGTGA
TGGTAAAAAACAATTCAATCAAACTTTTACTAACAATATGGCTAAAAGATCAAAGCCAAA
GATTACAAGAAAGAAAACAAAACATACTACAATATCTTATCTTACTGATTTTGAAAGATT
TGGTTTAACAGGTATTGATAGGCATCACTATTTAATGATAACTAAAAGGCTTATTGATAT
TGCAGCATGTAATCCTTCTTTAAAAATATTCTTAAACAGCAATCCTATTTCTTTTAGAAC
ATTTAAAGATTATGCAAGCCGATATGTTACTCCTATATTTTATGAACAGTCCGAACATTG
GAAAATAGGTATAGGGCATTCAACAACAGGCTTTAAAGCAATATCATTCGTTAACTCTGT
TGAAACAAAAGACGGAGGAACTCATGTTAATGATATTGATTGGCAGATAACTTCATTCCT
TAGAGAAAAGATAAAAAGAAAATATAGAGTTGATGTAAAGCCTTCTGAATTAAGACAACA
CTTATATTTGTTTATTAATTGTACAATCATCAATCCTGCTTTCTCATCACAAACAAAAGA
AAAGCTAATTACTTCTCCTAAAGATTTTGGTACCAAACATATTTTAAGTGATAAGGTTTT
AAGACAAGTTTTAAACTCTGAGATCATACAATCTGTTTTAGATTGGGTACAGAGAAAAAA
GGATGCAGATGAAAGAAAAAAGTTAAGAAGACTTAATAAAGGTTTAGATAAAACAAAAGT
ACTTAAACTTATTGATGCAAAGAAAAGAGGCATTAGAGATAAATGTACTCTTGCAATTTT
TGAGGGTGATTCTGCATCATCAGCTTTTAGAAGATATAGAGAACCGCAATACCAAGGAGC
CTTTCCTTTAAGAGGTAAATTTATTAATGTAAGAGAATTACCACCATCTAAAGTTGTACA
AAATAAAGAGGTACAATCTCTGATGGCTGCTATAGGACTAAAGATTGGTCATGCACCTAA
AGATTTAAGATATGGTAAAATTTTACTTTACACTGATGCTGACGTAGATGGTAATTCTAT
TTCTGCATTATTGATTAACTTCTTAGGTAAGTACTGGCCAGAATTATTTAGTGAAGGTAA
AGTACTTAAAGTAGAAACCCCTCTAATGGTTGCCAAAAAAGGAAACGAATCTTTAAACTT
TTATACAGAAGAAGATTATAAAGAATGGGAGTCTAAGCAGAGAAGTTTAAATAAATGGTC
AATTGAATACAAGAAAGGTTTAGCTGCACTAGAGGATGCTGAATACAAAGAGATCATTAG
AAGCCCGAAAACATTCATCTTAACTAAGGATAAAGAATTTAACAGTACATTAGATATATG
GTTTTCTAAGAACTCTGAACCTCGTAAAAGAAAGATATTAGGTCAAGAAGTAAAAATACA
AAACAAAAAAGGATTATTTTAATGAACAGAACAGTAACTTCATTTTTTGATAAAGAATAT
TTAGAGTATGCTAAATATGTAGTAGAGAACCGAGCAATACCAAGTTGTATTGATGGTCTT
AAACCTACACAAAGAAAAGTTGTTTATATCGCAAATAAGATATGGAAAACTGGGAATGAG
AAACCAATGAAACTTTTTCAACTTGCAGGTAGAGTAGCAGCTGAGGCATTTTATCATCAT
GGTAATACTTCATTAGAATCTTCAATGGTTGGTATGGCTCAAAAGTTTAAAAACTCATTA
CCGTTGTTAGAAGGTATAGGTCAGTTTGGATCTTTAAGATCACCAGCAGCTGGTGCTCCT
CGTTATATTAGTGCTAAGCTTCATCCTAATTTTAGATTGCTTTATCAAGATTTTGAATTA
CTTGGTAATAAAATAGAAGAAGGGGAAAAAATTGAACCTGAGTATTTCTTACCCATTGTT
CCTACTGTTATTTTAAATGGTACATCAGGTATTGCTGTAGGTTTTGCTACAAACATATTA
AATAGAAACCCTATGGATGTAGTTAATGCATGCATTGCAGAAGTTAACGGTAGAAGAATG
AAAACATTAACTCCTTGGGTTAAAGAATTTAGAGGAACTTTTACTAGAGATACAGAGAAT
CCTAAAACATGGAAGATAAGTGGATCATATGAAATTGTAAATTCAAATACCATAAAGATA
ACTTCTATTCCTCCAAACTATACATATGAAAGGTATGAAGAAATTTTAAATCTTTTGATG
GAGAAAGGTATCATTATTGCTTATGATGATAATTCTTCAGAAACAATAGAATATGTTTTA
AAGTTTAAAAGAGCTGTACTTAAAGATTTAATTTCAAAGAATAGGTTAGAACGAGTATTA
AGATTACATACACAAGAAACTGAAAACTTAACAACAATCGATGAGAACGGTGACCTAAAG
ATTTTTAACAAAGCAGAAGAAATAGTAAAGCATTTTGTTCAAGTTAGACTAGGTTGGTAT
CAAAAGAGAAAAGATTATTTAATTGATAAAACAGAAAAGCAACTAGCATTAGTTACAAAT
AAAGCTAGATTTATTAAAGATATTATTGAAGGTAAATTAAAGGTTAATAATGTACCTAAG
GAAAAGATTGTTAATTACTTAAAAACAAACGGTTATGATACAGTACATGGATCATATGAT
TATCTTTTATCAATGGCTATTCATTCTTTAACAAAAGAAAGATATGAAAAACTATTACAA
GAAAAAGAAGGCTGTATTATTGCTCTTAAAACATTAAAAGCAACAGATCCTAAAGAAATG
TATCTAACTGATCTTAAAAAACTAAAGGCAGCAATTAAGTAAACTTTTTATAAAAAAGGC
ATATAAAAATAAAGTAAAATGATAAAATATAGATTTTGTATTAATGATGACTGTAGGTTA
GCGTGTAGAGCAAAATCAGAACAATTGGCATGGGAGTGGTTATCGGCCACTAAAAAGTTG
CCTATTGTAGAATTAAAAAAATTATTTAAATTAAAAAAAGAAAATCATGAAGAAAGAACA
AACGACAACAGTTGATTCATCTATGATTAACAAGTATGTATATAACTTTACCACAAAGTC
ATTAAAAGTAGAGTTTAATGGTGGTGCATTATATGAATACGCAAACGTAGAACCAGAGTT
ATATGATGAGTTATGTAAAGCTGAATCTACAGGAAAATTCTTTAACGAGAAAATTAAAAA
CAATTTTGAACACACTCAATTATTAATAGACTAATTATGAAAGTAAACAATAATATTATT
TATGATGCCCTTAAAGCTCAGTTTAGAGCAAAAGAACAAAAGGCATTAGCAACATTAACA
ATCTACTTAACTAACCCAGTTGGAATCGGTGAACACCCTCAGCATTTAGAAGAGATGGTA
AAATTAGCTGAAGAATTAACAGAAGCACGTGATGTAGTTAAAACTTTAGAGAATACGTTT
GAAGCACCTGAAACTCCAACAACAAATGAATAAAGTTATACTTATAGGAAAGGCCGCTGC
TGGAAAAGATCACATGAGAAAGGTGTTGGAAGGCAGAGGTTTTAAATATGGTACATCTTA
TACTACTCGACCTCCTAGAGAAGGTGAAGTTGATGGTAGAGATTATTACTTTATATCAGA
AGAAGATTTTAAACATTATGCTGAAAATAATTTTTGGTATGAATATGTTCAATTTAATGG
ATGGTATTATGGATCGAGTGTAGAACAATTTAAAGAGACTTGTAATTTATTTGTTATGAC
ACCAAAAGGTGTAAGTGCAATCAATCCAATTGAAAGAAAAAAATGTACTATCATTTATTT
AGATATACCTTTAGAAATCAGAAGAAAAAGATTAGAAGAAAGAGGTGATGTAAATGATAA
AATTGAAAGGAGGTTAGCTGCTGATGAAAAAGATTTTGAAGGCTTTACCGACTTTGATAT
TGTAATAAACAATCCTAACTTTTAATCATATAAAAATAAAACCATGAGTAAATTCATTAT
TATAGAAGGTACCGATAATGTAGGTAAAGATACACAGCAAAACCTAATTATTGAAAGAAT
GTCTAATCATGTCTTTCATAAGTTACATTATTCATCTTTACCGTTTAGAGATGATAAAAC
TTTACATGCAACTTATTCTAAAAAGATGTATGATGACATGTTTAAAATGATGATGGAGTG
TAAAGATAAAGATATTAATCTAATCTTTAACAGATCTCATCTAGGTGAAACTGTTTATGC
CCCTTTATATCGAGGCTATTCAGGAGACTATGTTTTAGATATTGAAAAGAAATATGTAAA
AGCATTAAGAGAGAATCTTTATTTAATTACATTAACAAATAATCCACATACTATACTAAA
AAGAGATGATGGTAAATCATTTTATGGTAATGAAGAAGAAATAAAAGCAGAGATAGATGG
TTTTAACAGAGCTCATAGATTAAGTGGGATTAAAAATAAGTTACACATTGATATAGGAAC
TATGAGTGCAATAGATGTTTCACATCTTATCTTAAACTTTTTAAAACGTGAGAATACAAT
CACGGGAGAGGAGGAACAATTAAAACTATTTGTATAATGGGTAGTTGGGAAGATCTGTTT
TATGAGATCACTACTGAGGTAAAAGAGCTTGGTTTAAAAAAAGAGTTTGATAAAAAACTA
AAAGAACTTAGATTTGATGATAAGTACAAATATACAGAAGTAAGAGATAGGTGGCAAATA
GCATTTAATTTAGTAAAAGAAGAACACGAAAAAAATAAAAAATGAGAACATACAGAGGAG
ATACATTTGCAGATGTTTATGAATTAGCATTAAGAGATACATTAGAGAATCCTGAATATA
CTTCTTCACCAAGAGGTATGGAGATTAAGGAAATATGTAATGCAGCTTTAGTAATAGATG
ATCCTTATTTTCCACTTTATGAAAATGAAGTAAGGAGTAGTCAATTTAAATATATTGCAG
GTGAAACTGTTTGGTATTTTACAGGCAGAAAGGATATTGATTTTATTAATAAGTTTTCAA
AGTTTTGGAAACAATTAGATAATGGTGATGGTACTGTAAATTCTGCTTATGGTAATCTTA
TATTTAAAGAACCTCTTTCTGATGGTAGAAATCAATGGCAATGGGCATTAGATTCTTTAA
TAGAAGATAGAGATTCAAGACAAGCAATTTTACATTTTAATAAACCTTCTCATCAATGGC
AAGGTAATAAAGATTTTGTTTGTACACTTAATGGTGTATTTCAAATCAGAGATAATAGAT
TAAACTTTACAGTTGATATGAGATCCAACGATCTTATCTTAGGTACAGCAACTGATATTG
CATTTTTCTGTTTATTACAACAACAAATGTTAAAGCATTTACAATTACATTATCCTAATC
TTAAAATGGGTAACTATACTCATATTGTACATTCACTTCATATTTATGAAAGGCATTTTG
ATTTAGTTAAAAGAATGTTAGATAAACCTTTTATGCAAATGTCTTATCCACCTTTAAAAG
AAAATCTTATTACAACTAAAGGTCATCCTACTGATAATATGAATCTTTTAGAATTAGATA
TTTCAAATGATCCTCTATTAGGATTCTTAACAACTACTTTAGAAGATCCACTATTCAGAT
GGTTATCATCTTACAGTAAAGACTCTGATATATAATAAAATAAAGTAAAGTGTTGAAATA
TTTAAAATTATTTGAAGAATTCATAACTGAAAAGAAACCTAAAGGTGCTCCTGACTTCCA
TCATTCTGATGCACCTGACGCTGAGGGCCGTTTTAGAGATTTAAGTCCTAAGAAATTAGC
TGCATGGTTAATTAAAACTAGAAAGAAAGACTTAAAAAGAATTAGCGGTTCTTTAACTCA
GCAAGTAGTATTTAATAGAAAGAGTGATCCTAAGTATGCTGATAAGATGGAAAAGACCAG
AATTGAAGTATATAAGCAATTAGGTAGAGATGATTTATTAAATAAAGATGAATCAGTTGT
TACAGAATCTAAAGATACTGAAAGCGGCTTAGGAAAAATTTATTTAGCTTTTAGAGAAGA
CAGCGGACAAAGATGGTGGACATATAAAGGTTTTGCTGGAAATAAGTTTTTCAAACAGTT
ACATGAAAACAATATAGATGACACTGAAATTAATCCTGACTATCCTATTTTAACTTATCA
TACGGATACTGTTAAAAAGTTGCTAGATTCAGGAAAGATAAAAGAAGAAAACATTTATAA
TCACCCAGATCATATTTCAAAATCAGGATCTAAAGAAGAATTCCATAAACTTGTTGGAGA
GGATGCAAATATACCTAAGACAGTTTATTCTAAGAATGATGCTTTAGAAAATTTAAACTT
TCCTATAATTGCTAAACCTTCAAAAGGTCATAGTGGTATAGGAATTCAGATTATTGAAAA
ACCAGATCTTATGGAAGATGTGGACGAAAAAATCTTTGATACCTTTTCCGAGTATATAGA
TAAAGCTGAAGAACATAGATTTATAAACTTTAAAGGAAAGCCTATCTTTTGGATGGAAAG
AACACCTTTAAACGAAAAGGCTAAAAATGGTAAGGGTGAAGCTAAAGAAGAAATGGAATT
TGGTTATGCCAAAAGAAATGTAAAAGATTTACCAAAAGATTATAAAAAAGTATTAGAAAG
ATTCTGCAAGATATATGAGGACCTTCCTTATATGTGTTTTGATATGATGAAAGGTAAAGA
TGGTAAAGTGTACGTAATAGAGTCAAATGCTCAGCCCGGTGTACCTTTTGATTCAACGAT
TGAAGCCTACAAACATATCTATGAAGATTTTTATAAGAAACCGTTAGACAAAGAAAGTTT
AACTAAATTAGATGAATATGCCAAAACTATGGTTGAAAAGACCCTTAAGAAAGACGGGGG
CAAAAGATTTTCAATTAAATAGAAAAAAGTTCTAAAAAACTTTTCAATTCCCAATTAAAT
TGTTTATATTTAAACTGTATATTATGAAACAATATACTGTAAATCAATTATATGAATAAA
GAAATACCTAAAGATTTTTATATTACCTCTGATACATGGTTCGGTAGACCACAAATACTT
CAGATAGCCAACAGAAAATTTAAAGATATAGAAGAAATGAATTCTATATTGATTAAAAAT
TGGAATAAGAAAGTAAAAAAGAATGATGTAGTATTTCATTTAGGTAATTTTGCATGGGAT
CCTACTACGGCTCGGCGAGTGTTAAAAAAGTTAAATGGTAGAATTTTCTTTTTAGAAGGT
AACTCAGATAAAGCACTAAAAGAAATAATTCATGAATTTCCTAAAGCAGAATTTTTAAAG
GACGCAATAATGGATCTGATAGATTTTGATACTGTCATCTGTCACTATCCCTTATCTGTA
TGGAACGGTAAAGATACCGGCACAATTCATATGCATGGTCATACAGTATTTTCTCATAAG
ACAAATCTTAAAGCAGAAAACAGATTTAATGTCTGTACTGATTTTTGGGATTACACACCA
ATAAACTATTTAACTTTAAAAGACTTCATTAATGGGTAAGAAAACAAAAAAGACGTACAA
AGAGCTCGCATTAGAATTTAAAAAGACGAGAAGTGAAAAAGTATATAATGAGTTATATGC
TAAGATGAGACCAGGTTTATGGTCTTATGTAAATAATATTGTTAAGGATGCTAATGTATC
TGATGATATTGTATCTACAACATTAACAACTGTGTATTTAAAAATTGATCAATACAACGA
GGATTACCAAATAACCACATGGGCATATCGTATTGCATATAATGAATGCATAGGTTGGAT
AAGATATAGAAATAGGAAGGTAAGTATGAATGCCTTTACTGATAAAGGGATAGACCCACC
AACATTTTTACTCCCTGATGTTGAAACAAATAATGAACTTCCTCCAACAGAGAAAGATTA
TTGGGAGGCGGAGAATATCTTAACTGAAAAAGTAAGATTAACAACAGAAGCAATTAAAGC
ATTACCTCCAATGTATAAAAGATTTATGGAAGAAAGGTTTCTCAATAAAAAATCATATAA
TGACATTTTGCAGATAATGAAAACTCACGAAAAAGATATTAACTTGCAAACTGTGAAAAA
CCGCATATTTAGAGGAAGAAGGATAGTTAAAAAACAGCTAGAAAGCATGAAATTGTTTTC
AGAGGCATAAATACATAAAAACAGATAAAGCTATGTACATATTAGATTTATATAATGAAA
TCCAAACATGGAGAAAAATAAAAAAGATTGCTAAGAATGCAGAAAAAGAACTTAATGAGA
AGGGGTTTAGAGTTGACTGGGTTGGTAGAATCTATACAGTTATAAATTTACCAGAAGAAG
TTGTGTCAGCTCCAATATCTCAAGAAGGTTATGTTTTAATGAAACTTAGAGAACATGATA
AATTTTTATTAAATTTAGGAATTGCAGATTATGTATCTCCAGAGTTTTCGCCTATAGAAG
GAACCGATTCTTTCTTATTAGTGCTATCAGCAGACAGAGAATATTTAAGATGGAAGCCTT
TCATGATCTCATTGTTTAAAACTTTAGGATTGTTATTTTTACTAAGAATAGGATATGTAG
TATTTCAATCCCACGGTGAAAAAATAACCGAGTTATGGAACAAAATAATGACAGTCATAT
TTTAGACAATATTAATCAAATAGAAAATCAATTAAAACATTTAGAAAAAGAAAAAGAAAA
CATTCAAGAAAGTTGTACACACAAACATGGAGTGAAAATCGACTTTGATGAAAAAAGATC
CATTAAAAGATTTTGTTCAGTATGCAAGAGGGAGTTAGGTTACGCGACAAAAGAAGAAGA
ACAAAATTTTTTAAGACCGAAAGGTTAACGACACATACAGGAGCAATTCTGTATTAGGGG
GAAAGTCCTCCGAACTAATTAATTTAATAATAAAAAAAATTTTAAAAATGAAAAAATTAA
TTTTAAGTTTAGCGCTAGTAATTGGAATGGTAGTTTCAACTAACGCTCAAAATGCAAAAG
GAGATTGGTACGTAGGTACTGGTGACATCGCTGATGTTGCTTGGACTGAGTGGTCAGTTT
CACCAACTGTTGGTTACGGTGTATCCGATAAGTTAATGGTTGGTCTTTCTTTAGCACAAG
CAGATTCTACTGAGGATCTAGCAATGGACTTACATGCTAGATACTTTATGAATGCCGGTG
GACAAGACTTTTTCTTGTATGCAGGTATCTCAGAATTTGATACTGATAACCTATCTTTAG
GTTTAGGTAAAATGTTCACTATGAGAAAGATGATATTTGTAGAGCCAAAAGTTGTTTACC
ATACAGGTATGAAAACGACTAACATGATGTTAGGTTTTGGATTAAAATTCTAACATATTT
TAATTAACCAAGTTTTTATGATCCGATTAACATTTAATCGGATCATTTAGGCTAAAAATA
AAAACAATTATGAAAGATATATTTTCAAAAATCGGAGACTTCTTAGGAGGTCTTACAACA
ATCTTGTTATCATTTGTTTCTTTAAGTATCTTAGCTGAAGTAATTTTCGGTTTAGGTATC
TTTGGAACATCTGTAGTAACAAATGTTATGGATATTGTAAAAGTATTAGGTGACGGTGGT
TTCATCGGCTTAGTTGCTTTACTAATCCTATGGTCAGTATTCGATAAAAAGTAAAATTAG
ATCATGATGTTAAAAGGCTGGGCTAACGCTCAGCCTTTTTTGTTTTAAACTATCCTTAAA
AAATGTATATAAAAATAAACACAATGAAAAGAATAGAAAAAATTATGAACTTTTGGGGTA
TCTATTATCCTATAATTTTGGCATTCATCTCTTTTTTATTTTCAGTAAGTTTGTGGTTTA
CTGGTCATAAATTAGAAGGAATCTTTGTAGGTATCTGGGTACCTTCAATATTATCTGCAT
CTGTTGCAATTCGCCAAAGAAGAAGCATAACATTTATTAAACCACCTAAAAAGAAGAGAC
GTGCAAAGTAGTATATTACTCGCATCAGAACCTTTGACAGTCGGGATGTTTGTCATAGGT
CTTATTATCTTTATCCTTTATATGGTAGGTTACTTGTATATGGTCACTACTGCTCATAAA
CAACAAAGAAGAGAATTAGAAGGTGATCCTGAATATAGGAAATATCAAGCTAGCCTTAGA
GAAAGCTCAGATAATATTGATTATGATGGTCATGGTAATTGGGGAAGGTTTCCTAATAAT
CCTTATGACAAGAAAAAGAAAAAGAAAAAGAAATAAATGGCTACTAAAGAATCTTTAGCA
TTCACACAAAACATAAACGGTAAAAGATATTATTGTATAGGTGATAATAAGTACCCTTCT
GTAACTACTATCTTAGGAGCAATGACTGATAAATCAGGAATTGACAAATGGAGAAAAAGA
GTAGGTGAAGAAAAAGCAGATCAAATTTCAAAGTTCTCTGCTAACAGAGGTACTGTGATG
CATCAGTTAAATGAATACTTTTTAGGTTCTAAAAAGGAAACACAAAGAGAAAGGTTAATG
GAAGCACAAGAACTGATATTGCCTTTTTGTAAAGAAAATGGTTTTACTGATGAAGAAATG
ACTATAGGAAGAAAACTCTTTTTTAATTTTTATAATAGTAAATGTTTTGATCGTATTGCG
AATGTAGTGTCCATAGAGGATACCTTATTCTCACCTGTAATGGGAGGGTATGCTGGTAGG
GTAGATATTATATATGAAAATGAAAAAGGGTCTCTAGTGATCTTAGATTTTAAATCATCT
AAAAAACCTAAAAAAGAAGATTGGATAGAAAATTATAAAATGCAGATCGCCGCATACTCG
TTGGCATATTGGGAAATGAATAAAAGAAAGCCACAAAGTGGAGAAATATGGATAAGTAAT
GAAGCTGATGGTTTCCCTCAGATTTTTGAAATGTCCTTTGATGATATAACAAAATACGGT
AAAATGTTTTTAAAGCTAGTAAAAGAATTTCATACTAAGTATCCTTTGGATTTGAATATA
TAAAAAAAATCAAATTCAATGTTTATTAAAAACTACACTGAATTCCTTTTAGAAGTTAGA
GATAAAAAACCTAAGGTGGCCGGCGAAAAGGTTGAACAAGACCATAAAAAAGGAAACCTT
AAGGGAGTTGATAAAGAATTAGAAAATGAAATAAACGATGAGTTGGAAGCCGTTGCCGAA
GAATGCCCAAGATGCGGAGAGCATCTCGAGTCTTGTGAATGTCCAGAGAAGGACCCCTGG
TCAACTCAAAATTATCACCGAGCTCCAAAGGGATCTGAATACAAAGCGAAACCAAAACAA
GAATTTAAAAAATAAAGATATGAATAAATTTGATCAATTTTTTGCTAAACATGGAATTAA
GATAGTTATAGTATTATTACTCTTAACATATTTTAAATCATGTAGTGTTGATTCTGAAGT
AGAAAGAATCAAAAAAGAACAAAGAACGTTAACTGAGGAGATTGACACCTTATCATCACA
AATAGTGAATGAAGAGGAAATGATATTCCTTATAAAAACAGTTCCTGCTTGGAAAACTCT
AAGAATTGAAGAAATTTCTGATAAAGAAAGAATTTCTATCAATGCATTAGAAGAAAAAGA
AGATTAAATGTGGCTAATACACCAATAATACCAGGAGTTCCTACTCCAGCTAGTGGAGAT
CCTAAATGTGCATTAACTTTATGCGGTAAAATAATTGCACAAGTAGATTGTATTATTGTG
ATAATGCAAGGGACTAATGGTTGCATCGATCTACAGTTTTTTGGAAAAGATGGAAAGCCT
TTAGATTTAACTAGATTTACTTCTATCCAAATAATGTTATATAATGAATTTGATTGTACA
ATAGCTAACTTTTGGTGGCCTGATATTCCTACTGGATGCAAAGGTTTACTAATGACTATT
TTACAATATACTGATGCGCATGGTGTTATTCACAATAAAGGTAAAGTAAGAATATGTTTA
GATCCTGCATGTACTAAAACTAGTCCAAGTGCGATCTTTGCAGAAATTTTATTAACTGAA
TTAACAACCGCAGGTACGGCAGAAACTTCTGGCATACCTTGTTTGCAAGTGGCAAAAATT
ATTGCGTCTAGAATTTATGAGAACGGATGTGATGATGGCTGTGACTAAAAAATATTTAAT
ATGGAAAAAAACAAATTAGTACATTTAGGAATCATTGGAATATTTTTAAGTCTATACTTT
TTAGTAGCGACAATCTCAATGATTAATTCTGTAGCCTTTTTTGATTTGGCTCATGATGGT
TTAATGAACTGGGCTTTGGCTATAGGATTTGAATTAGGTGCAGCTGCCTCTTTAGCTGCT
ATCATTATTTTAGATAAAACTAACCGAACAATGGTTTGGAGTTTGTTTATTTTATTAACA
GCTTTTCAAATGATGGCTAATTCATTTCATGCATTTATAAACTTAGAAGATTATATGGGA
TGGATTGAATTATTTGGATTAGAGGAAGAGGAGCCAATATTTCAAAAGAGAGTTTTATCA
ATTGTGAGTGGAGCTATTCTTCCAATTGTTGCATTAGGTTTTATTAAATCTTTAGTTGAT
TATGTTAGACCAGAACAGCCAGAAGATCCTAATCCTAGATATAGCCCACAACCAATAATG
CCTCAACCTACACCATCTACTTTTGATGAATCACCAAAAGCTGAGGCACCTATAGCAGGT
TCAGCAGAACCGGTTATGGAAAAAGAAATAATCCCAGAGACTAGCGAGAAAGTCCTGGAA
GAAGATTTATATTCTCGCGATGCCAAAGAGGCAACTATCCCTGTAGAAGTTGGAGAAGTA
CACATAGAACCTGAGACGGTAAAAACCGATAATGCAGTTTCTGATGATGTAGTAAAGCCA
GCCTCTACCGAGCATATTACACCCGTTGGAGATCCTATTAATATTCCAACAAATGAAACG
CCTATTTCCAATAAAGTGCCTAAGCCACCTTTGATGTCAAGGCCTTTTATTAGAGGTGAA
TCTAAACCATAATCTTTTGGATTACATTTCGGGAGATTACAAAAATAAAACAATAATATG
CCCGCACGTACATATGATGACCCTGTCTTTCGCGAAAAGAGAAAAGTCAAAAACCCTATA
ACATTTAAACTTAAACTAAACGAGGAGCAGAAAGTTGCTAAAAATATTATTTTAGAAAGT
AAGATAACTCTTTTAGCAGGTAAAGCTGGATCTGGTAAAACATTATTAGCATGCCAAGTA
GCTTTAGATGGCTTATTTAGAAGGCATTATGAAAAGATAATAATTACTAGACCCACTGTT
TCTAAAGAAGACATCGGTTTTTTACCAGGTGATCTTCACTCAAAGATGGATCCATGGGTT
CAACCTATTTACCAAAATATGTTTAGCCTTTATGGAAAAGATAGAGTACAACCTTTTATT
GAAAGTGGACAAATAGAAATAGTTCCTGTTTCATTTATGAGAGGTAGGACTTTTTTAGAT
AGTGTTATAATTGTAGATGAAGCCCAGAATGTTACTAATGATCAAATGGAAATGATTGTA
ACGAGGATAGGTAAGAGAAGTAAGATGATTATATGTGGAGATGATGGGCAGATAGATCTA
AAAGGTAATCATGATTCAGGTTTTAAATTTTTATACAATCAATCTGATAATGTACAAAAC
ATGAGCTCTATCACATTGACAAAAAATCACAGGGATAAAATAGTAGATGAACTTTTAGTC
ATATATGAAGATTTAAAAAACAAAAAATCTTAGAAATAAATATACAAAATAAAACAAAAT
GATACCAAATAAAGGAAAAGTATTAGTGGACTTCTATGCCGAATGGTGTGGGCCATGTAA
AGCAATGAAACCTACATTAGAGAAATTTGAAGAATCTTCTGATATTCCTTTAGTAAAGGT
AAATGTTGACGAAGAACCAAGTATTGCACAGGAGTATGGGATACGTAGTATCCCATGCTT
AGTCTGTGTTGATGATGGTAATGAAGTCAAAAGAAAAATTGGTATGGTAGGACTAGACCA
ATTATTGGAATTAGTAAAATAAAGTAAAGTTATGGTTTTAAGAAAAGGATCTCGTGGAAA
TGAGGTCAAAAAATTACAAGAGTTTTTAGGAATAGGAGCTGATGGAGTATTTGGACCAGG
AACTGAAGCAGCTGTAAAAGGTTGGCAAAAAGAAAATGGATTAGTAGTAGATGGAATTGT
TGGACCGGCTACTTTAGATTGTATGGGTTTTGTAACAACAGACAATTCTGAAGCACAATA
TGAAACACCTAATGGTTTAACTGTACATAGGCATATGTTACCTATAGGAGAATATATGAC
AGGAAGTAAACCTGAATATGTTTTCTTGCATCATACTGCTGGTTGGCATAATCCTTTTAG
AACAGTTGATCATTGGGGTAGAGATAATAGAGGAAAGGTTGCAACAGAATTTGTACTAGG
TGGTCAATCTATAAAAGGTAATGATGATGAGTATGATGGTGTTTTAGTTCAGTGTACACC
TGAAGGTGGTTGGGGATGGCACTTAGGAACAGGAAGAAGTCATATGCATAAAAACTCTGT
AGGAATTGAAGTAAATAATTTTGGATGGATAAAAGATGGAAAGACTTATGCTGGTACTAA
AGCAGCCGAATCACAACTGGTTACATTAGACCAACCATTTAGAGGATATAAAACATGGCA
TAGGTATTCCGATAAACAAATAGAAGTATTAAGAGACTGGATATTATGGATAGGTGAAAG
AGATAATATTGATATTAGAGAAGGTTTACCAAAATTAATAAAATCAGTAGGTGCAGATGC
TTTTGAATATATTGAAGATGTACGTGCTGGTAAGCTAAAAGGTTTGTGGACTCATACAAA
TGTTCGTAAAGATAAAGTTGATATGTTCCCACAGACTGAATTAATGGATATGTTAGTATC
TTTGTAAAAAAAAAAACGGAAAAATTATGTGGAATATTTTTAAAGATGACAATAACTGGA
ATGAAAAGGCAATAGTTGGTTTTATTGCTTTTCTAGTGATGTGTCTTATTATGATAGCTG
ACTTGGTAACAGGTTGGTTTGGAAAGGACTTAGTGATTAATGAGTTTGTTTATGATTCAT
TTACATTAGTAGTTCTTGGCTGCTTTGGAATAGCAGGATTAGAAAAATTTGCAGGAAAGA
AAAAAGAATGATACATTTATTTAATTATAAAGATTTTTTAGTTGAAGCTGAAAAAAGAAT
AGCTCGTAAACCAGGACAGCCTGCTAAGTCAGATAAACATTCTGATTTGTATACAGATGA
AGATCCTAAAGGAACTATACATGGTTTAGGTTTTAAAGATGCGGAGACTGCAAATAAAAG
TATTGATATAATTAAAAAAGTAAATAGAACTCATGCTCATAAAGTACAAGCAACACTTGT
AATGCAGCAAAGAGGAAAGGTTGCTATCGAAAGGACTAAAGATCCTGAAAAGAAAAAGAA
TCTTAAAGCTGCTAATAAAATATGGACTGCCTTTTTGGAAGAAATGAAAAAGAAAACTAA
AGAGAAAAATGGATAAGTATGTATATAGAGGAAAACTTGAACGAGTTGTCGATGGTGATA
CGATTGATGCTCTTATTGATGTTGGTTTTGATATTTGGATTAAAAAGCGTATCAGGTTCT
CAGGTATGGATGCGTGGGAAAGTCGTACACGCGATCTCGAGGTTAAGAAAAAAGGCTTGG
CGGCTAAAGAGAGATTAAAGGTCTTATTAAATGAAGTCAGTAGTAAACCAGGATTCTTTA
GGATCAGGTCCGAGGGTGTAGGTAAATATGGTAGAGTATTAGGTCAGATTTTTATCATGG
ATGCAGAAGGAAAGCAGTGGGATGTAAATCAAACCCTAATCACAGAAGGTCATGGATATG
AGTATCATGGAGGTAAGAAACGGACATCTTGACATAAGAAATAAGAAAACCCAGACATTG
TGTCAGAAAAACTGCTTTGGCACAGTTTTTTCAGTATAATAATTATATAAGGAACAAATC
CTTATAACATTTTAAAAATTATTAAATAAAACGAAAAAACTATGTACACAATTTTAAACG
GCTTTAAGCCACTTACACATGCAACTAAAGATCTCTTCTGGGATGAATTTGATAACTTCT
TTTCCAAGTCATTTAAAGGATGGCACTCTACAAAAGAAGATAAAAACTGGAAATTAGAAA
TCGCTATTCCAGGATTAACCAAAGAAGACTTAAAAGTAAAAATGATCAAAGGTGAACTAA
GCATTGTTTCAACAAATGAAGATAATGTTTGGTTAGGATCTTTTGACAAACGCTTCACTT
TACCTGAAGAAATTAATACTAAAAAGATTAAAGCAAAGGTTGAAAATGGAGTGTTAAGTT
TGACTTTACCTATTAAAGAAGAAACCGAAAACTTTATAGATGTAAAGTGAAACAAACATA
ATTGTTAAGTATATAATTACTAAATAATTATTTTAAAACACGTTAACATGGATAACAACA
CTGAAAATCAAAACCCGGAAGCAGAGATGAACCAAAATACTGGTTCACTTAACGGTCAGC
AAGCATTAAATGTTTTAATTCAAGCTGTAAGAATTGCACAAGGAAAGGGTGCATATACTT
TAGAAGATGCTGAGCTTATTGCGAAAGCTATCAAAGTATTTGTCCCACCAACTCCTGCTG
GAGAAGAAGGAACAGAAACAGATCCTGTAGTCAATAAAGACGAAGAGGCCACGGAAGAAA
CACCTGCAGAACCAGTTATGACGAAAGTCACTGAGTAATACTTATTGGTAATTCTGAAAA
GAGGGATCCAGAAATGGGTCCCTTTTTAGTTAATATATAATACAAATATTCCCAATGACT
AAATTAGAAGAACTCAAAGAATACTGCGAAGGTAAGAAGATAATTATCGTAGGTAATTCT
TCAAGAATTTTAAATGGGAATTATAAAAAGCTTATTGAGAGTTATCATATTGTAGTTAGA
ATTAACAAAGGGTATTTCATTAACACAAATCTTTACTCCGATAAAATTGGAACTAAAACT
AATATTTTATCTATGGGATTAAAGAGTGCAACTATGTCCGCAAATGTTATACAAAAAAAT
TCAGTTGATTACATTATTAGTCCTATCGTTAGTAGTGAAAGATTAAATTATAGAAATGTT
TATGATGTTGATAGAGAAACGTATAATTTATTGAAAGAAGGTTTAGGAGGTTTTAAACCA
TCTACAGGTATTGCAACATATAACTTTTTCAATAGGTTTATTAATTTTGATAGATTAGAT
TTAATAGGATTTGACTTTTTTGAAAGTTCTTCTCGCCAAAGAAATCAACTCGGTCATTGT
TATGTACCAGATCATCATGGAGTTAAAGAAAAAATATTTTTTGAAAAATCTAGAGATCCT
GAAAAAACTACTCTGCACCCTATTCATGGAGGCAACGGGGCTCTAATAAATAATATACCA
GTTTATCACAACTCTCACAATTATACAATAAAAAACAATAAAAGAAAATGAGTCGTAGGA
GAATTAAAAAAATTACACAGAACCCAGATTCTTATGGCGATTCCGAAAAGCAGTTTCCTC
GCGTTTCACTTAGGCCTAACCAAACTAACAAGATTCATAATGTTAAACAAAACATCCAAA
AAAGAAACTTTAGTAGAAGACCTTTAACTGCACCGGTTAAAAAGCCTGTTAATTATATAG
ATGCATTACATAAAACATCAAGTGATATATGTTTTGTTGTAGGAGGAGGACCTTCATTAA
ATGGGTTTGATTTTTCATCTTTAAGTGGCTTTGATACCATCGCAGTTAATAAAGCAGTAG
AATATATTTCTAATCCTACATACTTTATCACCACAGACTATTCGTATTTTGTAAAAGCTA
AGCTTTCTATACAGCAAATAAAACAAAAAACCTGGAAGAGTTATTTTATTGCTAATATGA
CTCACCCTTACATGGAAATTAGACGTGGGCAAGTAATTGATAATAGAAGAAACTTTGTGT
ATGAGGATCTTCATTACTATGATGGTGTGATCACTTCATTTAACAAAATTGGTTTTGGAT
CTACTGTAAATGATTTTTCGCATGGAGATAATAGCGGACATTGTGGAATACAATTAGCTT
TATTGTTAGGTTATAAAAAAATATACTTATTAGGATTTGATTTAAATGAACAAGGCCAAA
CACATTTTCATCAATCATATAGACCCATTGACGAAAAGTCATTTAAGAAAAAAGTAAGCT
CATATGCCGATACTTTAGTACAATCATTAGCTTCATATAGAGGGTCTCAACAAATAATTA
ACTTGTCTTCTTCAAGTATATTGACAAAATCTCCAATGCTCATAAAGACTGAAACATTTA
AAGACGTGTTAAAAGAATATAATGAGGTAATGGCTAGAGGAGGTTTTAATGATAATAGTA
CTCTTAATAATTTGATGGTTGTAGGTTACTATACTGTGGATACACCTTATGAAGAAGAAT
CCAAAAGTTTAGTAAGATCTTTAAATAAACTTGGTCTTAATCATGATATAGTCGGTGTAG
GTAGTCTAGGAAATTGGCAGGCTAATACTCGATTTAAGGCAAAGTTTATGTTAGACATGT
TAATTAAGTGGCCTAATCATAGATTACTTTATGTAGATTGTGATGCTGTAATTCATAAAA
TGCCGGAATTGTTTATAAATTATCATTGTGATATCGCTGTAAGATGGCAAGATTTTAGGT
GGAGAAAAAATGAATGCTTAAGTGGAACTATCTATATGGAAAATAATGATAGAACTAAAC
GTATATGTGAATTATGGAGAGACATAAATGTAGCTGAAGGTAACAAGAGTACTCGGATGG
AACAGTGGAATTTAGACACAGTCATAAATCAAATGAAAAGAGAAGATAAGAATTTTACTT
ATAAGAATCTTCCTCCAGAATATACGATGATATTTGATAGTATGAGAGCTATGTATCCTA
ACATCGTTCCAGTTATTGAACACTTCCAAGCCAGTAGGAGGTTTAGAAATGATGTAAATG
AAAAGTAAAGAAATGAAAGTAAAATTTCCAGCACCTAATCCCGATTGGTCTCGTAAAGAA
GATATTAATGCCCCTAATCAGTGGCATAGGTATTATAGTACTCATCCTCAGTATGTATTA
AATTTATTGAGTGCAGGAGGTGCTGATGTTGAGTTAGTTCCTGCAACTGAATTTGAATGT
CGAAGTATGGTAAGCTTTGATTGTCTTATTGATGGTCATTTATGTAAATTTGACTTTAAT
GATCATGAAATTATTGATAGAGATATCTCTGAACCATATAAAGCATATTTTAAATTTCAT
TATCACGAAAGCCATTCTGATGGTCCTAGGTCTGAAAACTTATTTCCTTTCTCACCTGTC
AATTTTCATGACTGGAATCTTTACAAAAAATTAGAAAAAGAAATAAATTATGTAGCTAAG
GGAAAGATTTTAAATAATCAAGCACCAGCAGGAGCAGCAGTAGAAAGAAGGAATAAAGTT
CAAGAGATGCTAAAAGCCACTTACAGAAGTGAGTTAGATTGTAAAAGATATCCTAAAGAA
GAGTTTTATAGACTCATTAATAATGCAAGTGCTATTGTTTGTGTACCAGGTGCAAGAAAT
AATATGTTAGATAGAGGCCAAGGGCAGCAAATGTTTTTTGGTGCATGTACAATATCTCCA
AAATTAAATACAAGATTATCTTATCATGGAATGTTAGTACCTGGAGTTCATTATGTAGAA
TGTAAACCTGACTATAGCGACCTATTAGAAAAAATAAATTGGATTAGAACTAATAAAGAC
AAAGCAATTCAAATAGGAAAGGCTGCTAGAAAATTATTTTTAGAAACATCAACCCCACAA
AAGCAAGTAGAGTGGATAAGAAACTGTGTACATAGAAAATGAACAAGACTGGAGTACTAT
TAATAAATTTAAATACAAGAGAGTATACTCGTAAAGCTGTTGAGGATCTTTTAAAACAAA
ATGTTACTTTTGATTTGACACTTATAGATCAGGCATCAGAAGAAGTTGGAATAAAAGATC
TCTTTGAATGGGTTAGAAAAAATTGGAGAGATAGGGGTAGGCTTACCATATTATACAATA
ATATTAATGAACCTCTTAATGAAATTTGGAATAAATTTGCTAAAGAATCACCTAATGAGT
ACTTATGTTATTTAAATAGTGATGTTAGAATTCCTTCTAATTTTATTAAAGATAGTGAAT
CTGTATTTTCATTAGACTCGACTGTAGGAATTACCGTACATTCAACTAATCACCCACAAT
GGTTGGTTAATGCATCCCATCAACTAAATTATAAAGTACCACCTAACCAAAAAATTAAAC
AAGGTTGGGATTTTACAATTAGAAAAAAGGATTGGGAAACTATACCTGAGATCTTTCAAA
TATTTTATGGAGATGATTTTATTTTTTATAAATGTTTATTGAAAAACCGAAAGATTGCTT
ATATTTTAAATTCACCTATCTTACATTTTCAAGGAATGTCCCAAGGTACGACTTATAAAT
TAAAAATGCCGCCTAGGAAAGATAATTTTGCAGATGATACTAAAGCATGGAATAGCACAG
GGTGGCCACACAATCACAAACCTCTTCCTGAATATACAAGAATTAAACCAACACTAGATT
TAGCTCAAAGATATGCAAAAGGAATACTTTAATATTTTTATCATTGCTACGATTGGTAGA
CCTTCACTTAAAGAAGCTATAAATAGTTGTCTTAATCAAAAGAGAGAAACTTTAGTTGTA
GTTGTATTTGATGATGAAGAAATTATAAGAATGGTAGATGATCCTAATGTAGTATATCTA
AAAACAGAAAAACATGTTTGGGGCGAAGGTGCTAGACAATATGGTGTTGATTGGTGTAAA
GATAATAAAATAAAATCTACTTATATTTCTTATTTAGACGATGATGACATTATCTTACCT
TCTTATACAGATAGCCTAGAACAATTTTTATCTTATGATATTGTTGTTCATAGTATGAAG
ATTTTTGAAAATGGAAGAATTGTACCAGAACAAGGTTATTTTAACAATCTTAATGTTGAT
GAAAAAGAGAGAATAAAAATATCAACCCAACCTTTAGTTAAAAACTATGTAGGATTAAGT
TTTAGTCTTAAGTGGGACAAGGTCAAAAATATAAGTTGGTATTCTAAAGGTGCTGAAAAA
GATTTTAATTATATAGATGCCGCATGTAAAAGTGGACTTACACATATTAAAACTGGTAAA
ATATCTTATCACCAAATAACGAGAGGGTTAACAGGTTCTCATACTAATCGTAAATTCGGC
GTTCATGATACCTTTAATAAATAAAAAAATAGAACAAAGATGAAACACTTTTACCAAACC
TGCGGAGAAAATTGGTTCAATTATCCTGAGATATATTCTCAAGCGGTGCTTGACGCAAAT
AATAATTCTCATTTTGTAGAGGTAGGATCATGGAAGGGAATGAGTTCAGTATTTATGGCA
GTTGAAATAGTAAACAGCAAAAAGAGTATTAAATTTGATTGTATTGACCTTTGGGGAACA
GATCCTAGTAAAGTATATGCAGATAAGAAAGATTTATATCATACCTTCATAAAAAATATT
GAACCAGTAAAGCATATAATTAATCCTATCGTATCTAATTCATGGGAAGCCGCATCACTT
TATGAAGATCATAGTTTAGATTTTGTATGGTTAGACGCCGGTCATGACTATGAAGATATT
AAAAAAGATATAGCTGCATGGTATCCTAAAGTAAAAATTGGAGGTACTATAGCCGGACAT
GATTTTACGACAGCTCCCGGGGTATCACAAGCTGTATGTGAATATTTCAATAAAGATTTT
AAACAAATTAACACGAGTTGGTTACATATAAAAAAATAATAATATGACAACAGTAAATGA
ATATTTTGATAAGGTTTTTGTAATAAATTTAAAGGAGAGACCAGAAAAGCTGAATGATTG
CACTGAATTGCTCAATAAACTAAATATTGAATTTGAAGTTTATGAAGCTTTAGACTGTGT
ATTAGGAATTCCAGAAGATTATCCTGAAAAACCATTAGTTGGGTTCTTAACTAATAAACC
TGGTGCATTCGGATGTTTAATAAGTCATTTAGAAGTTATTAAAATTGCAAAAGAACGAGG
GTATGAAAAAATCTTGGTTTTAGAAGATGACATTGATGCAACTAAAAATTTCTTAGAGTT
ATTTTCGGAAAAGATAAAAGATTTACCAGATGATTGGCACTTAGTTTACTTAGGTGGAAG
TGGTCATACTGGAAGAGCTGAAAGCGAAGTAACTGAAAAGATAACCGAAAATATTAGTAA
AACTTTTTCAACTTATACAACAAGTTCTTATGGTGTTCATATTAGAGCTTATGATAATAT
TCTTGAAAGAAATGAAGGTCCTAAAGGAATACCTATTGATCAATTTTATAGGGCATACCA
AAACATTTATCCATGTTATGTAATGAGACCTAATCTTATTTGGCAAAAAGCTGGCATTAG
TGACATTGCTCATGGGTGCTTTAGGAATTATGAATCTTTTATGAAAGAAATAGAATAAAT
TATGAAAATAGATTTTATAATACCTACACTGTACCGTGATACCTTAGGAAGAGCTATTTC
TTCGATTGAAGAAGAAAACATTGATCATAATTTACTTATAACTGGAAAATTTAAAAAAGA
CGGGCGTGGTGTAGAGAATAGAAATAACAGCCTCAAAAAAGTTAAGGGCAGTGAGTGGAT
CATTTTTTTAGATGACGATGATTGGTTACTTAAAGGCTTCAGTAAAGAATTAGACAGAAA
ATATGATATTGTAGTTTTAAGAATGTTACAAAGCTATAATAATCCTTATTTTCCACCTAA
GTTAGTACCACCTTATCATATTAAGCCAGAAGAATTAGATTATGGATTGTGTGGATGTAA
CATAGCAGTTAAAACTTCATTCTATCTAAAGCATAAAATAAAAGTTAGAGATGTAAAATG
TCCAGATTTTGATTTTTTAGAAAGATTATTAAAAGAAACAGATAAAGTTAAAATAACTCC
TGGAATTTATTACATGGCTCCTTTAGGTGGTTATAATAAAAAAGTACCTGACGGTAAAAA
AACATAAAGAGATGATAATAACGGCATATAATGATATGATACCTTCAACTGTGGTTGAAG
GGCAAAGAAAAATATTTGAAAAATTTGGAGAAAAAATTATTCAAATTAAACCAGAAACTT
GGGGTGGGCATGCTCATACTTTAGATGAATGGATAAAAAATAATGAATGGGATCATTTAA
TTGTTTTAGATATAGATTGTATACCTCTTAATAAAGATGTGATAAAAGATGCGAGAGAAT
GGGTTCAAAATAACTTAGGTCTTTATTCTGTTGCACAAAACCCTAATCATATACCTAACG
CAGTAGATTATGCTAGTCCTGCTTTCATAGCATTTTCTAAAAAGACTTATGAAGAATTAG
GAGAGCCTAGTTTTCAAGGTTCAAATCAACCAGCCTGGGATGTGGGTGGAGAGTTTACTT
ATAAAGCTTTAGAAAAAAATCTACCTATTAAATTAATGTATCCTAGTAAAGTAGAAATTC
CTAAGTGGAAATTTAAAGATGGAAGTATGTTTGGTATAGGAACAACTTATGAAGATAAAG
TGTATCATCATTTTGAAGGAAGGAGATTTAATCATAACAATATGATGAATAAAATAATAG
AATCTATATTAAGATAAAAGAATGATAGAAAATATTAAAGAACTTTTAGTAAAAGAAATT
GATGCTATTGGAAACATTCCTTTAGATAATAATTACCAAGGTGCAGTTGAATTAATTAAA
GGCTGTAATAAATTAGTAACTTCAGGAATGGGTAAAGCTGGTCAAATTGCTTTAAACATT
TCAACTACATTTAGCTCAACTGGAACACCTTCAGTTTATTTACATCCTAGTGAAGCACAG
CATGGAGATTTAGGAATTTTACAAAAAGGTGATGTATTACTTTTACTTTCTAATTCAGGA
AAGACTAGAGAAATATTGGAATTAATTCATTTGGCTAAAAACATTTATCCTAATGTACAT
ATAATTAGTATAACAGGTAAAAAAGAAAGTGAGTTATGCAAAGAGTCAGACATATGTTTA
CATATTGGAGATGCAGAAGAAATTTGCCCATTAGGATTAACACCTACCATTTCAACAACT
CTTATGACAGTTATGGGTGATATTTTAGTTGTAGAAACAATGAAAGAAATAGGATTTACT
AAACAAGAATATTCAAAAAGACATCATAGTGGATATCTTGGTCAAAAGAGCAAAGAATAA
TCAAAATGAACTTATCTTATACAGTTGGTAACACACCTCTTATCCCTATTCGTTTTGCAG
GGTATACAGTTTGGGGTAAAGCTGAATTTATGAATCCTTCTGGATCTGTAAAGGATAGAA
TGGCTACTCAGATAATTAATGATGCTGAAAAGAAAGGTCTTATTAAGAGAGGAGATACTT
TAATTGAAGCTACATCTGGAAACACAGGAATATCTTTTGCTATGTTAGCAGCAGAAAGAG
GTTATAAGATGAAAATCATAATGCCATCTAATATGTCAGAAGAAAGAAAATCAATGATGA
GATTGTATGGTGCTGAATTAATACAAGTAGATGAAGGTGATTTTGATGGTGCTATACAAA
TGAGAGATGATTTAGCCAAAGCTAAGGGATGGTTCAATTGCAATCAATTTCATAACCCGT
TAAATATAGAAGCTCATTATGAAAATACAGGGCCTGAGATAAAGAAACAGTATAATGATT
TGTTATTACCTAACCCAGATGTATTTGTTTCAGGAACGGGTACTGGGGGTACCATAATGG
GAGCAGGAAAATACTTAAGGCGTTCATGGGCAGATCTGAAAGTTGTGGCAGTAGAGCCAG
CCGAAAGCCCAGTCATGTCCGGTGGAGAGCCAGGATTACATGGAATACAAGGAATAGGAG
ACGGTAGTAAATTCCTCGTTGATTTAGATTTTGTGGATGAAGTAAGAACTGTTGAAACTG
AATGTGCTAAAGTTATAGCAAGACACTTAGCAACCAGATATGGATTGTTAGTAGGAATAT
CAGCAGGATCTAATGTATTTGCTTCATTTCAGTGGTTAAGAGACAATAATAAAACAAATG
CAGTGACTATCCTTTGTGATAGAGGTTCTAGATATTTAAGTTGCTTATGAAAGATAATAA
AGTAATTGCAATAATTCCTGCTAGGTGGGGATCTACTCGACTTCCAGGTAAACCTATTGC
GGATATAAATGGTAAGAGCATGATTCAATGGGTTTATGAAGCCGTACAAAAATCAAATGT
TGATAAAGTTATTGTTGCTGCTGACCACGATCTCATTATAGACACAGTAGAAGGGTTTGG
TGGTGAAGCAATCTTAACTGATACAAACCATCAAACTGGAACTGAAAGAGTGTTAGAGGC
TTACCAACACTATAAAGAAGAATATAAGTATGTTATTAATGTACAAGGAGATGAACCCTT
GATAAATGCAGATGACATAAATTCATTAATCCAAGTTCTTAAAAAAGATTCTTTTAAAAT
TGCCACATTAGTAGGAACATTAACTCCAGAACAATTTAAAGACAGAAATACTGTTAAGGC
TTTAATTGAACAAGAAAGAATAATTATGTTTACAAGAAGTCCTTTATTTTACCCTTCATT
ATTTGTTAAGAGACATATTGGAATATATGGTTTTAGTAAATCTATGACAGAAAAAATTGA
TAAGAACATAATGATTGAAACTTCAAATGAAATTGTAGAAAGTCTTGAACAAATCAGATG
GGGTGATAATGACATTGAATTTAGTTATGCATTTACCTCAGGTTTGTATAAAGGGATAGA
TACTCAAAAGGACTTAGAAGAAGTAAGAAAATACTTAAACTAAACCTTAAAATTACATAT
AATAATTAAATACACATGTTTAAATTACTTAAGAAAATAAAGAACTGGTTCTTCCCTTAT
CATGAAGGACCTTTTGGTTGGTCACCTGAGGAGTTTAAAAAAGCTAGGAGGTGGTCTAAA
AATCAACCTCATCCTAAATTCCCAGATCATCCAAGAATGTCTTTGTGGGATTACGTAGAC
AATAATTTTATTGATTCAGAATATAAACTGCATGAAATCAATAAAGTTAAAACAAAAAAG
AAAAAATCTATATAATAATATATGGCAATGGAAGGACAACAAATGCATGTAGATTTAGAT
TCAACACAAGAAATAATTTGTGATGAGTGTGGTCATAATGTATTTAAGCCTGCTTTCTTT
TTAAGAAAGATAAGTAGATTCGTATCACCTGATGGTCAAGATAGATTATTACCATTAGAT
ACGATGGAATGTAGTAAATGTGGAAATATTAATAAAGAATTTCAGGCAGCAACGCCGAAA
ACTAAAACAAAAACAAATAAAGATGGCAAAAACAGTTAAATTAAACGAAGACAAAAAAGC
TGAATACACTCCAAGAAAAATGAGTGAAATTATTGCTGATAAAAAAGAAGCACTTAAAAA
GAATGAAGATTTACTTAGAGCTCTTCAACAAAATGAATATGAAATTCCAATAGGTTCTGT
AAAACTTTATAAACAAATAATGAAGTTTTTAGAAAAAGAAGCTGATTGGGGTCATACTAC
TGCTACTGGTTTAATTATGTTATATTCTAACATGAAGGAGCAACAACCATTAACTAGAGA
AAAGGACTGGAATGGCATAATTAAATTAAGAGGTACAAGTATTACTATATTTTGGACAAT
GATTACTTCCATGAAAGGTAAAGGATTCTTTGCTGCTCGTGATTTTGTAGAAATGATGGC
TGCCTTTGGTTCAGATCTTTCTAAAGTTGTTGGAAAGGTTCATCAAGACAACCAAGCTCT
GAGAGAAAATCATGCTCGTATGGCTGAATTGGATCAAGAAGTTAATAGACCAGAGGTTAT
TCTTGATGTTGCAATCGATGAATATAATAAAGCAGAAGAGGAGTTAAACCAACTAATGGA
TGAAGTTGATCCTGTAGTAGAAAACGTATAAGTATGGGATTCCACAAAAGATACATAGAT
AACGAACAAGTATTAAGTCTTTATGAAGCTGGTGGAATAGGAAAAGTACGTGATTGGTAC
ACAAAAGGAGCAGACGCATTGATAACAGAGACCGGCCTAGCGTCACGGGTCGGTCATGTT
ATTACTGATGATGATTGGACTCAAATGGGAACTGTTCGACAAGACGAAGAAATATTCAAA
TTAATCCGAGAAGAATACGGAACTCCTGTAGACAAAAAATAACTTCTTCCTTGTTGAATA
AATAAAGAAAACAAACTATTTAACATGGAACATATTAAAGACTATAAATTATTTAAAGAG
TCTCTACAAACTGATTTAATTACCGAAAGATTTAGTTCATCTATTCTTAGAGATTTTGCA
TCTCAAGATGGATTAAACTCCAGATGGAGAGGTAACTTAGCAAAAGATATGCAAAAATTT
GCTAACCTTGCTTTAGATAAAATTTCCGATGCAGATTTTACTACAACCACACCAGCAGCT
TATTGGAAAGGTGGTGATGCAAAAGATCCTAACAAAGTAGGATTCTTTGTTGATGATGAT
CCAGGATTCATTAAGTGGGCAAAAGCAAACAAAAAATTTTTACCAGGTGCATTATCATTA
AAGAACATTTCTAAGTACGGAGTTGTACTTTCTGTTGTTAGAGGTGGAGTTGGAATGTGG
TCTGGTTTCCAAATGGATAGAGGATCAACTTACAGCAGATTTAGAAAAGGTGCAGATGAT
AGATATGGAATTCTTGCAAAAGATTATGAAACTCGTTCATTATATAATGGATGGGACGGT
GCTCCTGCTGCTAAAGTAACAAGAAAGAATCTTATTGATGCCGCAACTCGTGTATATGTT
TTAGATTTAAATAGTTTAAGAGACAAATACGATGTAAGTGGATTGAAACAAGATCGTGCA
AATTCTAAAATGGGTGCAACTGCACTAAAAACTGCTAAAGAGATTAAAGATGAAAACAGT
AAAAGGTATTTGGCTATCTTACGAGATAAGGCAGCAATGACTGATATTGATAAAGCAGTT
AAAGATTCAATTGAATTATTAAATCAACATATCTCTGATGCTTTAAAGAAAGGTGAAATG
GATCAATACGGAAACTTTATTATCGGCAAAAGCCCTAAAGGTAGAGATGTATCAATTAAA
GACGGGGCAAGTGCTATCCGAACTATGTTAGATGACTACCAAAGATATAAGGATTACGAA
AGACAAGATAAAGAAGCAAGAGCTGAAGGTAGAGAAGATAACTACTATGGAAGAGAAGTA
AAATCTTATGCTAAAAGAATTACTGATTATGCTAAGAAAGTAAAGGATAAAAATTACGGC
TGGTAATTATGAAATATGTTAAACGTATTGATGAAGCATTAGATCATAATGATCCTGTTC
TTGTAGCATTTAGAGCAACTCGAAGAGAGTTACCTAAACTTAAACCTGCTAAAGCAAAAT
CACGTAGATTAAGTTTTGATAAGTATATGGATCTTTTAGCTGACCAAGCAGATATAGATC
AGGAAATTAAAGATATGGCTGAAGAAATGGCTCAAACACTTAGGGACATGGAACAAGAAG
CTGAACCTGGAGGTGGTGAGATTGCAGATAGATATGGTACTATCATGATGAAGCAAGAAA
AAGAATATGCTAAGTTAAAAGCTAAGAAAGCAAAGATTGATGCTCGAATTGAAAAACACA
GAATGGACTAATGGACTTTATTAAAAAATATACAGAATTTTTATTTGAAAAGAAAAAGGA
AAAAGAATCCTTTGAAGATAAAATTGAAGGTGATGGATACTATAAAGGTATCTCTACATC
AACTGCTCGTAAGAAAGTAGATCAAATGAAAAAGCAGTCTCAAATGGCTGATGATGATCC
GGATGCTTATAAAGAAATGCCTGGTGATACAAAAGGTAAAAAACTTTTAAAGAAATCTAA
GCATACAAAAAACTTTGATGATTTATATGGTGAAGGTTTAAATGAAATAGTTACCAATGA
AAGTGTAATGGGAGATATACACTATATGATGGAAACAGCGAAAAACTTCGGACAGTTTAA
AAAGATGTTTTACGAAGAATACGGAAACCGCGTTAAGCCTAATAAAGATATGGATAGTTG
GTTAAAATCTTTATATGATGAAGGTTTATCTGAAGGTATTGAAGAAAAAGCAAGCGGAGA
TCGTGGTCCTATTAAAGGAAAAGGAATAGAAACAGGACTTAAAAAGAAAGCAGATCAAAC
AGGAGTATCATTACCTTTATTAAGATTAGTAATGAGAAGAGGTATGGCTGCATGGAAAAG
TGGACACAGACCTGGTGCAGGACAAGAGCAATGGGGTTATGCAAGAGTTAACTCATTTTT
AACTAAAGCTCCTGGTACTTGGGGAAGGCCACTAGATAATCCTAAAAAGAATGGTCCTAA
AGGTGCATACGGTGCTGATGCTGATATTGCTAAAGAAGTTATAGATAAAGGACAAGACAA
GAAACTCAAAACAACAGGTTTACCTAAGTAATGAAATACATAAAAACTCTAAATGAAGCC
ATAAATAGCAAGACTTCTCTGGTTTTACCTAGAGGCAAAAATGTTATATTACAAGCAGAA
GAGCAAGATTATGAAAGAGGTTTAGGTGTAGAGTTGTTAGATGATGGTGGTTATAAGATG
TATTATTGGTATGAAGATACTGATAAACCTTATCCTATAGAGGTTTTAGTGGATGGAGAA
TCTATTAAGAAAGATGCTAAAGAAGTTGTAATGAAATTTCATCCTGAATTAAAAAAGTAA
TAAATGAAATTTGTAAAAGGGTTTAATGATTGGGATAAAGTATCCGAAGAACTTAAATAT
CATGTAAAAAATGGATTAGGTTTAGATGATAGTGTTTTTCGTTTAGGATCTGATGCTCAT
GGAAAACTCTTTGAAGAAGTTAAACAATACTGGGACAAAGGAAATATTATTTTAAAAGGT
AAAAGTGGTTGGATGGCTAAGAACCTTGAAGTAGGCAAAGCTGCAATTTACAAAGATCGT
AAATCAGGTAAAACAAAGGATGTTAAACTTGATTCACCAGAAAGAGGAGGAAACCGAAAG
TTTATTGTTTATCGTAATAGCGGAAGAACCGATAAAGAAACAGGAAAGATAGTTGCCAAA
AAGATTGAATGGGGTGATCCTAAATTATCAGTTAAGAATGATGATCCAGGAAGAGCTGCT
AGTTTTTGGGCAAGACACCGTTGTGATAGTAAAGAAAAGATGGATCCTAACAAAGCTGGT
TTTTGGGCATGCTATGGACCTTCTCTATTTGGAAAACAATTAGGTCTTAAGAGCACTAAC
CCCTGGTAAAATATATAAAACAAAAGATATAAAATGGCATACGGAGCTAAGAGAAATAGA
AGTCAAAATCAAGATAATACAAATCTTAACACCAACAGTTTTAGACAGATAAACAATAAC
CAAGATTTTACGTCGGGTGGTATTGGTTGGCAAAGTGGTAAAGATATACCTAAGTACTGG
ACATCTACACTAGGTGGTGAAGGGCGTGACTTTTCAATAGATAGTGGTTATTCTGAATGG
AGTCCTGGAAACCTGATTAATATTGGAGATACTACACAAGATGGTTCAGAGCCTACGGGT
TTAGATGTTGGAGCAGCTTCAAGATATTGTTATCAGTGGACGAGAGTTGGTGGTGTAGTA
ACTGGCTCAGGAAGAGTACAGTTAGGTTATGGCGGTGGTTCTGATGGTACTTCTGCAACA
TGGCTGAAGTGGTCACAAAGCAATGGCAGTGAGGGGTTATACACGAGTTATGATAAAACA
GACATTGACAGGAATTCAGGTTCCTTCTCTGTTGCTACAATACCTTTACCAGTTTATTAT
CAAACAAATGTGGGACAGCAATCTGGAGTTCCTGTGACACCACCAATGGGTAATAAAGCA
GACGGTGCGAGAGAACTAAATACTACCACAGCAGCAGCTTTAGGAGGTGTTAGAAAAAAC
TACATCTCCTCAAACGATGTTTATTTAGGTGGTGCTGGAACAGTGGTAGGTCAATTTTGG
AATGATATTGGAGATGAAAATTATGACTATGTTTTGAAATATGCAAATGGAGATACTGCA
ACGACTACTATGAAACCTCCATCAGGAAATGTTACTGGCATAGTACAGTTTAATTCAACT
GGCAGCACTAGTGAAATTCAAAATAATACTCTTGTTGCAAGATATATGGTCATAGTAGTT
AAAGCTCTACAGGTACCAAATGGAGGTAGTGCAAATAATCCTTCAACGAACCTGAGAAAC
TATTCTGGTCCAAGTAACGGTTACGCAAATAGTCAGTTTAGATATATTCTACCCCCTATG
TATCACTTTACATTTAGCTATGTATTAAGTGGCTACACTCCAAATGTTAATATATCTTAA
AAAAATAAAAAGAGTAATGAAAAATATAAAAAGAATAGATGAAGCAGTAGGTTCTATATT
AGAAAGAAGAGTTGCTGCTGATAGACTACTTAAGGATGTGGTAAAAGGATCAACTTCATC
AGTAGAAGGAATTAAGTTATCTAAAGAGATGGCACAAGCTTTTTTAGATTGGCAAAAAAT
GTCTACTTACGGAAAGAAGTTTGGTAAGTTACCTTTCAATATGTTATTCACTGCTGCTTT
TAATTGGGGGCTAGACAGATACATTGGTAAAGATAAAAAGATTAAAGCCGAGTATAAAGA
ACTTAAGGCCAAGGCGAAAGAAATGAGTAAACTTCAAAAAGAATCTGAAGAACTAAATGA
ATCAACTGCTAAGAAGGTTCTTAAAGATGCAATAGATGCACTAACCAAAACATTTGCTGG
TAAGAAATTAGATAAAGCTTATGTTAAAGATTATTTAGAATCGATGGAAAGGATGGCCAG
AAAATCTCCTAGGGAATTTGTTAAAGATTATATGAATTTTTCAAATGATGATTGGATTGA
AGATGTAGAATACAACATGGCTAATGAATCAATTACGGAAAAAGTAAAACCTGGTAAATA
TAGTGGTCTATATTATGACACAGCAGAAAAGGTTTTAAAAAGAGAAAGAATAAAATTTCC
ATCAGCACTTATTGACAATATGTTAAAAAGAGCACACGAAGAAGGTCATTTAGAATACAC
TGCTAAATTTGTTAGAGATGCTGAAAAGGATATTAGATCTGCAATTGATAAAATAGGAAA
AGATGATTTGAAAATGTTTGCATACGGTGCAAATGAAGGTTTCAGAAGATCTCAAGAACC
TTTTACATTTACTGCAAAAGAAGTACAAGATGCAGCTGATTTAATAGCAAAGGCACTTAC
ACGAATGGATAAAGTTAAAGCAGAAGTACATGATATGGATTATGCTGAAGGTGAAGGTGC
TAGTTTTGAAATATCAATGGATGGAGAAAAGTATGAAGGTGGAAGTTATGATGTAAGACC
TACAGGTGAAGTAGTTAATGTTGCGATTGGTAATTCTTTCCCTAATGCAATATATGCAAA
GATAGGAGATAAGAATATTAACCAAATTATGAAGAACATTAAAAAGTTTGAATCAGCAGA
GGTAAATGAAATGTATAGAGCACTTCAATTGTCTAATATGTTATTAGATATGATTAGGGA
CGGTAAAAGAAAAGGTGTGGAAACACCAACTGCTGATGAGATCCAAAAACTTGCGCCAAG
ACTAGGAAAGAAGAGAATTCAAAAAAGAGATGTACAAGATGTCATTGATGGGTGGGAACA
ATCATTAAAAGATGCCAAAGGTGAAACGGTGCGTAATAAAATGTTTGGTGTTACAGCAAA
AATATTTGAAGCTGCTCCTAGAATGAAAACTTCTAAAGAAACAGAAGAGTTAGAAAAAAT
TAAAAAATTAGTAGTTAATGCCAGAAAAGGTGGTATGGGTAACAGATACGGCAAAGAATT
TGACCGAGCTAAGAATAAAGCTGTTGTTGCTTTAGATAATATGATAAGCTACTCAAAAAT
AGGAAGTTAAAATGAAACACTTTAAAACATACGGAGAGTTTTTAACTGAAGGACAACTAA
ACGAAAAAGATTACTCCACTGAAGAAAGAAAAGAATTAGCTAAAAAAGGATTAGCATTAC
CTAATGGAAGTTTTCCTATTGTTAATGTTCAAGATTTAAAGAATGCTATCTTATCTTATG
GTTTAGCTAAAAATAAATCAGAAGCTGCCAAGTTTATTGCAAAAAGAGCAAAAGCTTTAG
GTGCTGATGATTTACTTCCTGATACTCCTGATTTTAATAAAGCATTAAAAGAAGTTGCTA
TGAGAGTTCCTGCTAAAACAATCGCTATAGACGACGAAGAATTAGAAGAAGCAGAAAATT
GGAGTGCTGATGTAAAAACTGATAATGAATTACCAGTAGGTACATTCACCAAACCTGCAA
AAGAGGTAGCAGATACTCTTAAAAAATATAGTGATGATCTTAAACAAGCAATGTCAAGAT
TAAACTTTTATATTAATCGTGGCGGAAAAGGATTAGATAAAAAGACAGTAGCTGAATTAG
AAAAAGCTAAAGAATTACTTAGAAAACTTTATTAAATTTTAATATGGCTTGTAAATCTTG
TAAATGTGGCAAACAGGCTCATGATGAGGTTATAGAACAAATGGATGATTTGACTAAACC
TTTTACACAAATTCATACAACTGATACTATCGTAAGACATTTTGATAAGTCAGCACCTGA
TCATTTATATAAATGGCACGCTGATGATGAAGACCGTTACATACAATCACTTAATGAAAA
TGATTGGAGTTTTCAATTTGATAATGAATTACCTCAACCCTTAGAACCGCAAAGAATCAT
TTACATACCAAAAGGTTTGATACATAGGCTAATTAAAGGCACCTCTGAATTAAGTATTTC
TATAAAGTTTTAACTTAAAACAATCTCTCAACTTTATAGTATAATTAATATACATTAACT
TTCAGAAGTTAGTGACATTTGTTATATTTTTTATATAAAACTAAACTATGGGAGAAATAT
ATCCAGAAGAAGAAGAGAAAAAACAAAGAAAACCTAGATTTAAAAAACAAACCTTGGTCC
TTGATACTTATGGTGTAAATTTAAGTAAGAGGGCGGTAGAAGGCAAACTCGATCCTGTTG
TAGGTAGAAAAGAAGAAATTCTTAGAGTTATTCAAATTTTAGGTAGACGAAGAAAAAACA
ATCCAGTTTTAGTTGGTGAACCGGGTGTAGGTAAAACTGCAATCGTTGAAGGTTTGGCAC
TTAAAATGGTAGAAGGTAATGTTCCAGTATCTTTACAAGGAAAAGTCATATACACATTAG
AATTATCAACGATTGTTGCAGGTACTAAATACCGAGGTCAATTTGAAGAAAGAATGAAAG
CTATTGTGGATGAGCTTGTACTTAATCCTCATATTATTGTATTTATAGATGAACTTCATA
CTTTAGTTGGAGCAGGTGGATCCACAGGTTCTTTGGATGCATCTAACATTATTAAGCCGG
CTTTAGCAAGAGGCGATATTAGGTGTATTGGTGCAACCACATTTGATGAGTTTAGAGAAA
ATATAGAAGATGACGGTGCTTTAGATAGAAGGTTTCAAAAAGTTACAGTAGAGCCTCCTA
CTTTAGAACAAACTGTTGAGATACTTTCTAACATAAGACATAAATATGAAGAGCACCATA
GTGTATCTTACGATGACAATATAGTAGAGCTAATAGTTAAGTTAGCAGATAGGTATATCT
CAGATAGGTTCTTTCCTGATAAAGCAGTAGATATATTAGATGAAGTAGGTTCTTATAAAC
ATTTGACTAATATGAAGATTCCAACTAAAATTAAAAAGTTGGAAGAAAAATTAGTAGAAA
GAGAATATGCAAAAAGAAAAGCTGTGTCACGTCAACTTTATGAAGTTGCTGCAAAAGAAA
GAGATGCATGCTTAACTTTAAAATCAAGGATTAAACAAGACATTGCAACCTGGAAAGAAC
AGATGGCAGTTAATCAATTGGAAATAACCGAGGATGATGTACTTAAGGTTGTATCAAAAG
CGACGGGTGTCCCTATAGAAAAGATATCAGATAAAGAAAATAAAAACCTATTAGGTCTTA
ATAAACATTTATCCTCAAGGGTTATAGGACAAGAAGAAGCAGTAAACAAAATAGCGGTAA
CTGTACAAAGAAACCGTGTAGGTATTAGAAAAAGAAACCGAACAATGGGAAACTTTATTT
TCTTAGGTCCTACAGGCGTTGGTAAAACTCAATTAGCTAAAGAATTAACTGAATACTTAT
TTAGTAGTGAAGAATCATTAATCAGAGTTGATATGAGTGAATTCATGGAACCTCATTCTG
TTTCTAAACTAATTGGTGCACCTCCAGGATATGTTGGTTATGAAGGCGGAGGTATGTTAA
CGGAACAGGTTAAGAGAAAACCGCACTCGGTTATATTATTTGATGAAGTGGAGAAAGCTC
ATCCAGAGGTCTTTAATGTACTGCTACAAATGTTAGATGATGGACAGTTAACTGATTCAT
TAGGTAGAACAGTTGATTTTAGAAATTGTTTAATTATTCTTACTTCTAATACAGGATCTA
GGCAGTTAGAACAGTTTGGACAAGGACTTGGTTTTAATGCATCTTCAAGGGTTGCTGCAA
AGGCCGAAGAAGAAAAGGCTACATTAAGAAAGGCTCTTAAGAATAAATTTTCTCCAGAAT
TTTTGAATAGGATTGATGAAATAGTTGTTTTTAATAGATTAGGAGAAGATGTAATTTTTA
AAATACTTACAAAAGAATGTAAAGAATTAGCAGAAAACCTAAAAGAAGTTGGAAACTATG
TTTTCAAAATATCTAAAGGAGCTAAAGATATTTTAATAAGTGAAGGGTATGATCCTAAGT
ACGGTGCAAGACCTTTACGTAGAACATTAGAAAGATTAGTGGAAAATAAAATATCCGAGT
TAATTTTGAAAGGTGAGCTTAAAGAGGGAGGAACCATCAATGTAAAAGGTTCTAAAGGAG
AACTTAAAATATCAGTGACAAACCTAACATAAATAAATATACTATATGCATTACCATGAA
GACGACAGAGCACAAAGATTATTAGATGTCTTTCCTATTATAGGAGAAGGTCAAATAAAT
GTATCTTACATAAATTCAACTGATCATATCGTGGCTTGGCATAAGCATAAAAAGCAAACA
GATTATTGGATCTGTCTTAAGGGTAGTTTAAAAGTAGGATGGGCGACAGAAGAAGATGGT
TGTGAATTTAAATATTTGTCTGATAAAAACCCTCAAGTCTTAGCAATACCACCAGGCATC
TATCATGGATACAAAGCATTAGAACCGGGTACTATTTTAGCCTACTATGTTACAAGAAAA
TACGATCCTTCAGATGAATTCCGAAAAGAAGTAGGTAGTTTTGATGAAGATTGGAACACT
CAAAATAAATAACATGATTAAATTTATTAAAAGAATATTTAAAGGAAAAACCGAATTAGA
AAAACTACAAGATCAACACAAAGATCTTTTAGGTCAAGCATTTATTGCTTCTAAGACTAA
TAGAACCTTAAGTGATACATTAACATTTGAGGCAAGTAAGATAGAAGAAAAAATAATAGA
GCTAAGAAAGAATGAAGATAATTAAGAAACTAATATTCTTTATCCGATTAAGGCTTGCAA
AAAGAAAAAGAAAATCAGTATGGGATCTTTAAAACAATTTTTAGAAAATAAGTATGTAAG
ACTAG
>ERR599374_k121_53483
GATGATAAAATGCTTCAGCTGCTACTCTACCTGCAAGTTGAAATAATTTCATTGGCTTTT
CATTACCTGTTTTCCATATCTTATTTGCGATATAAACAACTTTTCTTTGTGTAGGTTTAA
GTCCGTCAATACAGCTTGGTATTGCTCGGTTTTCTACAACATATTTAGCATATTCTAAAT
ATTCTTTATCAAAAAATGAAGTTACTGTTCTATTCATTAAAATAATGATTTTTTGTTTTT
AATTTCTACGGCTTGTCCTAAGATCTTTCTTTTACGAGGCTCAGAGTTCTTAGAAAACCA
TATATCTAATGTACTGTTAAAATCCTTATCCTTAGATAAAGTAAATGTTTTCGGGCTTCT
AATGATCTCTTTATATTCTGCATCCTCTAATGCCGCTAAACCTTTTTTGTATTCAATTGA
CCATTTGCTTAAACTTCTTTGTTTAGATTCCCATTCCTTATAATCTTCTTCCGTATAAAA
GTTTAAAGATTCATTTCCTTTTTTAGCAACCATAAGTGGAGTTTCTACTTTTAGAATTCT
ACCTTCACTAAATAATTCTGGCCAATACTTCCCTAAGAAATTTATTAATAAAGCAGAAAT
AGAATTACCATCAACATCTGCATCAGTATAAAGTAAAATTTTACCATATCTTAAATCTTT
AGGTTCATGGCCAATCTTTAATCCCATAGCGGCCATCATTGATTGTACTTCTTTATTTTG
TACTACTTTTGATGGAGGTAATTCTCTAACATTAATAAATTTACCTCTTAGTGGAAATGC
TCCTTGATATTGAGGTTCTCTATATCTTCTAAAGGCTGATGATGCAGAATCACCTTCAAA
TATTGCAAGAGTACATTTATCTCGGTTACCTCTTTTCTTCGCATCAATAAGTTTAAGTAC
TTTAGTTTTATCTAAACCTTTATTAAGTTTCCTTAACTTTCTTCTTTCTTCGGCATCCTT
TTTTCTCTGTACCCAATCTAAGACGGATTGTATTACTTCAGAATTTAATACTTGCCTTAA
AACTTTATCACTTAAAATATGTTTAGTACCAAAATCCTTAGGTGATGTAATTAACTTTTC
TTTTGTTTGTGAAGAGAATGCTGGATTGATAATTGTACAATTAATAAACAAATATAAATG
TTGCCTTAATTCTGATGGCTTTACATCAACTCTATATTTTCTTTTTATCTTTTCTCTAAG
GAATGAAGTTATTTGCCAGTCAATATCATTTACATGAGTTCCGCCATCTTTAGTTTCTAC
AGAATTAACAAATGATATAGCTTTAAAGCCTGTCGTAGAATGGCCTATACCTATTTTCCA
GTGTTCGGACTGTTCATAAAATATGGGAGTAACATATCTGCTTGCATAATCCTTAAAGGT
TCTGAAAGAAATAGGTTTATTATTTAAGAATATTTTTAAAGAAGGATTACATGCAGCTAT
ATCAATTAGCCTTTTAGTAATCATTAAATAATGATTCTTATCAATTCCTGTTAAACCAAA
TCTTTCAAATTCTGTAAGATAAGTTATTTGTGTATGCTTTGTTTTCTTTTTGGTAATTTT
TGGCTTTGATCTCCTAGACATATTATCCTTAAAGAATTGATTGAATTGTTTTTTACCATC
ACAAGTTTGAATGTTAAATTCTTTACTAAAGATATTTGTTAAAGTACTTCCTACACCATT
TGTTCCTACAACAATTCTATCTTCAGTATCATCAAAATTACTTCCTGTTTTTAGGTTTGA
AAATATCATTTCCGGAACCCATTCATCATACTCTTTATGAATCTCTACAGGTATACCTCC
GTTATCCCATACAGATATTAAACCTGTAGACATATCTATATTTACCTTAATCCTATTTAA
TTTTGGATTCCTTTTATGTTCATCAACAGAATTAGAAATTATTTCATCAAAAAGTTTTAA
GAACCCAGGATTATAGGTTACTTCTGTAAGTTGAAATTGATCTTTTCCTTTGATAGGTAA
AAATACTTCTTCAGTAAGTGGCTTAATAGATCCTACATACATACCAGGTCTTAACAACAC
ATGTTCAGTATCGGTTAATTTTTGGTATTTCTTTTCAATGTTTACAGCCATGTAGTTTTA
TTTTTATATGTAAAAATTTATAAAGGTTTATTAGTTTCTTTCTGAATATCTCCAAAATAA
TAAACTCTGTAAATGATATTTCATTTTTAATAAACCCATTGAGTTTCCATGAATTTTATT
CCATTTTTCTTCAAAATTATTAATAAGCTGTTTTAGTGCAGGATAATGTATCATTTTGTT
ATCGGCATGAGAAATTGCCTTTTGAACAAATTCATAATCTTTTTTCATTTTTATTTTATT
TTTGTGGAGGTGGTGGGAATCGAACCCACGTCCAATAAGTATTCATAATAAACATTTTTA
CAGCTTAGGATAAGTTTTCTTAAACTTCCAAAACGTATGTACCGAGATTAAAACTCTTTT
CGTTTCCTTGCGGACCCATAGGTGGTTTACGGCCTGAACATCATTTACCTTATCACCTAA
CTGCTTCCTTTTACGTCCTGGTACTAATTAAAGCCCAATCAATTCCTACAAGCATACTCG
GAACGGTGACGTGCGTTACTTACCTCTTAGGCAGCCATCGCAAGCTCAGTGTTGCCACTT
AAGCGTTGATGGTAGGTCATCACCCAGTGCTGTATTTAGAACTTCAATCAAATTGTCAAA
ACCAGGCACCCCCATATCTTCAAAGAACCACTTTATATATTGTAATTAATTTTAGGATGT
AAATGAAAGGCTCTATGTAATGCTTCGTATGCTTTTTTAGAACCAAATCTATTTTCTGTA
CCTATATGCCATTCAATTTTTTCATAGTTAGCATAATGACGATATTCTTTCCAATCATAA
ATAGTAAAATGTGTACCGTCTTCAGTAACCATTTCCCATTCATTTTGAGTTTTTTCCTTT
ATGTCATTATCAGTATACATTACTTTACCACATACTTTTTCTACATCTTCTTTAGTAGCC
ATAAAGTAATGACCATGAAAACTTGTTCCATTCAAATTACCATTTTCTAATCTTTTTATC
ATCTCTTTTAGTGTTTAGTATATTTTAATAATAACAAACTTTTTCTCTTTCTGAAAGATT
AATTAGAAAACTTTTCAACTAATTTTCTACAGATAACTTTAAGCTCTTTAGAAAACTCAC
CTTTATCTATTATCCAATCAATATATCTGCTATCCATTTCAAATACTTCTTTAAAAGGCT
TTCCTTTATTTTTTCCAAAATTAAATATGATAGTTCTTTTACCTCCTACTTCAGCAAATT
TTAATTTACCTCCTAAATCAACCTGGTCAGCTCTACGAGTATTTACTACTTTATCAATTT
CTTCAGCTGTTTCAGGCATATTATAAAGTTCTCTTTGTTTTTGGAATATCTCCATTGTAG
CTTTAATATCTACATCAGCTCGGTGTGCACCTTCTAATGTTTTACCTGTATATTTTTTAT
AGGCATTAGTAAGATCTCTTTTTTCATAATTACTGTATATAAGGAAAGGGTCCATTACAG
CTCTACCTCTATGATTGAAAACAATACCACATCTCATAAATTCTTCACATAAGAAAGGTA
CATCAAAGAATAATGCATTATAACCACCTAAATCACAATCACCAATAAAATCATTGATTT
CTGATGCTACTTCTTCAAAGGTAGGTTTTCCTTCTAGCATTTCTGGGGATATACCATGTT
TATCTTGGGCCTCAGGTCGCATTTGTACATCACCTGGATTAATAAGTTCATGGTATTTTT
CTATTTCATTACCATCAAAATCTGTCTTTATCATACAAATTTCAATAATACGATCTGATG
CGGTACTTATTCCCGTAGTTTCCAAATCAAACCAAACTATATTTTTCATTTCTATACTAT
TTTTGTTAGTTATTAGTATATTTTATATAGCTTAAATGTAAGATAGTTTTAAGAAAAGTT
AAGTAATTTATGCTTGGGGTTTAACCTCTAATTCAATAGAAGATATCATTCCAGGTAAGT
TAGCCATTGTTCTATTAATATTAGCTAAAGATTTTAATAACCTAGGATCTGTACCGCTTG
AAGATTTTTTCTTATCATCACCACCACCAAATACTCTTTGGAATACATTTCCTCCACCTT
CTTCTCCGCCACCTTCAGCAGGAGCAGCCATCATATCTCGGATATCTTCAACAGCTTTGG
CTAAGGCTCTATAGGCTGACTTATCATCAGAGAGTTTAGAAGAAGCTCTAAATAAATCTC
CAAATGCCACAGCTTTATCAATTTCTATTTTATTTACAGCATCAGCTATTTTTGACATAC
CATCAGCTGCTTTATCTAATTGACCTTTTTCTGCTACCTCACCTATAGTAGTTATAAAAG
TAGCCAAATCATCCAATTGCATAGATACAAATGGATTAGTAGTATACAAGTCAGCAAAGG
TAGTTCCAATAGAAGTTAATAAAGTAGCTACAGATTTTGCTACAGCTTCTGGTTCAAAGT
CACCAGCAAAAGCTTTAAGCCCAGTAGCAATATCAGTTAATGCATCACCTGCACCTTCAA
CGGCTTCGATTCCTTTTTCTACTAAATTTTCATCCCATGATATTCCAAACCATCCTGTAT
CTGTTTCTTCCATACCACCTATTTGTGCAAAAGCATTACCAACCATTCCTACAACAACTT
CAATCTTCTTTGCCACTCCTTCAGGATCTTCTATACCTGAAAAAGTACTTAAAGCATCGG
CGATATTTTTAAGTTCAGCTCCTGCTCCCTTTACGGATTTAATACCTTCTTGTACTTTAT
TCTTTTTAATCTTAAATAAAGAATTCCAAAAACCTCCTGCTTGTACATTTCCTTGATCAG
CTACAGCAGAGAAGGCTTCTTGTACAAAACCTACTGATTTAGAAATAGCTGCACCTACTG
CATCAAAATCTACATTAGATTCAACTAATTTTTGAAAGGCAGTTAAACCTTCTGCTACAT
CAGTTAATGCCTTTCCGGCACCTTGCACAGAATCAATACCTTCTTTAACTTTATTTTTCT
TTATTCCAAATAAAGTATTAAAGAATCCTCCTGCTTGTACAGTTCCTTGATCCGCCACAG
CAGAAAATGCTCTTTGTATAAATCCTACGGTTAATTCTATTTGTGTTCCTATGTATTCAA
AATCTACATCTTTATCCACTAAAGCAGAAAAGGCCGTTAATCCTTCGGCTATACTGGTTA
AAGCTTTACCAGCACCCATAACAGAATCAATACCTTTTTTAGTTGCATTAGGGCTAAATG
CATTTCCAAAGACAGCGCCAAACAATCCAGTTGGTGTAGCGGCTTCTCCACCAGCTTGGG
CAAATGCCGTTGTAATCCCAGATAAAACTCCGGTTAATCTTAAACTATCAGAATCCGTCC
AATCTATCTTTTTATAATCTTTTAATCCAGCTGATAATTTTGTTAAGGCTACACCAGCGG
CAGCAAACCCAGCGGCAGCAGCTATCATTTTAACTGAATCTACTGCACCACTTATAGCTC
CACCTATACTTTTAAAGAATCCACCAATACCACCTTCATTAGGAGGTCCTATGAATGCAG
TTTTAACTCCTGATAACATTGTAGCTAATTTTAAGGAATCATCTTCTGTAAAGTCTACTT
TTTTAATGGCTTCTAATCCTGGAGCTAATACTAATAAAGCCCCACCTACAGCAGCATACA
TTACAGGTCCTAATAAAATTAAACCTGCTGTAGCCGCTACAAGAGCACCAGCTCCCGCCA
TTACTAAACCTAGTCCTGTTAATAAAGCCATTTGTATTCCTACATCTTCTAAGGTGGTAC
CTTTAACTGCTTTTGCAAAAGGAGTATATCCTAAACCAAAGACAACCATCCCTATACCTA
TTAAAGCATAACTTAAAGCACCTTGTGCTATCATACTTAAGAATGAACCGGCTAAACCAA
ATACTAATCCCATTCCAGCTAATAATAAAAATTGCATTCCGATAGCTTCAAATGTTGGAG
CAGTAGCAGCAAAAGTTAAAGCAAAAACCATATATCCTAAACCAAACACTCCTAAGGCTA
ATCCCATTAAAGCTAAAGCACCAGAACCTTTCTTAACTTGTTTCTCTACTAATCCTAATA
AAGCAACAGCACCTCCAATTAATACTAAGGAGGCAACCATTCCTACTAATATCATAGGCT
GCATTAAAATAAAGAAAGTAACTAAAGCAAATCCTGCTAATCCTAAAGCAAATGATTTTA
GTGCATCACCTATTCCATCAAGAGCATTAACTCCTTTTTGTATTTGCTTTTCACCCATTC
CTAATAACATAAAAAGAGGAGCTACTAATCCAACAGTAATATACAGTAAAGGTATTCCGA
TAGCAGCAGGTATTAAAAGTAATGCTGATAATGCTAAAGCTTTAACAAAACCTAAAATAG
CAGTACCAATATCCATTAAGACAGCTGACCCTTTCTCAACTTTTTTAGCATCCATTTCTC
CAAAGGTAGTTATCATATCTAATACAAAACCATTAAACTTTTTAACAGTACCTTTAGGAA
CGAGCATAAATAAAAGAAGAGCTTTAGCCATATCAGAAGCTCCGGCTCCTAATGCTTTTA
ATGCATTTCCACCAGATTCTAAACCTTCAGCATTCTTTCCACCTCCACCTCCACCAAATA
AACCTGATAATCCTCCACCTTTTTGATTTTGCATCAATTGGGTTTGTAATCTTAACTCGG
TAAGAATAGCACTTTGAATCCCATCACCCACCTGACCAGCCGAAGCTACGGTTTGTGTTA
AGGCTTCAAGTTGTGCGTTAGTCGACTCAGTCGCTGCTTGGATCTTAGTTAAAGGATCCA
TTAAATCTTTTAAAGTTACGGCAGCCATTTACAGTTTATTTTTAGAGTTTGGGCATTTTA
ATCTGAGGCATAGACGGTGCTTTTACAGATTGCATTTGTCTATTGGCCTGAGATTTTAGT
CCATCCATATTGTATTTATCCGAAGCGTCTTGAGTTTGTTGTTCTTCTTTCTTATTACGT
TCTTTTAATAAATCATTATAGATTTCTAATGTGTACTCATATTCATAGAAAGGAAGCAAA
TCCAGCTCCGTTGGCTGGATATGCAACTTTTCCATAAGTAAGACCCGAATCTTAAAGAAG
TTCAGCAGAGATATCTGGAATAATGAAGAGAGCTTTGATACCTCCGGGAAACGTTAAGGG
AACGGTGACCTCCTCACCGCAACTTTTACATGGGAATCCCATCTCCGGTTTAACACCGAC
TTTCATATCCTCAGCTAATCTGTAGATAATTGTATATTTTGTAGCATCCCAACCTTGGAA
TGATGTAATAGTAGAAAATATATCTTTTTCGTTCCAACCTCTCCATTCTCTTTGTAAGTA
TGGTAAAATTGCCAAAGTTGATTTATCCCAGCTCTGACCCTTTTCTTCTCTTCCTCTAAC
ATATTCAGTTACAGCTCTCATTACACCAATTGTTGGTGGAGCCATTTTTATTACACCATA
ACTTTTAGTAGATATAGAATAACACCTATCAGCTGGATCATAATATTTTTCAATTTCTTC
TTTTATATTATTAAATTGTAAATTTCCTGTTCTTAATTCTACAGAATCTTGTGCTTTACA
TGAAGGAGTTTTACATTTCTTTTTACCAATTGGCATCATTAAAGTTTGTTCTCCTGTTTT
AAAAGTTAATTCTCTAATAGAAAGTATTAAATAAATTCTATCTTCTTCAAGGATATCTTT
ATAGGATCCTCGTTGATTTCCATACATTACTTTGCAGCAAGATACTACAATATTATTTAA
ACCATCATCAACTTCTTTTAGATTATTTTCATCTATAGTAGAAAAAGCTCTAATTTCTGC
AACCCTAGCTGCTCTTATATGAATTTCTAAATCATCTCTATAAAATTTACCTTTAGAAGG
AAAATCTGTAAGATTCAATGGAGTATACCCAGCCATTTCATTAATCCTTCTAATTTCAGG
ATCATCAGCCTTTGTAGTTTTTAATTGTCGGCTAGTATCAACCTTACCTAAATCTGTAAC
CTTTTCTTGAGTTGCTTCGGTATCTTGAACATTCTCAATACCTTCAGATTTCTCAAATTC
TTTTTTAATGTTATCTTCGTGCTCTTTTGACATAATTATTTGATTTTTGTTAATTGTTTT
TCTGGTTTTGTCTCTTCTACAATATGTTCTACAATTAATTGTCTAACATAACGAGAAATA
GCAACAGGTTTTATACCATTTTCCATTGATTTTTGTATAATAATTTGATTAAGACTTTCC
TCATCACTAGGAGTTAATAAAACCTGTAATTTTTTAGTAAGTCTTTTCTTTTGTGGTATT
AATTCTTGAACAGTTTCATTAAAACCATATTTAGGATTATCAGCTTTAAATTTTTTAATC
CAATACTCTACACGAGCCATAACAATTGAAAAAGATTCATCATTATCAAATACTTCTAAA
ACTTCTCTTTTAAAGGATTTAGTTCCAAAATCTTTGACTGCTCGTTTAATATACTTTCCA
GTACCAAAGTTATTAGGATTATCATTAACAGAATAACCTACATAAACTTTATTAGTTTTG
TTTTGTTGTAGTTTATATATGACCATTTATATTATATAATTTATATTATATATTAGTGAT
GTGACAAAAAAACTGGGAAAATTTTACTAATCCCAGTTTTTAATTTAATTTAGTTATGCT
CCAACATTTTCCTCAACCCAGTGGTCACAACGATAAGTCATTGTTAACTCGGCAGGATCT
TGAGTTTCATAATTTAATTCATCGACGAAATCAGGCTGTCCTGTAGGGAATACATCTTTA
AATGTAATCTTTCTAAAAATATCACCTGCTCTGTTATATTGAACAACGATCATACTTCCA
ACATAATCTTTTTTCAATCCCATTTCACCAGTTAATGGATCATAGATTAAGTTATTCCAA
TTACGGAAAGTATTATAGATATAGTTTTCATTAGCTTCATTCAAGTTAAGAGTGAAGTTA
AGAGTTAAATCTACAAACGTTTGTGCAGGCATTCCAGCGTAAGATCTATCAGCAAATTTA
TATTTTTGGTTTACTGCATCTATTGATGGATTCAAATTATTTAAACCACCGATAGTCTTA
ACCTGTTCCAAGATTAAACCTGTATCATCTCCTAATGGTGAAAATATAGTTACCTCAAAT
AGGTTAGGCTGAATAGGTTCATATCTTTGGCTACTGGCCCTTGATTGTGTATAATGTGGT
AGTGGCATAGTTTACTTTATTTTTTTATATATTCATCTTTCTTTTCTTCTTACATAAAGT
TTCCAGTACTGATTGCTCCAGTTCTTAAAATTGTAGTTCTTTGTACAAGAATTTCCATTC
CTCTTACTGGTTCAATATATGTATCTAGGATACCTACATTTTGATCAATTACTTCTGGAG
TATTATTAGTTTCATCCATTACATTTCTATAATCATAAACCCCATCGTCATTTTGAACAG
TTGCTAAGAAGTTATCAGCTAATGTTTTAATTTCTAATCTTGTTTGAGCTGTATTAAATT
CAAACAAATAGTTTTTAAGGATTGCTTCAATTCCATCTTGGATGTAAATTACAACCTCTC
TAACATTAATTGAACTTAAAGCAGATTTTGGAACCTGTTGTGCTGTTTTATTAGCAAATA
TTGTTGGTCCTGTTCCACTTTGGAATACAATCGGATTTAATCCGAATGGTTCTAAGTAGT
AACGATCATCTGAATCTAAGTTAATTTCTAATCCTACAACTCCGTTTCCTCCTATTACTC
CACGTCTTACTCCAGCCACGATTGACCAAGGTAATGCATTTTCGTATTTCAGTATATAGT
TATTAGATACATAAGCAGCAGGTGGTACATTTATATTCTTTCCTAAATCTCTAACAGTAA
GGAATGGATAATAATAACCTCCCCAAGAACCACCTGATGTTGATGATGGTAATGAGAACC
TAACTGTTGGATTCAATGCAAGATTTCCACCTTCAGATATAAACTTAGAGGATAATCCCC
CAGTTGCATCAGTAAAGCTTGGATCTGTATTTTTCTTAAAGTCTTTAGCAGATGGAGAAT
TAACTATTGCGAATGCATTTTTTCTACCCATACATAAATTAGTATATACAGATTTGCAAT
TTGCTTCGATTCCATTTCCATAAGTATCTACTACATAACGGAAGTTAATTGTATCTCTAT
CGGTTAATGCTTTATATAAGTTTGTTCCACCTAATATTGGACTTAAACATTTATTTTGTC
TAGCATTTGATCCATCAGGAACATGTTTAGTAGAATCTAAAGCAAATCCTGGTAATTCAA
ATATATTTAAGTAATCAACCCATGAGTCAATTGGATAGTATACTTCTACTTTTCTCTGTG
CCGGTGGCCCTGTAACCAATGTTACTGAAACTTCCGATTGACATGTAACCTTCATTGCTG
TAGTTGCTGCAGGAATAATTGGGTATTCTGATGGAGTTAAACCACCTTCTACTACATTTA
TTCTAGTTAATCGTGATGGTCCGTTTGTTCCACCTTCACTATGAACTAAATAATTACCTA
CTTTAATATCAGCAGCTTCTGGTGAAGTAGTTGCAATAAGTATTTCATTAGGCTTTAATA
AAGGTTCATTTAATGAATCACCTACAATATCTACAGTTAGGTTAAGTGCGCCTTTTAATG
TTTGTACATTTAAGCAATTTGCAGCAGCATAAGTAGTACCATCAGATTTAAGGAATAATC
CTGCCCCATCTAAAGTAAACTCAGCATGAGGAGTTAGATTAGTATAAGTATCTTCTTGGT
AAGGTGTAATTCTAACTGAAGGTAAATAATAATCAGGATCCGATATAGCAATAGTATTAG
CAGCAGAGGTTGGTCCACCTGTATGGATAAACCCATAATCTACAGCATTCATTACTAAAT
AGGAAGTATATTGAATTCCTCCATCTACATAAACCGCCTCATCACCATCAGTTAAAGTAC
CGTTAGCAAATTGAGTTTGAACAGTTGAACCGTAAGAACCTATAATTCCAGCTGTAACGT
TTGCTGATGGAAATTCATCAGAAATAAAATTAAAGTCAGCTTCATTAATATAAGTATAAT
TAGCAGCAGCACCTGTTGGCCAATCGGTAGTTTGTGTAGCACCGAAGTCCGATAATAATA
AAGTTACCGTTCCTCCTACGATTTGTACGGATGTTACTGGTACATATTCACCGGTTACTG
GATCTAATAAATAAGTTCCTACAACTGATGAAGTATTAGCAGTAAAGGTACTAAATGCAT
CATATATAGCATCACCAGCAGTACCTACTACCTGAATTTGTATTCCTCCAGCCGTTGGAG
CACTTACAGTAATTACATTTCCAGTATTACCAACGGTTGTTCCAGGTTCAAATGTTCTAC
AGTAATTAAGGTCAGAAACAATTGATCCACTATAAGATAAGAAGTTAACATCATCTTGGA
TTGAATTAGCTTGTGTCCATTCAATATTGTGTCCTATCATATCAATTCCTCCAGGTACAC
CGTCTATCATAATATCTCCACTAAATAATTCTTCATTTACAGTAACGAATAAACCTGTTG
TAGCAGTATCAGCATTAACCACTTTTTCAACAAAAAGGTTATTACCTAATAAATCTACAA
AATCAGGAAGTAAACAAGCGGTATATGTTGCCTGTAAAGTTACTTCAGTTTCATTAAAGA
ATTCTTGCATCAATGTATCAGTAGCATCAGATGTAAATTTCTTTCTCTTTAAACCTTGTG
TTGGACTAAAGTATTTTTGGAATGTTGGATCTGCATTAAATCTTGAATAAGGGGTAGTAG
AACTAAAGTCTCCACCGAAGTTACCTTCTAGTACAAAGATATCTACGAAGAAGTCAGAAA
TTAAACTATCTTTATTTAAGTAACCAGGAACATTTGCTGCACCATACCATTCTTCTACAG
TTACTTGGTAAGGTAAAACATTTGTTGGTGACGATTTTTTAGCAATTACTGATATAGGAT
TTTGTCCTAAGTTAGTAACATCTAATAAATCATTTACAGTTAATGCTGATAATGTAGAAG
TATTAGCTCCAACATTAGTTAAAAAATCTGTTGTTGATGGATACCAAAATTTATCTCGGT
TATAAAATTTTGAGTATTCATAGTCTGCACCTATATTAGATTGAACTTCCGGTGTACAAG
CTGTTGCAAATCGAACAGCATTAACTTTATCAGTAGAATCTAAGCTTAATAGGTTAAGTG
CTAGAATAGGTCCTCTTTCCAATGCAGCTAAACAGCTTCTATGGAAGAAAGAATCTTTTC
TTTCTAAATTTCTATCTATATCTCCGTATACTTGCTTAAAGAAAGCTGTATCGGGAACAA
AGACTGGTGTATTGAACGGGCCTTTCTTTGAGAAACCGACTACAAGTCGTGTTTGATTAG
CAGGGATACTTACTACTTGACTTTTATCAAATTCAAAGCGATATGTTCCTGCAGCCTTAA
GAGAAGCGATTTTCGGATCTAGTGCCATCTTGTATTATATTTTTTTATTATTTGTTTTTT
TATATATCCACTAAGCAACTACTTTTTATACTAAGTCATAGATATCAAAATTAAGATTTC
CACCCTTTGAATCCTTTTCAAGAATTTCATCAATTTGGTTTTGTATTGATGGATCCATTT
CATCATATAACTCTTCCACAAAATCTGAATAGTCCAAAGTAGTAAAGAACTCCGAACTAT
TTATACAAGTCATAATCAAATCATCATTACCTAACTGCCCTGCATAGGTACCATTAGGAA
GCTTTCCAAATGTAGAAGATTCTTTTACTGTGTCTTTATCAAAAATTCTAATTTTATTTT
GAGCAATGTATTTTTTAAAGTTTTGACAAAAAATAGGTTTATTGTCTTTCTTTACTTTTA
ATCCAAACTTTTTTGTTTTAGCATCTATCCTATGTTTAAATTTTACAACCGATTCTTCAT
CAAATTCATTTCTTTGAGGAAAGACTGTTTCCATTCTTTTTATAAGTTCTCCACCAAACA
TATTCCATTCAATTATTAATTTAACATTTTCTGCATAAAATAAATCAAACCCTAAAATAT
ACAAAGTTTTAGCAAATTCTTCAATAGTATGAGAATTACTTCTAAATCTTCCTACTTGAT
GTATACCAAAAAAATCAACAAAACTTCCTGGTGTAGTCACTCCTTTCCAATCAGCTTTAT
CTAACATTTTTATTTGAAAGATATTAATAACTGAATAGTCCCCACCTGTACCTTCGGCTA
TATCAACAGAAAAGACCCAATAATTATTATCTTCTTCAATATCATCAAGGTTAAAATCCG
GGTGCCAAAGTAATCCACTATAATCAATTTCAGCTTCATCAAATTCAGGAATTTCTTGAT
GAACAAAATCTACTTGTCCTTTTGTAAGTTTTTGTAAACTAGCAGCACTAAGTAATAATG
AAGAATTAGCAATAAATTGATTTCCATATTGGCGATTAAAAGCTTCATCACTTCCTAAGT
TAGCAACTTCTTGTCTCATCCATGCATCATCTCTACCAGGTACATCCCACCAATCTACTC
TAAAAGGAGTATATTCACTCATTCCCTTTTCGGCAGCAGTATATATGTCATAAAATTTAT
TAAAGCCGTTAGGTGTGCTAGTAATGATTACTTTAGAATTAAGAGAAGCCGATACCGTAG
GATAAACATTTTCATAAAAAGTATTTACAAAATTTGCAGGGATATGAGCAAACTCATCCA
TAAACAGTAAATGAATAGTAAAACCAATTGCTGCTTTCTTTGTTGTAGTTTGTCCTATAA
TTCTACAACCATTATCAAACTTGGAATTAAATACATCCCATTTAAGAGTACCAGGTTTAA
TAAAGAAGGGTAAATGTTCTAATATAGTTTTACCTTTATCAATAATTTCTCTTGTTGTAG
CACCCTTATTTGAAAGGATTAAAGAATTCTTATCAAAATTAAATACCGAATACCAGGCAA
TAAAAATTGAAGAGCATATAGTTTTACCTACTTGCCTACTGGCCAAACATACATTAAATC
TTTCAGCTTGAAACTGCCTTAACATTTCTTCTTGGTAAGGTCTTAGTTTAATTGTCTGTA
AGCCTTCATCAGTCATTACAGTACAATACGTATTAGCAAAATATACAATATCTGTGGCAC
ACTTTTTAATTTCCTTTAATTCTTCAGGAGTATAATTAAAAACAATATTGCCTTTTCTTA
AATTAGGATTTCCTTCATAGAATGGAGTAGACTTAGGTTTATAGCCTTCATCTAAAGCAA
GCATTAACTTTTCTACTTTATTTGAAGTCCATGCAAAAGACTCAGCACCTTTATCAATCT
TAAATTCAAATCCTGCTGATTCTGCTTGTGGTCTAGGCATTTTCTTCTATAATGGCAAAT
ATTTGATTAATGTGAATAACTTCAAATTTTATATCATTTAAAGTTACATTAGTTCCTTTG
CCCATATTTTTTAATATCACATCACCTTGTTTTACTTGATCACTTCCAGTCTCTATAACT
CGTGCTTTACGATTATGTTTAGGTGGTGGAATAATAAGGCCACTCGGTGTTGTAATTTCT
TTTTGTTCGATTTCTTGAATTAACAAGTAATCATTCTTCATTTTCATTACTTTCGACATC
TTCTATATCTTCTTCTTTAATTGTATCTTGTAAAGCTCTCATTAAATCTTTTGTTCCCCT
AGATTTAATACCACTTTGTTTATTGGATGTTGAGCCTTCAGTATTATGATAAACATCTAC
ATCACGAGATATCTTTTTAGCATTTTCTTCGATAGCTACCATATACATTGTTTGGCTTTT
AATAATATCTAAAAGAGTTCTTTGTAAATCACTTAATACTTCAAACATTCTTGGTGATAC
ATCACCTTCATGAATTGTTTCCATTAATAAGGTAATAGCCGTTTCACTATTTTGCATTTG
TCTTATTAACATAGATAAGGCAGATTCATCTAAGGCTGCTTTAGCTCTAATGTATTCATG
TTCTGCAATAATATCCTCACTTAAATAAAAAGTTAATAAACTATTCATTACAGATTCAGC
TTTATTTTTAGCCTTTACTAATGCAGCACTTTGTCCACTATCTACTTTTACAGGTTGTAA
TTCCTCAGAGTTATTTGATAACCCTTCCACTTCGTCAGGTAAATCATTTAATAGATCACC
TAAAGTATCTCTAAATTTATCTTTAGATTCTTCTTTCATATAATTACTAAATTTATATTA
TATATTCCAAGTTTATCTAGGATTAGTAGCAGTTGGTAACATTAATTCTGGAGAAGCATT
ATCTATCACTAAAGCTAAATGAGAATCTTTTACTACATATTGGCTTAATATTAATTCTTG
TAGTTCTTCTTCAATAGGTTGACTCCAAATTCTAATATTTGTTAAATCAGTTTCACAACC
CTTTAGTTGCCAAGCATATCCTGTAGGAACCGATGTTGCAGGTATGGTTACTGTTTTTAT
GTATATGCTTTTAAGGTCAGACGTCATTTCAGGATTAATTGCTCCAGCTAAATCAACTGT
ATTATATAAAAATAAAGATAATTGATGAGCTAGGTTATTAAGATTAATAGTAGCCGCATA
CCATTCTCCTTTTTGTAAAACTACAGCGGATTGTGAAAGATCAAATTTATAGTAAACATT
ATTTAATTTAATTATAAACCAATTGGCAGTATAAGTAAATTCTACATAAGCTGTAATAGG
AGACTTAAATTCATAATCATCATATGTAATAAATGTATTACTTATTTCTTTATTAAATTT
TGCTGTAGGTGTAATCACATTATCTATATAAGCAGTGTCTAATGTTATTGTGGCACCATT
AACCGACAATACCCTTTGTATTCCATTATAAGAATTAGTTCCTCTTACTGCTAACCAATC
CCCTTCTTTTATTACATCAGCTACAGGGGCAGTAGGTAAACCGCCTGTAATAAGTTGAGG
ATTTCCATTATTATCGGTTATAGAGGTTATTAAAATATTGCTTTGAATAGGTTTAGTATA
TTTAGGTCTAAACCAAAATGTGAAAGCTCGGTCATCAGTTACATCCCAACCCCCAGTATA
CCGATATTTAACAGCTAATGATCTATCCGTTAAAGTTCCTAATGCATAATGATATTTAGA
AATAATAGTCCAATTATTATAAAGATTTTCTTCAGTAATAGACATTCTTTTATTTAATGC
TCTTCTTACATAATCATTAGCTTGGCTTCCTATAGTGTTATATTCATTAGGTTTCCTAAC
ATCTTTAAATTCATTTTCTCTTTCAACTCTAAATTTATCTTCTACATTAGATACTAAAGA
ATCCGTTTCTACTTCTATAGCTTCACTAATTGCTACTTGTTCTGCTGAGGCACCGTCTCC
ACCATCATATAAAACATTTGTTCTTTTTTGGTATTGAACTAAACTTACTCTCCAATAAGA
TCCTGTATACATAAAATCATCAGCTTCAGCCATTGCATCTACTTCATACATTCTATTTAA
GAATTGTTCAAAATATAAATAATCTCTCATTTGAGGTTTTGATCCAATACCAAAGACAGC
TTCAAATGCCGATTTTACAATATGAATTTCAAACTGAACAGGAAAATCCATCATAAGTGG
ATTAAAGGCTATATCCCGTGTAGGTAATTCATTATCCGGAATCATAATCTTTATATCACC
CGATTTTATAACATCAAATAATGAATATTCTTTTAGGATAACATCTTTACTTCTTTGATC
TGCTTTTGTTTTATAATACTTAACACAGAATCCAAATAAATTACTAGCTACAGCAGAAAG
TTGATCATACATTTGACCAGCTCTAGATATATCATAAGGGTTCCATCCTGAACCACAACA
TTCAAAGGCTAAGTTTAAAGCTCCCGAACAACCATCCGCTCCGCTACAATCGAGTTGAGG
AATTTTACATATCACTCCCCCATCGGTAACAATTTCTAATGCAATAGAATTAAATGTTAA
TGTACAATCTCCAACTTGTGTATACCTATATTGAATCCAAAATTTATTTTTAGGATCCAG
TGTTAAAGCTTCTAAATTAGCATCAGTTAAAGATACCCAATCAGAATAAGTAACACCGTC
AATTCCCCACCTAAAATCTTTAAGATAATAGCATGAGGTGGATTCACCTGTAATATCATC
AGTAAATCCTAGTACTTCTACTACATTTTCATAAGGTGTTTGTAAGCTAACTAATAATTG
ATCTCCGTTAGCATCTGTTGATGAACCATTTACTGCCATGTTATGAATTTATTTGTTGGT
CTTCAGCCTTTTTTATTTTCTTTGCCCATATTTTATCAGCTGATGCTAATCCTAAACCAC
CAATACAAATAGCAGCTACGGCATTCACAATTGAAGATTCTACAGGCTGTTCAGTATAAA
GATTAATGAAGAGTGCAGCATTAAGTGACAATCCTGATACAATTCCAATAAATCTTTTTG
AGGAAGGTGTTCCCTTTTCATCTCTTAGTAATCCACCAACCCACTTGATTATCTTTCTCA
TATACAAACAATTTTGTTTATATATTCACTATCAATAAGGAGTATAATCGGTCTTAACAA
GTAGGATAGGATCATCCTCTTCTATCTTTGGGTCCACGGCTGTAATTATATCAAATGCCT
CTAGTACTTGAGCTTGATCTAAATCGGAAAGAATATCAAATAAAAGTGTAGCTTTTATAT
AAAAATAAGAAGATCTTTCAAGAAATTTATTTTTCATAATTCCAACTTCCATGAATCTTT
TATTAAAAGTATCTAATTGTTCACGTGTCAAAATTCTAGTTAAATCTAAATGACCTTCTA
ATATATTAAAATGAAAACTTACTATTTCTCTATTTCCTTCTACTTTAACTAACCGAGAAA
AGATTTTATCATTAGATATCTTAAAGGTGATTTTTTGTAGATTAGGTAATCTGTTAATAA
TAGACTGTAAAAAGAAAATAGAATTAGGCTTAAAATTAGGATTAGGTAATAAATCCTGAT
TCATTGTTTTAGTAAGCTCAGCTCTTAAAAAAGCAGATGTCCTTATAGCACCCTTAAATC
TATCAAGAGTAAGAGTAAATTCATTAGGGCGCTCACTTTCATTTTTACATTCTTTTTTTA
CACGTGATATGATTAAACCGTCAATGTAATCATTTTTATATAAAGTAAAAGAAATATGAG
TTGGAATTTCTAATTCAAATTTATTATCAATTAACATCATTTCCCATCTGTTTTTCTAAT
GAACTAATTGCATTTTTTATTTCAGTTGGGTTATGTTTCATAGCCTCTTTAAAATCTCTT
TCTCCTATTTCATTTATCTTTAAATATAATTCTAAAGCTTTTGGATTAGGATCCCAAGTT
TTTTCTTTTTTCTTAGCCCTTACTTTAGTATAAATAAAGCCAGGAACTCTATTAAATTTA
GAAGCAACCATTCTCCAAGCCTCTGCTTGGCCAATAGCATCTATTTTTAATGCATTAAAC
ATATTAGCCTGAATAGGAAATTTTATAGACATAAACCTATTTGTCATAAATGAATTTTTA
GATTTATCATATCCATTTAATTTATCCCATTGTACATCTTTCCCAAAAAGAACTTTAATA
TAATCAAAAAGTTTCATTTCCTTTTATTATTTATATGATTAAGCTATGAATTTGTTTTAC
AAATTCTAAAATATCTTTCCTTTAGTTTTTCTATTAGTGATAAAAGAAAAATCATCACTA
TCCTTATCCTTATCCCCCTTAAAAATAGCAGATTTAATTGCAGTGTTATCATCAGTATAA
TACTGAGTTCCTTCCAATAAAGTTTTCATTGTAGAAACATTAGGAAGATTTAAATGATTA
ATATTCATTTTTGATTCTACAGAACTAAACATTTCATCCAATATACCTTCAGGAATAGTT
TGAGAACTTAGTACCATTAATTGAACATTAGATTTTAAGTTACTAATAATTTGTTCTCTA
CTCATATGTTTAGCTTTCATATGTCTTATAGTAATATTAGCTAAATCAGTAATATAACCT
TCTTCATAAAGATACATATGAGATAAAGATCCATGCTTATCTTTAAATTCTGTAATAATA
TCGGTAGCCTTTTTCTCACTGATTCCATATCTTCGAGGGTTACCATTTTTAGGTTTAGAA
ACATACCAATAAGCTGGAGGTACATTATCACCAGCATCTCCTGTAAGAACTTTACGAAAA
CGGAATTCTTCTGGATCTACTTCTATAACATTTACTTTCTTTTTAGATAAAACATCTTTA
AGTAATTTTTTAGATTGTGCCTCTGGTGTAGATGAAACTTTCATCATATCAAAAATATCT
GTGGTTTCCGATTCATCATCAGTATCTAACCATTCCGAAAATCCTTGATAAGTATAAAGC
TTTTTATGAGCTGGTGAAAATAAGATAGTATGAGTATTATTATTTTGACTTTTATTTACT
AATTGAACTAAATCTCTATCTCCAGTAAACATAATAACAGACTTGTCATTAGCTAAGGAT
TCGGTATTCCAAGCATACATTAAATCATCACCTTCAGCCCCACCTACTTTAGATACCACT
ACACCTTGTTTTGAAATGAGTTGGATAAATTCTTCTGTGGTTTTAGAAAAGTTAGCCCAG
TTTATATTACTATCTTGTTTACGATTTCCTTTATATTCAGCTTCTGGAAAAAAATCTTTT
CTCCATGATCTTGAATCTACAGTCCATATAACTTTATCAATTAAGCCTTCAAATAATCTT
ATTTGATATGCAAAATCTGTTGCCAATTTTCTCATAAAGGATTGAACATCTTCTTTATTT
CCAAGCAATTCTCCTTTTTTAGATTTTCTAGGTAAAACATAAAGAGTTCTAAAAAGAAAA
TAATTACCGTCAATAACAAATGTATGTCTGCCTGTTTTTCTCATAATAATCTATTTAATA
TAAATATAACAAATTTTAGTTATCTTTGAAAGAAGATCCTAAGACAATTTCTTCGCATTC
TTCTTTTGCAAATTTTTCTTTCCTTAAGTGATAGTATTTTCTAACTGCTTGTCCTAATTG
ATAATCATTAGGAAATTTCTTTATTAGTTTTTCTAAAAATTGTGCTCTCATCATGCTCCA
TTTAATATTGATTGCAGTTCATAAATACACGCAAGCATTGATACTGCTGGATCAATTACT
AATTGCCTTTGTGATTGATATTTTGCAATCGTTACAATTACCTGAGGTATAAATTGTATA
TAAGATTGTCTTTCTTGTTGAATGTATTCTATAAATTCGGCTCCTAAAGAAGATAATACA
TCATCAGTACGATTAGAATAATTAGATAACATATATTGATAATTTTTAACTGGGTCAGTC
CCATCAATAATTAAATCATAAATATCTTTATAAACCGAACTAAATTGTTTTATATCTTCA
ATGGTTATTGTATCTTTACCTTGTGATTGAAAACCTTGGAGCTGATTTAACATATTCCTT
AAATCTGGAAATTTTCTTTTTACTAATTCTACAGCAGCATGCTTATCAATTCCAATCCCT
TCATCTTTACATATTTGAAGAATCCTCATAATATAACTTTTCATGATTTCAGTTTCTTCT
TCTTTGGAAAAATCAAAATCTATCATTTCAAATCTAGATTGAATAGGATCTGGTACTTTA
TTAATATAATTACAAGTTGCAATGAATCTAGCATTTACCGCAAATTGATCCATTGTAGCC
CTTAATGCTTTAAAGAATTGATCTGATACTCCATCAATCTCATCAAGTATAATAACTTTC
ATTTTACCTGGTTCATCCATGATTGACCGATTAGCACAAAAATCAGTAATTCTATTTCTT
ACAATATCTACTGAAGTATCAGTTGAGGCATTAATATAAAGATAAGGGTGTTTAAAGTGT
TTAACTAAAACTTTAGCCGCTGAGGTTTTTCCAGTACCTGGGCTACCATGTAATAATAAA
TGTTGATAAACTCCTTTACTTAATTTTTCACCTACTCTTTTAGGTGTTATTAAATCTTCT
AATATCTTTGGGCGATATTTTTCTGTTAATAGAATATTCTGTATGTTCCGCATAATTAAT
TTATTTTTATATGCAAAATAAAGAAATAGTTTTAGGAATAAATAAACTATAAAACAACTA
TTTTTAATGCAAAGAAATCGTCAAATCAGAAGACTTACTAGAGATCTTAGAAATATTGAA
GAAGCAGGAAATACTAATAATGCTAACATTCATCGTCGACATATAGGAAGACATTTTACT
AGGAAGACTGTACTTCCTCCTAATCATTCAAATACACCTAAACATACCCCTCGTAACCAT
GCCCCTAAACAAAGAGAAAATTTTGATTATTCATTTGTAGAAAATATATGGGAAGGTGAA
ACAGTTTACATACTTGGAGGAGGGCATTCCTTAGCAGGTTTTAATTTTGGGGAATTAATA
GGATCTAAAGTCATTGCTATAAATAAAGCTATTTATGCCTATCCTGCTGCTCAAGTATTG
TACTGGACAGATAGTAGATTTTATACTTGGTATAAAAATGATGTTGATAATTTAAAGAAT
ACTTTAAAATATACAATTAAACGTGGAAATTTATATACAGAAGATATTCATATTTTAAGA
AAAGGAAAGGTTCATGGTTTGGAAGAACCTAAAGATTCTTTAGCTCATGGTAATAATAGT
GGTTATGCTGCTATCAACTTAGCTTATCATTTAGGTGCAAGAAGAATTGTATTATTAGGT
TTTGATATGTGTAATGATGGAAAGATAACACATTTTCATGATGGTTATCCTACAAGAGGT
ACTGGTGATAGAGTTTATGCAGATAAATTTTTACCAGGCTTTAAATCTTTATCAGCTGCA
TTAAAAGAAAAAGGCATCACTGTTTTTAATGCTTCCCCTTATAGTAAATTAAAAGACTTT
CCAATAATTTCTTTAGAATCGGCTTTATCTTTTAGATGATCTTTTTGCGTAAGTCATAAA
CTCTCTTTGTTCCTTTTTTAAGAGGCGTTTACAGTGTTTAGTAAATTTAATTGATGTATC
TATAATTCTACCATCTACACTTTTGTTCCGTGAGTTATGGGCTTTAGAACATTTGCTACA
AACAAAGTTTTCTACTTTCTTTGAATCCATTCTAGACTTTATAGGAACTTTACATATTCC
ACAATTCCAATCAATAAGATCTGCTGATTTTTCTAATTCTTTAAGAGTAGTAAAGGTTTC
TTGGAAAGGATTCCAAATAGCTTTATTAACATTCTTTTCATGGCCATTCATATCTTCTAC
CTTAAAAATTATTTCAAAAGCTTGAGTATCAGAATCCAACCATTTCATATGAAGATTGTC
TAAAAGTAATTTTTGCTTCAAAGGAGGCAGATTCTCTAATAGAATACCGTGCCTCCTTTT
ATACCATCCAAAGTTTATTTTACGAACTTTATACATAAGGTTTTAATTTAACAGTTACAA
CATGTACAATCACATGATTTACCACAACCGCATTTAGTACATTCACATTTCATAGTTAAT
AATTATTTTATGATTTTGGCCACATTGCACTTGAGAAAAACTTAGCAAAATTTTCAATAG
CCGTTTTATCTTTAATACCATACTTCTTTAACTTAGGTAAGTATTTCATTAAGAATTTTG
TTAAAGCAGTCAAGCCTTTTTTATCATCAGCATAATCAATAAGCTCATTCCATTTATCAG
TATCCTTATCATCCATCCATTTATAGTACTCTGCACTTGCTTTACCAAAATCATATCCGA
GTTCATCAAGTATTTTTTCTTCACTATCACTAAGATCCCCAGTCCAATATCCTTCGATAC
CTTCATTCATATTGGCTCTTAATCTTGCAAACTTTTCAGATACAGATTCTACTAAAGGAA
TATAAGATTCATTTTTAGCTGTTAGTTTATCTAAAGAAGTTTTAGCTTTCTTTTCCTTTC
CTTTAAGTTCAGCAATATCTTCTTTACTATCTTCAATAGATTTTTGAATTTTTTGAACTT
CTTCTTCACTAGTTCTACCTAATTTTAGATCTCTTTGAGCTTTCTCTAAATCATTCATAG
CTTTAGTCATAGTTGCTCTTTCTTGTTCAATGGAATTATTGTAAGCTTTAATATCATTTT
CTAAACCAGCAATTTTAGGATCTTCTGCACCACCTCCTCCTTCATCACTTGTAGTATCAT
CACTTGTAGTATCATCACTTGGAGTTTCTTCTTGATTATTTTTTCTGTTCTTTTTATCTT
TTTCTATTTTATCTTGTCTTGCTATATCCGCCTGAGCCCCAGTAGGTTCATCGCTTTTAT
CAGTAGATTCATAATCAGATAATGCAGTTTTAGCTTTAGCAGCTTTACCTTCTAATTCTT
TAACTTTAATTTTTAATTGTTTAGCCTCTTCTCCTGTTGCAGCTTTTAAGATAGTTTTAT
TAGCAGCAATTCTAGATTTAGTTTTAGCTAAAGTAACAACTTTCTTTAAACCATCGGTTG
TAGCTAAATCATCCATTCTTTGAGAAACAGCTGTTGTAGTATCTTTAAGAGCATCATTCT
TAGCATCATTGGCAGCCTTTAAAGTTTCTTTTTGTTTAGCATCTAAATTTCCTTTAGATG
TTTGTAACTTCTTTTTATAATCTACATCATTTAATGCTTGTTTAACTAAATGTTTTTGAT
ATTTCTTTGCATTGTTTTTAATCTTAGTGTACTTAATAGGATTTCCTAAAGCAGCACCAA
TATTTTCATTAACAAATTCTTCATATGTTTTTAATCTTGCCATGATAAGTATTTTAATTT
TTTTATATATTCATAACTATAAAACAAAAAAGCCACTCCGAAGAGTGGCTTTCTATAAAG
TAAATTAAATTACTTGTTCAGATTACAGTAATGATACGGCTTGACCGAAGTTAAAGTTCA
TTGTGTAATACATTAATTCAGGATTGAATCCAGCATCTACTAAAGCGAATCTAGATTTAA
CCGCAATTTTAGGAGCCATAGTTCCGTCAGCGATTGTTTCAACAGACTCAGCCATTAAGT
AAGGCATGAATACTAAA
>ERR599364_k121_149158
CAGCTGGACTTCTTAAAGAACCAAATTGACCTACACCTTCTAATAATGGTAATGAGTTTT
TAAACTTTTGTGCCATTCCAACCATTGAAGATTCTAATGAAGTATTACCATGATGATAAA
ATGCCTCAGCTGCTACCCTACCTGCAAGTTGAAAAAGCTTCATTGGTTTTTCATTACCTG
TTTTCCATATCTTATTTGCAATATAAACAACCTTTCTCTGTGTAGGTTTAAGACCGTCTA
TACAACTCGGTATAGCTCTGTTCTCTACAACGTATCTTGCATACTCTAAATATTCTTTAT
CAAAAAAGGATGTTACTGTTCTATTGCTCTTCATCTAAAATAATGATTTATTGTTTTTAA
TTATTATCTCTTCACCTAATATCTTGCCTTTACGAGGAGTAGAATCTTTCGAGAACCATA
TATCTAAAGTATTGTTAAATCCGTTATCCTTTGTAAGTGTGAATGTTCTCGGGCTTCTAA
TGATCTCCTTATACTCTGCATCTTCCAATGCGGCCAAACCTTTTTTGTATTCTATTGACC
AGCTATTAAGATTTCTTTGTTTGGATTCCCATACCTTATAATCATCATCAGAATAAAAGT
TTAATGATTCTTTACCTTTCTTTGCAACCATAAGAGGTGTTTCTACTTTAAGGATCCTAC
CTTCACTAAATAATTCTGGCCAATACTTACCTAAGAAATTAATTAATAATGCTGCAATAG
AGTTACCGTCTACATCAGCATCGGTATACAAAAGTATTTTACCATACCTTAAATCTTTAG
GTTCATGACCGATCTTTAAACCCATAGCAGCCATCATTGATTGTACCTCTTTATTCTGTA
CAACCTTAGATGCAGGTAATTCTCTAACATTAATAAATTTACCTCTTAGTGGGAATGCTC
CTTGATATTGTGGTTCTCTGTATCTTCTAAATGCAGATGATGCAGAATCACCTTCAAATA
TTGCAAGTGTACATTTTTCTCTGCCACCTCTTTTCTTTGCATCTATTAATTTAAGAACTT
TAGTTTTATCTAAACCTTTATTTAGTTTTCTAAGCTTTGCTCTTTCATCGGCTTCTTGTT
TTCGATTAATCCAATCTAAAACAGATTCTATAATTTCAGAATTTAAAACTTGTCTTAAAA
CCTTTTCACTTAATACATGACTTGTGCCAAAATCTTTTGGTGGAGTTATTAACTTTTCTT
TAGTTTGAGAAGAGAATGATGGATTAATAACAGTACAATTAATAAACAAATATAAATGCT
GTCTTAATTCAGAAGGTTTTACATCTACACGATATTTTCTTTTAATTTTGTCTCTAAGAT
AAGATGTAATTTGCCAGTCTATATTATTAACATGAGTACCGCCATCTTTAGTTTCAACAG
AATTAACAAATGATATTGCCTTAAAGCCAGTTTTTGAATGACCTATTCCAATTTTCCAAT
GTTCTGATTGATCATAAAATACTGGAGTTACATAACGACTTGCATAATCTTTAAAAGTTT
TAAAGGCAATCGGTTTATCATTTAAAAATATTTTAAGAGTTGGATTACATGCAGCAATAT
CAATAAGTCTTTTAGTTATCATTAAATAATGATTCTTATTAATACCTTTTAAACCAAATC
TTTCAAAATCAGTAAGATATGTTATTTTAGTATATGCAGTTTTCTTATTGGTGATTTTTG
CCTTAGTCCTTTCAGACATATTATTTTTAAAGGTTTGTGCAAAATGTTTTTGCCCATCAC
AAGTTTCAATTATAAATTCTTTACTGAATATATTTGTTAATGTACTACCTACACCGTTTG
TTCCAACAACAACTCTATCTTCAGTATCATCAAAATTACTACCTGCCTTTAAATTAGAAA
ATATCATTTCTGGTACCCACTCATCATACTCTTTATGAATCTTTACAGGTATACCTCCAT
TATCCCATATAGAAATTAAACCAGTAGACATATCTATATCTACTTTAACTTTGTTAAGCT
TAGTATTTCTTTTATGTTCATCAACAGAGTTAGAAACTATTTCATCAAACAGTTTAAGGA
ATCCAGGATTATAAGTTACTTCAGTAAGTTGAAATTGATCTTTACCTTTCATAGGTAAAA
ATACTTCTTCGGTATGTGGCTTAATAGAACCTACATACATACCTGGTCTTAACAATACAT
GTTCTGTATCTGTTAACTTTTGGTATTTCTTTTCAATACTTACTGCCATATTTTTATTTT
TATATAGTCAATTTTACTATTTGTTTACCTGACGGATCTTTTAAGATTAACATTAAGAGA
ATGCAAATAAACATCTAGCCTATTTTTATTTCTTGTTAAACTCCACTTGGTTTTAAAAAT
AGATATAAGATTTTTTAGTGAAGGGTAATGAATAAGCTTATTATCTTTATTCCTTACTGC
CTTTATTACATAATCGTAATCTTCTTTCATATCAGATTGCACGGTGTCTTCTTTTAGCAT
CCCACTGTACCTTTTTTGTTTTACCTAACATAGCTAACTTATCAACCTTTTGATTAAAGT
TATTTCTAGCGTCGTTTACCTGACTGTTTTGGCCATTGCTAGGGTTTTGATCATTCGTAC
TCATAATTACTTATTTATTTTAATTCGTCTTGTTCAGGTTGGTTATGCCTGGAATAATAA
CCATAATTTTCTTCTTTACTTTTTTTAGCGCTGTAACCTATGTTCCACACTAAACCTACA
ATGTAGCTAGTAAATATTACTGCTCCTACTATAAACATTACAATATTCATGATGCGCGTC
TTTGTCTAATTGCAATTGCAAATAATAATATTGTTCCTGACCAATGAGCAGAATATTGCG
CTTCGGCAGTATAACCAAATAATCCTAATCCTATTGAATATAGCATTGCTATAAATCCTA
TAATAATTGGATACCATGTACTTAAAAACTTCTTCATAATCTATATATATTTAATTTTAA
TTGTTGTGGAGAATAACGGAGTCGAACCGTTGACCTCCTGCGTGCAAGGCAGGCGCTCTA
GCCAGCTGAGCTAATCCCCCTTTTTAATAATATTGAGCGAAAGACGGGATTCGAACCCGC
GACCCTCAGCTTGGTAAACTGATGCTCTACCGACTGAGCTACTTTCGCATTGTGGAGGTG
GTGGGATTCGAACCCACGTCCAATAAGTATCCTTAAAAACATTTCTTACAGCTTAGGATA
AGTTTCTTTAAACTTCCAAAATCAGATTTTGATGTTCCATGGCCACAAAATCATAAAGGC
TCTATTGGTTGTAATGTTTAACGGGTACATTACTAAACCACATCTTGCTTCCTTTTACAT
CTCGATTATTTACAAGCATACTAATAATATGATGAGCACTGCTTACCTACTTAGGCAGCC
ATTGCTAACTCAGCGTTGTCGGCTAAGATTGATGTAGGTCATCACCCAGTACTGTAGTTT
TTATCTCAATCTAATTGTCAAAAACCGGTCACCCCCAATAAATCAAAGAACGTAATTATA
ATCTTTATATATTATACTCAATTTTTGGATGTAAATGAAATCCTCTTTTTAATTCCTCAT
AACCTTTCTTTGAACCAAATCTATTACCTGATGCTATATGCCATCTAATCTTTTCAGTTT
TATCATATTCACGATATTCTTTATAGTCGTAGATAGTAAATGGAGTTCCATCCTCTGTCA
TCATCTCCCATTCATTTTGAGTCTTTTCATCAACATCTGGATCTGTGTACATTACTGGGC
CACATACTTTTTCTATATCTTCCATTGCTGCTTTAAAATCATGGTTATGAAAAGTAAGGT
TCTCAGCCAAACTCGAATTTTCTAATCTATTCATCTTATCTTTATGTTTAGTATATTATA
ATAATAACAAATCTTTTCTATTTCTGAAAGATTAATATGGCATTTCTATATTTTTATTTT
CTTCAGCTTTAAACTTAGCAATTAATTTAGTTAATATAATCTTAAGCTCTTTAGAAAATT
CGCCTTTTTCAATTATCCATGTAAGATAGTTAAAATCATTTTCAAATATTTCTCTAAAAG
GTTTTCCTTTATGTTTACCAAAATTAAATACAATAGTTCTTTTACCGTCTACATCAGCAA
ATTTTAATTTACCACCTAAATCAACCTGATCAGCTCTACGAGTATTTACTTCCTTATCTA
TTTCTTCTGCAGTATCAGCCATTTGGTATACTTCTCTTTGTTTTTGAAATATTTCCATTG
TAGCTCTAACATCAGCCTCAGCTCTATGCGCACCTTCTAAATCTTTACCAGTATACTTTT
TGTAAGTACTAGTTAAATCTCTCTTTTCATAATTGCTATAAATAAGGAAAGGATCCATTA
CTGCTCGACCTCTATGATTAAATGCTATACCACATCTCATAAATTCCTCACATAAGAATG
GTACATCAAAGAATAAGGCATTATACCCTCCTAAGTCGCAATCACCAATAAAATCGTTTA
TTTCAGATGCTATCATTTCAAAGGTAGGTTTATCCTTTAACATCTCTAAAGATATGCCAT
GCTTTTCTTCAGCTTCGGCTCTCATCTCTACATTACCTGGGTTTACTAATTGATTATAAG
TCTCAATCTCATTACCGTCAAAATCGGTTTTAATCATGCATATCTCTATGATACGATCTG
ATGATGTACTTATTCCTGTGGTTTCTAAATCAAACCAAACTATATTTTTCTTCATACTAT
ACTTTTTTACCTTAACTGTTATATAATTTATATAGCTAAAGTTAAAGTTAGTTTTAAGAA
ATTGTTAAGTAAGTGAAATAATTATATTATTAACAGTATCGCCTTCTGCAATCTGCTCAA
TTAATTCCATTCCATCAATGACATGACCAAATGTTGTATGACCTGGGTCTAAGTGTTGAG
TTGTTCTTCGGCTTAAGCAAATAAAGAATGCACCCATTGCAGTATGCGGTGATCCAGTAT
TAGCAGCACTTAAAACACCATAAGCATGAAAGTTATTATTCTTTTTTCTTCTAGGCATTT
CTAATTCATCATATAAGTATGGATAATCACCATTGGGGAGATCACCTTCTTTGTTCTTTG
GGCCTAGCTGTACCATGAAGCCTGGTATAACTCTATCAAAACTTTGGCCATTATATTTAC
CATCCTCTGCTTTAGCAATAAAATTTCCAGTGTTTATTGGAGTTTCATCATAAAGACGGA
ATGTAATATCTCCTTTATCCATTTTAAAGGTAGCGGTGTATTTAGTATTCATGTTTATTT
ATTTAGTGATTAAGAATATACAGAACCGTTTTGTCCAGTATCTAAGTTTGAAATACCAGT
AGTTATACTTACAGGTAATTGTTTCAGTGTAGAATTCAATGCTATTAATGTAGTATTTAA
TTTTTTAAAGTCAGCACTACCAGAATCACTAGATGGTGATTTTGAAGTATTACCTGTTAA
TGAATCTATTCCTCGACCTATTGCTCCTTTAAGGCCACCTCCAGTGTTAGGAGATTCAGC
CATTATATCTCTAATTTCTTCAACTGCTCTTGCTAAAGCTACATAACCATCTCTTCTTCT
AGGTAACTCGGAACCAGATTTAAATAAATCACCAAAGGCAACTGTCTTTTCAATATCTAT
TTTATTAATTGCATCTGCAATTTTAGTAATACCATCTGCCGCCTTATCTAATAATCCTTT
TTCTGCTACATCTCCTAATGTTACTATGAATGATTTAAAGTCACTTAACTGCGTAGAGAT
AAATGGATTTGATGCATATAACGTTGCAAACGAAGTTCCAATAGAAGTTAATAATCTTCC
AATTGATTTTGAAACCTTTTCAGGTTTTAATCCATCTTGTGAAAATGCTTTAAGTCCACC
GGCTATATCTGTTAATGCAGCACCTGCACCATCAACGGCATCAATACCTTTTTCAACTAA
ATTTTCATCCCAGCTAATTAAACCAAAGAAACCAGAATCTTTTTGTTCCATTCCACCAAC
AGCAGCAAATGCGTTACCTACCATACCTATTACGGCTTTAATCTTTCCAGCAACTGCTTT
TGGATTTTCAATACCTGCAAAGGTACTTAAACCTCCTGCTATTTTACTTAATTCATCGCC
TGCACCTTGGACTGATTGTATACCTTCTTGTACTTTATTCTTTTTAATTCCAAACAAAGA
TCCAAAGAAACCACCAGCTTCTACATTACCTTCTGTTGCAATAGCTGAAAACGCTTCTTG
TACAAAACCAATTGATTTAGATATAGCAGCACCAACTACATCAAAATCTACTTCAGAGTC
AACTAATTTTTGAAATTCAGTTAAACCAATTGCAATATCCTTTAAAGCCGAGCCTGCGCC
TTGCACCGAAGCTAAACCTTCAGCTACTTTATTCTTTTTAATTCCAAATAAAGATCCAAA
GAATCCACCTGCATCAACATTACCTTCTTCAGCAACGGCAGCAAATGCTCTTTGTATAAA
TCCAACTGTTTTAGCTATAGCATCTCCTAATACGACAAAGTCTACTTTACTATCTACTAA
TTTTTGAAATTCAGTTAAACCTCCTGCTATATTAGTTAATGCTTTACCTGCATCCATTAC
AGAACTAATACCTTTTTTAGTGGCATTAGGACTAAATGCATTTCCAAATACTGAACCAAA
TATACCTGTTGGTGTTGCAGCTTCACCACCTGCTTGCGCAAATGCTGTACTGATTCCTGA
TAATACTGTTGCTAATTGTAAACTTTCATCAGAAGTCCAACCTAATTTTTGATATGCTTT
TAAACCTTTTGATAATACTATTAATGATAATCCTGCTGCACCAAATCCTGCGGCTGCTGC
TATCATTTTAACAGAATCAACTGCTCCAGTTAAAGCTCCACCAATAGAACTAAAGAATCC
ACCAACACCACCTCCACTAGGCGGTCCTATAAATGCTGCTTTTACACCAGCTAATGTAGT
AGTTAATTTAAGAGCATCATCTTCAGTAAAGTCAACCTTTTTAATTGCTGTTAATCCTGG
GGCAAGTGCCAATAGTGCAACACCTATAGCGGCAAATGCAGCTGCACCTGGTATAATAGC
TACTGCACCAAAACCGGCAGCAGCAAACAATAATCCCATTGCTGTTAATAATGCAGACTG
TATACCAATATCTTCTAATGTAGTATCTTTAGTTGCCTGTGCAAATGGTATATAACCTAT
TCCAAATACTAATAAACCTAAACCCATAGAAGCTAATGAAGCTGCACCTTGAATAATTAA
ACTAAATGCAGAACCTAAAATAGCAGTTACTATACCAATACCTACTAAGACTCCTGCTTG
TAACGCAATAGCTTCAGGTGTTGGTGCTGTCTTAGCAACAGCGAATGCAAATAGAGCATA
ACCTAAACCAAATATAACTAATCCTATTCCCATCATTGCTAAAGCAATAGAACCGTTTGA
TATCTGTTTATCAAATAATCCTAATAAAGCAACAGCACCACCTATTAAAACTAATGAAGC
AACCATTCCTACTAATATAGCAGGTGCCATTAAAATAAAGAATGTAGTTAATGCAAATAA
AGCTAAGCCTACTGCAAATGATTTTAAACCATCACCTATCGTATCCAATGCTTTTGAACC
TTTGGCTATTTGTTTTTCACCCATACCTAGTAAAAGGAATAGAGGAACTACTAAAGCAGT
AGCTATGTATAATAATGGAAGACCTATTGCAGCTGGTATTAATAAAAGAGCAGATAGAGC
TAAGGCTTTAGAGAATTTCAGAATTGAATCACCTATAGTCATCATAGCGTTAGCACCTGC
ATTCATTTTCTTTGGATCTGATTTAGACCATAACTCTATTTGAGTTTTAACAAAGTCATT
ATACTTCTTAATAGTCTTTACAGGAACTAGCATAAAGATTAATAAACCTTTAGCCATATC
GACAGTACCAGCACCTAACATTTTAAATGCATTACCACCATCAACCATTCCTTTTGAACC
CTTACCGCCACTACCGCCTAATAAACCAGCAAGACCACCACCAGAGTCTTTTTTCATTAA
CGCGGTTTGTATTTTTAATTCTTTTAGAATTTGTGTTTGTACTGCACCACCAGATGATTG
GCCAGTAGATGCAACAGCTACAGTTAATGCGTCTAATGATTCTGCGGTAGATTCTGTCGC
AGCCTGGATCTTAGTTAAAGGATCCATTAAGTCTTTTAAAGTTACAACAGCCATTTAGAT
TTTATTTTTAAAATTTAGGCATGGAGATTTTTGGCATTGTAGGGGTTTTAAATTTACTAG
CCATCCCATCCATATTGTATTTATCGTTGGTGTCTTTAGTATTTTGTTGCTCTTGCTTAT
TGCGCTCTTTCAACAAGTCATTATAGATTTCTAATGTGTACTCATATTCATAGAAAGGAA
GCAAATCCAACTCTGAAGGTTGGAGATGCAACTTTTCTAATAATAATACTCTAACTTTAA
AGAAGTTCAGTAGAGATATCTGGAATAAGGAACAAAGCCTTGATACCGCCGGGAAACGTT
AGCGGAACGGTGACCCCCTCACCGCAGCTTTTACATGGAAATACCATCTCCGGTTTAACA
CCGACTTTCATATCTTCAGCTAACCTGTAGACAATTGTATATTTTGTAGCATCCCATCCT
TGAAAAGATGTAATCTTAGAGAATATATCTTTTTCATTCCAACCTCTCCATTCTCTCTGT
AGATAAGGTAAGATAGCTAGAGTAGATTTATCCCAGCTTTGGTTTTTCTCTTCTCTATCT
CTGATATAATCAGTTATCGCCCTCATTACACCTATTGTCGGTGGAGCCATTTTAATAATA
CCATAATTTTTTGTTGCAACCGAATAACATTTATCAGCTTCATCATAGTATTTTTCAAAT
CTTTCTACAACAGAATTAAACTGTAAATTATCTGTTCTTAATTCTACAGATTCTTGAGAA
TTACAACTAGAAGTCTTACATGATTTTCTACTTATTGGCATCATTAATGTTTGCTCACCA
GTTTTAAAGGTTAACTCTCTAATTGATAGTATTAAATAAATTCTATCTTCTTCAAGAATA
TCCTTATAAGATCCTCTTTGCGTACCATACGTTACTTTAGAACATGATACTACAATGTTA
TTTAAACCTTCGTCTACTTCCTTTAGGTTATTTTCATCAATTGTAGAAAAGGTTCTAACC
TCAGCAACCTTTGCAGGTCTAATATGAATTTCAAAATCTTCTCTATAAAATTTACCTTTT
GACGGAAAGCTGTTAAGATCCAAACGAGTATAACCTACCATTGCATTTAATCTCTGAACT
TCAGGATCATCATTAGTAACTTTATTCATTTGTCTAGCAACATCAACCTTTCCTAAACCT
GTAACTACATCTCTAGGAGTTTCTGTAGCTTCTACTGGTATACCTTCAGCTGCTGCAAAT
TCCTTCTTAATATTTTCTTCGTGCTCTGACATTATTTAATTGTTTTTTATTAATTTTTTC
TCTGTGGTTGTTTCTTCAACTATATGCTCTACTATTAACTGTCTAACATATCTTGAAATG
GCAACAGGTTTAATTCTATTTTCCATTGATTTTTGTATAATAATTGCATTAAGACTATCT
TCATCACTAGGAGTTAATAATACTTGCAATTTTTTAGTTAATCTTTTTCTTTGTGGAATA
AGCTCCTGTACAGTTTCATTAAAACCATATTTAGGATTATCAGATTTAAATTTATTAATC
CAATGCTCTACTCTTTTTAAAACATCACTTAACGATTCATCAGCTTTAAAGACTTCCATA
ACTTCTCGCTTAAATGCTCTAGTTCCAAAATCCTTTACTGCTCGTTTAATGTATTTTCCT
GTACCAAAGTTATTAGGGTTATCATTTACTGAATAACCTATATAAACTTTGTTTGTTTTT
TCTTGTTGTAATTTATAGATAATCATGTTTCTATATTATATAATTTATATTATATATTAA
GGCGAAGGTAAAAAAACTGGGATAGCTATAAAAACAATCCCAGTTTATATTAAATTAATT
TATATTACGATCCTACGTTCTCTTCAACCCAATGATCACAACGATAAGTCATTGTTAAAT
CAACTGCGTCTGGAGTAGTATAGTTTAGTTCATCCACAAAATCCATTTGCAAAATTGGGA
ATACATCTTTAAATGTAATCTTTCTGAAAATATCTCCTGCTCTATTATATTGAACAATTA
TCATACTACCTACGTAATCTTTCTTTAATCCCATTTCACCAGTTAATGGATCATAGATTA
TATTACTCCAATTACGGAATGTATTATAGATATAGTTTTCATTAGCTTCATTCAAGTTAA
GACTGAAGTTAAGAGCTAGATCAACAAAAGTTTGACCTGGCATACCTGCGTATGACCTAT
CGGCAAATTTATATTTTTGACCTACTGGATCAATCGATGGGTTTAAGTTATTTAAACCTC
CAATTGAGTTTACTTGCTCTAAGATAAGTCCTGTATCATCCCCTAATGGTGAAAATACAG
TTACCTCAAAAAGGTTCGCCTGTATAGGTTCGTACCTTTGGCTACTGGCCCTTGACTGGG
TATAATGTGGTAACGGCATAATTTATTTTGTTTTTTTATATATTCGTCTTAACTAACCTC
TTATTGGAAGTTTCCTGTACTAATTGCACCGGTTCTTAGAATAGTTGTTCTTTGTACAAG
AATTTCCATTCCTCTTACTGGTTCAATATATGTATCTAGGATACCTACATTCTGATCAAT
AACTTCTGGTGTATTATTAGTTTCATCCATTATATTTCTATAATCAAAAACTCCATCATC
ATTTTGAACAGTTGATAAGAAATTATCAGCTAATGTTTTTATCTCTAATCTTGTTTGAGC
TGTATTAAATTCAAATAAGTAGTTTTTAAGAATTGCATCTATACCATCTTGGATATAAAT
TACAACCTCTCTAACGTTAATAGAACTTAAAGCAGATTTTGGAACCTGTTGAGCAGTTTT
ATTTGCAAATATAGTTGGTCCTGTTCCACTTTGGAATACAATTGGATTTAATCCGAATGG
TTCCAAAAAGTTACGATCTGTTGTATCAAGATTTATTTCTAAACCTACAACCCCATTTCC
ACCAATAACTCCACGTCTTACACCAGCCACGATTGACCAAGGTAATGCGTTTTCATATTT
AAGTATAAAATTATTAGATACGTTTGCAGCAGGAGGTACGTTTATATTCTTACCTAAATC
TCTAACTGTTACAAATGGATAATAATATCCACCATAAGAACCATCGCTTGTTGCTGATGG
TAACGAATATCTAATCGTTGGGTTTTTACTAAGATCTCCACCTTCTGCAATAAACTTAGA
AGATAGTTGGCCAGTTATTGTTGTAAACACTGGATTTGTATTAGTTCTAAAATCTTTTGC
TGATGGTGCATTAACAATTGCAAATGCATTTTTCCTTGCTCCACATAATTTAGTAAATAT
AGATTTACAATTTGCTTCTATACCATTTCCGAATGTATCTACTAAATAACGGAAGTTAAT
AGTTTCTCTATCAGTTAAGGCGTTAGCTAATTGTGTACCTAACAGAATTGGACTTAATAT
TTCATTTTGTCTTGAATTAGTACCATTTGGTAATTTAGTTAATGGATATGCATATCCAGG
TAATTCAAAGATATTTAAAAAATCTATCCATCTGTCAATTGGTCTATATAGTTCCACGTA
TAATATAGAGTTTACAGTATTAATATCAATCTCTGATTGAGTTGTTACTAATACACCAGA
TCCGGCTGCAGGAATTGATAATGGAAATTCAGCAGGAGTTGCTGTTCTTACAGAATTAAT
TCTTGTTAATCTTGATGGCGCCGTTGAACTACCTTCAGAATGTACTAAGTAATTTCCTAC
GATTACTTTTGCAATTTGAGGGTTTGTTGAATCTATTACAACTTGATTAGGTAAGATAGC
AGTTTCTTTATTAGAATCACCTAAAATAGCTATTGTTAAATTATTTGATCCTTTTAATGT
TTGTACGTTTAAAGTATTTGCTGCTACTGCAACTGCCTTAGATGTTAGGAATAATCCTGC
ACCATCTAAAGTAAAATTAGCATGATCTTGTAAAGTTGTAAAATCAGCATCTTGGTAAGG
TATTATTCTTACAGCAGATGGAAAATAAGCTGAATCAGATATTGCATAAGGCGTTCCTGC
AGGAGTTCCTGTTGGAACAGCACTTGGAATAAAACCATACGTTGTAGAAACAAATCTTAA
GAATGATGTTTGTTGAACTCCACCTACATTGTAAACTGCTTCATCTCCATCGGTTAATGT
TCCTATAGAAAATGCAGCTAATGGAGCAGAACCGTAACCACCTATAATACCGGCTGTTGC
GTTTGCTAATGGAAATTCATCAGCTATAAAGTCAATTGCAGATTCATTTACAAATGTATA
TGTTGCTTTTAACATTATTGCTGGCGTTATACCTCCAACTGCTGAAACTTGTATACTTGT
AACAGTACCACCTGCGGCAGCTGCTGTAACTAAAGTAACTGGAACCCAAAATGTTGTAGC
CCCTACTGTTCCTTGTATAAATGATCCTACTGTTGTAGCAGTATTTGCTGTCATAGTTTT
CATTGCAGTAAATATTGCATCTTTAGCAGCATTTGAATTTGTTGCTACTATTTGTACGTC
AGTTCCACCAGATATTATTGATGTTGTCATAGTACTAGTCGTAACAGCCGCTACAGTTCC
AGCTTCTACCGTTCTAGCATAAGCTAAATCAGAAACGATTGTTCCACTATATGATAACAT
ATTAATATCAGTTTGAGAACTTGCAGTTTGAGTATATTCAAGATTATGTCCTATTAGATC
AATTCCACCAGCAACACCATCAATAAGTATATCTCCACTAAATAAATCTTCATTTACAGT
ACAGAATAAACCAGTCGATGCAGTATCAGCATTAATAACTTTTTCAACGAAAAGGTTATT
ACCTAATAGATCTACAAAATCAGGAATTAAACATGCAGTATAAGTTGCAACTAAGTTTAC
TTCCGGTTCATTAAAAAATTGTGCAATTTTTGTATCAGTAGCATCGTTATCTAATACTCT
TCTTTTTAATCCTTCTGTTGCACTAAAATATTGTTGGAATGTTGGATCTGATTCAAATCT
TTTATAAGGTTCAACATCTGCAAATTTACCACCAAAGTTACCGTCTATCACAAAGACGTC
AACAAAGAAGTCAGATATTAAACTATCTTTATCCAAAAAGCCTGGTACATTAGCAGAACC
ATACCATTCTTCAACTGTTACTTGGTAAGGTAAAACATTTCCAGGTGCAGATTTTTTTGC
AATTACAGATATAGGATTTTGTCCTAAATTAACAATATCAAAGAAATCATTTACTTTATC
TGAACCTAATACGCTAGTGTTAGCGCCCATATTAGTTAAGAATGAATCAGTATCTGGATA
CCAGAATTTGTCTGTATTATAAAACTTACTGAATTCATAACCGTCTGTTCCAGAAGGATA
TCCTAAGTTACGTTGAACATCTGGCGTAGCCGATGTTGCAAACCTATTAGCATATACTAA
ATCAGTTGAAGTTAATGTAAGTAAATTTAGTGCAAGAATTGGTCCTCTTTCCAATGCTGT
CAAGCAGCTTCTGTGGAAAAAAGAATCTTTTCTTTCTAAGGTTCTATCAATATCACCATA
TACTTGCTTAAAGAAAGCTGTATCTGGAATAAAGACAGGAGTATTAAACGGGCCTGTCCT
AGAGAAACCGACTATAAGTCGTGTTTGATTTGCAGGAATACTTACTACTTGACTTTTGTC
AAATTCGAAACGATATGTACCTGCAGCTTTAAGAGAAGCGATTTTTGGATCTAGTGCCAT
CTTGTATTATATTTTTTTTGTTTATTAGTTTTTTTATATATCTACCAAGTATCTACTTTT
TATACTAAGTCATAGATATCAAAATTCAGATTCCCACCCTTTGAATCTTTTTCTAAAATT
TCTTCAATTTTAATTTGTATGCTTGGATCTATTACATCATAAATCTCCTCAACAAAATCA
GAGAAATCTAAGGTAGTGAAGAACTCTGAACTGTTTATACAAGTCATAATTAAATCATCA
TTACCTAATTGCCCTGCATATGAACCGTTAGGTAGCTTTCCAAATGTAGAAGATTCTTTT
ACAGTTTCTTTATCAAATATTTGAATTTTATTTTGCGAAATGTATTTTTTAAAATTTTGA
CAAAAAATTGGTTTATTGTCTTTCTTTACCTTAAGGCCAAATTGTTTTATCTTAGCATCT
ACTCTGTGTTTAAATTTAACGATTGATTCTTCATCAAATTCATTTCTTTGAGGAAATACT
GTTTCCATCCTTTTTATTAATTCACCACCAAACATATTCCATTCTATAATTAGTTTTACA
TTTTCTGAGAAAAATAAATCAAATGATAAAATATACAATGATTTTGCAAATTCTTCAATA
GTATGAGAATTACTTCTAAATCTACCTACTTGGCTTATTCCAAAAAAGTCAACAAAACTT
CCTGGTGTTGTTACACCATTCCAATCTTTAAAATCTAGCATTTTTACTTGAAAGATATTA
ATAACAGAATAATCACCACCTACACCTTCTGCAATATCTACAGAGAATACCCAATAATTA
TAATCTTCTTCAATTTCATCTAAATTAAAACCTGGCTTCCATAATAAACCAGAGTAATCA
ATTTCAGCATCATCAAATTCTGGTATTTCTTTATGTTCAAATTCTATTTGATTTTCAGTA
AGCTTTTTTAAACTAGCGGCCCCTAATAATAAAGAAGAGCCTGCTATAAATTGATTTCCG
TATTGTCTGTTAAAAGCTTCATCACTACCTAAATTAGCAATTTCTTGTTGTGCCCATTTA
TCATCCCTACCTGGAACATCCCACCAATCAACTCGGAATGGTGTATACTCACTTAACCCT
TTATCAGCGGCAGTATAAATATCATAAAATTTATTAAAGCCATTAGGTGTACTGGTAATT
ATTACTTTAGAATTAGTTGATGCTGAAACTGTAGGATATACATTTTCATAAAAAGTATCT
ACAAAATTTGCAGGTATATGGGCAAACTCATCCATAAATAATAAATGAATAGTAAAACCA
ATTGCTGCTTTCTTAGTTGTAGTTTGACCTATGATCCTACAACCATTATCAAACTTGGAG
TTAAACACATCCCATTTAAGAGTACCGGGCTTTATAAAGAAGGGTAAATGTTCTAATATA
GTTTTACCTTTATCAATAATTTCTCTTGTTGTAGCACCCTTATTTGAAAGTATTAGCGAA
TTTTTATCAAAGTTAAATACTGAATACCATGCAATAAAAATAGATGAACATATAGTTTTA
CCAACTTGCCTACTTGCAAGACAAACATTAAATCGCTCTGCTTGAAATTGCCTTAGCATT
TCTTCTTGGTAAGGTCTTAGATTAATTGTCTGTAAACCATGATCTGTCATTACAGTACAA
TAGGTATTAGCAAAGTATACAATATCTTTTGCGCACCTTTTGATTTCTCTTAATTCATCT
GGTGTATAATTAAATACAATGTTTCCTTTTCTTAGATTAGGATTACCTTCATAGAATGGC
GTGGACTTAGGCTTATAACCTTCATCAATAGCTAGCATTAATTGTTCCACTTTCTTTGAA
GTCCATGAAAATTGTTCTTGGCCTTTAGATATCTTTAGTTCAAATCCTGCTGATTCTGCT
TGTGGTTTAGCCATCGTTTTCCTCTAGTATAGCAATAATTTCATTAATGTGGATTATCTC
GTACTCAATATCATCCAATGTTGTTATTGTACCATTGCCTATATTTTTTAAAATAACATC
GCCTTCTTTTAAATGCTCAGCTTCACCGGCATTAATAACCCTAGCCTTTCGGTTATGTTT
TTCCTTAGGTATAATAATACCTGATGATGTTTTTTGTTCTTGCTGCTCAATTTCTTGAAT
TAGCAAATAATTATTCTTCATTTTCATTTCCATCGACGTCTTGTATATCCTCTTCGTTAA
TTGTATCTTGTAAAGCTCTCATTAAATCCTTTGTCCCTCGAGATTTAATACCACTTTGTT
TATTGGATGATGAGGAGCTTTCAGTATTATGGTAAATATCAACATCACGTGATATCTTTT
TAGCATTTTCTTCAATTGCCACCATATACATTGTTTGACTTTTAATAATATCCAAAAGAG
TTCTTTGTAAATCACTAAGTACTTCAAACATCCTCGGTGAAACATCACCTTCATGTATAG
TTTCCATTAATAAGGTAATTGCTATTTCACTATTTTGCATCTGTCTTATTAACATAGATA
ATGCAGATTCATCTAATTGAGCCTTAGCTCTAATATATTCATGCTCTGCAATAATCTCTT
CACTTAAATAAAAAGTTAATAGACTATTCATTACCTTTTCAGCTTTATTCTTAGCCCTAA
CTAATTGAGCACCTTGTCCACTATCACTACTAACAGGTTTAAGGTCTAATTGGTTTTCTC
CTAATCCTTCTACCTCATCAGGTAAATCATTTAAGAGATCTCCTAAACTATCACGAAACT
TGTCTTTCGATGTTTCTTTCATATAACTAAATTTATAATATATATTCCAAGTTACCTTGG
GTTAGTAACGGTTGGTAGTAATAATTCTGGTGAAGCATTATCTAATAATAAAGCTAAATG
AGAATCTTTTACTACATATTGACTTAAAATTAATTCTTGTAATCCTTCTTCTATCGGTTG
GCTCCATATTCTAATGTTAGTTAAATCAGTTTGGCAACCTATTAATTTCCATGCATAACC
ATCAATCATTCCTGTCGGTGATATTGTTTTAGTCTCAGTAAAAATCCTTGTAAGATCAGA
GGACTTTTCTGGATTAATTGATCCTGCTACATCTTTAGCATTATATAAGAATAATGATAA
TTGTTTAGCTAAATTATTTAAATTAATAGTAGCAGCATACCATTTACCTTTATTTAATGC
TACTGGAGCTAAGGTTGCTTTTGATAAATCATACTTATAATAATTGTTAACTCCTGAATC
CTTTAAACTAATTATAAACCAGTTTAAAGTAAATGTAAAGCTTGCTAGTACTGTTGTAGG
ATTTTGGTCTGTATCATATTGTAAAAAGGTATTGCTTATTTCTTTAGCAAATTTTGCTGT
TGCTGTAATTGTACTATCTATATAAGGAGTATCTAAAGTTAAAGTGTTAGTAGCTGTATC
AACTGATTTAACTCTTTGTATACCATTATACGAAGTAGTACCACTTACATTAATCCAATC
ACCTACTTTTATTACATCGGATGCTGGTGCAGTAGGGAAAACGTTTACATTTGTAGTTAA
ACGAAGCATAGGATAGGTTGCACTATTAGATATTGTATCGAAAAGTAGATTCTTTTGTAC
TGCTGTAACATATTGAGGCCTAAACCAGAATGTAAAAGCTCTATTTTCAGTATTCGTCCA
TCCACCTTTATAACGATATTTAACAGCAATTGATGGATCTGCATTATATGCATTAGTTAA
TGTTCCTAGTGAATAATGATATTTAGAAATGATTGTCCACTGATTGTAAACATTCTCTTC
TTTAATAGTCATCTTTTTATTTAAAGCTCTTCTTACATAATCATTTGCTTGGCTACCTAT
AGTATTATACTCATTAGGTTTTCTAACATCTTTAAATTCATTTTCTCTTTCAACTCTAAA
CTTTTCTTCAACATTTGAAACTAAGGCTTCAGTAGAAGCTTCAGCTGCATCTCCTAATAC
AGTATCTTCATAACCAACATTCGTTCTTTGTTGGTACGTAACTAAACTTACTCTCCAATA
AGATCCAGTATACATAAAATCATCAGCTTCTGCTATTGCATCAACTTCATACATCCTATT
CATAAATTGTTTAAAATATAAATAGTCTCTCATTTGCGGTTTAGAACCTATTCCAAAGAT
TGCTTCGAATGCAGACTTAACAATATGAATTTCAAATTGAACAGGAAAATCCATCATTAA
TGGATTAAAGGCAATATCCCTAGTAGGTAATTCATTATCAGGAATTAATATCTTAACTTC
ACCTTCTTTTATAACATCAAATAATGAATACTCTTTTAAGATAACATCTCTACTTCTTTG
ATCTGCTTTAGTTTTGTAATAGTCAACACAAAAACCGAATAGATTAGATGCCATTGCAGA
CAACTGAGTATACATTTGACCAGCTCTAGATATGTCATATGGATTCCAACCACCATCACA
GCAATCAAATGCTAAGTTTAATGCGCCTGAACAACCGTCAACTCCACCACAATCAATTTG
TGGTATTTTACATATTACTCCACCATCAGTAACAATCTCTAAAGCAATTGAAACAAAAGT
TAATGTACAATCACCAACTTGTGTATATCTATATTCAATCCAAAATTTATTTGCTGGGTT
TAATACTAAAGATTTCAGGTTAGCATCTGTTAATGTAACCCAATCAGAATAAGTTACACC
ATCAATACCCCATCTATAATCCTTGTTATAAAAACAAGAAGTATCCTCACCTGTAATAAC
ATCAGTAAATCCTAATACTTCGGTTACATTTTCATAAGGTGTCTTAAGACTAACTAATAG
TTGATCTCCGCTAGCATCTGTTGATGATCCTGTTACTGCCATGTTATGAGTTTATTTGTT
GATCTTCTGATTTATCAATTTTCTTAGCCCATATTTTATCAGCAGAAGCTAATCCTAAAC
CACCAATGCATATTGCAGCTACAGCATTTATTAAAGCTGGCTCTACTGGTTGTTCAGTAT
AAAGGTTAATGAAAAGTGCTGCGCATAAGGATAAGCCTGCAGTTATTCCTATAAATCTTT
TTGAAGAAGGTGTACCTTTTTCATCTCTTAAAAGGCCACTAATCCAACTTATTATCTTTT
TCATATACAAACATTATTTGTTTATATATTCATGTTCTAATACGGTGTATAATCAGTCTT
AACTAATAAAATTGGATTGTCTTCTTCTATTTTAGGATCTACTGAAGTAATAATTTCAAA
TGTATCTACTTTATGAGATTCATCCATTTCAGCAAGAATGTCAAATAAGGTAACTGCGTG
AATATAAAAATAAGGATTTCTTTCTAAATATTTATTGTTTATTATACCAACATCTATAAA
CCCTTTATTAAAAATATCTAATTGCTCTCTATCTAATATTTTAGTTAAATCAAAAAGACC
TTCTATAATATTAAAATGAAAACTTACAATTTCATGACCGCTTTCAATTTTTATTAATCT
AGAAAAATCTTTTTCATCTGATATTTTAAATGTAATCTTTTCAAGGTTTGATAACCTTTT
TATAATAGATTGTAAAAAGAAAATGGAATTAGGCTTAAAGTTAGGATTAGGCAATAAGTC
TTGTTCTACTGTTTTTTGTAGCTGTGCACGTAAAAATGCAGAGGTTTGTATTGCCCTTTC
AAATTGATCTAATGAAACAATAAACTCTTCTAATTTATTAGATTCATTTTTACACTCCTT
TTTTACTCTAGATATAATCAGATTATCAATATAATCATTCTTATATAAAGTAAATGCAAT
ATGGGTTGGTATTTCTAATTCAAATTTATTATCAATTAACATCATCACTCATCTGTTTTT
CTAATACATTTATTGCATTCTTAATTTCAGATGGGTGGTGCTTCATTGCTTCTTTAAAAT
CGCGTTCACCTATTTCATTAATCTTTAAATATAGATCTAATGCTTTAGGATTAGGGTCCC
ACGCTTTTACTTTTTTAGGTGCCTTAGTTTTAGTATAGATAAATCCAGGTACTCTATTAA
ATTTTGATGCAACCATTCTCCACGCTTCTGCTTGACCTACTGGATCAATCTTCAGTGCAT
TAAACATATTTGCTTGAATAGGAAATTTAATACTCATAAATCTATTTGTCATAAATGAAT
TTTTAGATTTATCATATCCTTTTAATTTTTCCCATTGCGGATCTCGACCAAACAAGACCT
TTATGTAATCAAATAACTTCATTACTTTTATTATTTATACGACTGATTGATACAATTGTT
TTCTAGTTTTTAGAAAATCTTTCCTTTGGATTTTTTATTAGTAATAAATGACATATCATT
GTTATCATCATCTTTATCACCTTTAAAGAAACTTGCCTTAAATGCAGAGTTATCATCACC
ATCATACTCTGTACCTTCTACTATTTTTTTCATAGTTGATACATTAGGTAATTTTAATTC
ATTAATGTTTATTTTAGATTCTACTGATTTAAACATTTCATCCAAAATACCTTCTGGTAT
AGTATGAGAACTAAGTACCATTAGATTAACATTGGATTTAAGATTAGTTATAATCTGTTC
TCTGCTCATATGTTTAGCTTTCATATGTCTAATAGTTATATTTGCTAAATCAGTAATATA
ACCTTCTTCATATAAATACATATGAGATAATGTACCATGCTTTTGTTTGAATTCATTTAT
AATAGCAGTTGCTTTACCTTCACTAATACCATATCTTCTTGATTTTCCATTTTTAGGAGT
AGAGATATGCCAATAAGCAGGTGGAACATTATCACCTGAATCACCAGTTAGAACTTTACG
AAAACGGAATTCCTCTGGATCTACTTCTATTACAGAAACTTTCTTTTTAGCAATTATTGA
TGATAATAATTTTTTAGATTGAGCTTCTGGTGTAGATGAAGATTTTAATACATCAAATAT
ATCTTTAGAGGTTTCTTCTTCTTTGGTAGTAAGCCATTCAGAAAAACCTTGATATGTATA
CATTTTTTTATGAGCCGGTGAAAATAAGATTGTATGAGTACTGTTTGTTTTACTTCTGTT
TACCAGTTGAACTAAATCTCTATCACCAGTAAACATAATAACTGATTTGTCATTTGCTAA
TGATTCAGTATTCCATGCATACATAAGATCATCTCCTTCTGCGCCATCTATTTTAGAATA
GATAACACCTTGTTTAATAAGTAGCTGAGTAAATTCTTCTGTAACTTTAGAAAAGTTTTT
CCAATTAATTGAACTATCTTGTTTACGATTACCTTTATATTCTGCATCTGGATAAAAATC
CTTTCTCCATGACCTTGAATCAATAGTCCACACTACCTTATCTATAAGTCCTTCGAATAA
TCTAATCTGATATGCAAAGTCAGTTGCCAGCTTTCTCATAAAAACGATTGCGTCTTCATC
AGTACCTAGCATTTCATCTTTTTTGGATTTTCTTGGTAAAACGTATAATGTTCTAAAAAG
AAAATAATTACCGTCTATTACGAATGTATGCCTTCCTGTTTTTCTCATTGTATTAGTATT
TAATATAATAATAACAAATTTTAGTTATTACTGAAAGTAGATTTTAATGTTTTTTCTTCG
CATTCTTCTTTTGTTAGTTTATTCTTTCTTAAGTAATAATAGTTACTAACAGCTTGTCCT
AATTGATAATGATTAGGAAACTTTTTTATTAATGCTTCTAGGAATTGTGATCTCATGCTC
CATTTAATATTGATTGCAGTTCATAAATACATGCAAGCATTGATACCGCAGGATCTATTA
CTTGTTGTCTTTGTGATTGGTACTTAGCTACTGTTATAATTATTTGTGGAATAAACTGAA
TGTATGATTGTCTTTCTTGTTGAACAAATTCTATAAACTCTGCACCTAGAGAAGATAAAA
CATCATCAGATCTATTTGCATAATTTGATAACATATATTGATAATTTTTTACTGGATCTG
TCCCATCTATAACTAAATCATAAATATCTCTATAAACCGAACTAAATTGTTTTATATCAT
CAACAGTTATTGTATCTTTACCTTGTGATTGAAAACCTTGTAACTGATTAAGCATATTTC
TTAAATCAGGAAATTTTCTTTTTACTAACTCAACAGCTGCATGTTTGTCTATACCAATTT
CTTCATCCTTACAGATTTTCAGAATCCTCATAATGTAACTTTTCATTATTTCAGTTTCTT
CTTCTTTAGAAAAATCAAAATCAATCATTTCAAATCTTGATTGAATTGGATCTGGTACTT
TATTAATGTAATTACATGTTGCCACGAATCTTGCATTTGTTGCAAATTGATCCATAGTAG
CTCTTAATGCTTTAAAGAATTGATCAGATACACCGTCAATCTCATCTAATATAATTACTT
TTAGTTTTCCTGGCTCATCCATTATAGAACGATTAGCACAGAAGTCAGTTATTCTATTTC
TTACAACATCTACAGAAGTATCGGTTGATGCATTAATATAAAGATATGGATGTTTAAAAT
GTTTTACTAAAACTTTAGCAGCAGATGTCTTACCTGTACCTGGACTACCGTGTAATAATA
AATGTTGATAAACGCCCTTACTCAATTTCTCACCTACTCTTTTAGGTGTTATTAAATCTT
CTAATGCCTTTGGGCGATATTTTTCTGTAAGTAAAATGTTTTGTATATTCCGCATGAATT
GATTTATTTTTATATGGTAAAGATAGTGAGTTGTTTACACTGAAATAAATATAAAAATAG
CAAACTCAATGCAAAGGAATAGAAGGTCTATTAAAAAGATTATACAAGAGCCAAGAGCTA
TACAGCATAATAGCAATGTTCATCGTAGGGAAATTATAAATAATCCTACTAAACCTGTAT
CTATACCACCTACTCATATAAACAACCCTAGGCATGTAATACCGGTACAAAATTCATCTA
GTAACAAAATAACATATAATAGTATTCCTAGGAAATTTGAAGGAGAAACTATTTATTTAA
TTGGAGGTGGGCCATCTTTAAGAGATTTTAATTTTAATTTATTAAAAGGATCAAAAACTA
TTGCAATTAATAAAGCAATTCTTTTTTATCCAAATGCTGATGTTTTATTTTGGACAGATA
CAAGATTTTATAATTGGCATAAAAATGAAGTAGATAATTATAAAGGTTTAAAGTTTACAC
TTAGACCTAGTAGTCAATATACTGAAGATATTAATTTATTAAAGAAAGGCAAGCCTCATG
GTTTGGAATTAGATGATCAAACACTAGCTCATGGTAATAATAGTGGATATGCTGCAATTA
ATCTGGCTTTTCACTTAGGAGCAAGACGTATAATTTTATTAGGATTTGATATGGGTAATC
ATATGGAGAATAATAAATTAATTACTCACTTCCACGATGGCTATCCTTCAAAGGCTGCAC
CTGATCATGTTTATAAAGATAAGTTCTTGCCTGGGTTTTCAGAATTAAAATCAGAACTTA
ATGATTTTAGTAATTTAAAAGGTTTAGGAATAACTGTATTAAATGCATCTCCTTATAGTA
AATTAAATGTATTTCCTAAAATTACAATAGAGCAAGCTTTAAGCTTTAGATGATTTCTTT
GCATAAGTCATAAACTCTCTCTGTTCTTTCTTAAGGAGGTGTTTACAGTGTTTAGTAAAT
TTGATAGATGTATCTATAATTCTACCGTCAACACTTCTGTTCCGTGAGTTATGGGCTTTA
GTACATTTGCTACAAACAAAATTTTCTACCTTTTTAGAATCCATTCTTGATTTAATAGGA
GCTTTACAAATTCCGCAATTCCATTTAATTAAATCAGCATCTTTTTCTATTTCCTTAAGA
GTAGTAAAAGTTTCTCTAAAAGGATTCCATATAGCTTTATTAACATTCTTTTCATG
>ERR599374_k121_516328
AATAAGACAAATGCAAAACAGTGAAACTGCAATTACCTTATTAATGGAAACAATTCATGA
AGGTGATGTATCACCTAGAATGTTTGAAGTACTTAGTGATTTACAAAGAACTCTTTTAGA
TATTATTAAAAGTCAAACAATGTATATGGTAGCAATTGAAGAAAATGCCAAAAAGATATC
ACGTGATGTAGATGTTTATCATAGTACCGAAAGTTCAACATCCAATAAACAAAGTGGTAT
TAAATCTCGAGGAACTAAAGATTTAATGAGAGCTTTACAAGACACAATTAAAGAAGAAGA
TATAGAAGACGTCGATGGAAATGAAAATGAAGAATGATTATCTGTTAACTCAGGAAATCA
AACAAAAAGAAACAACAACAGCAGCAGGAATTATAATTCCTGTAGAAAAGCATAATCGTA
AAGCAAAAGTAATTAATGCAGGTAATGCTGAACATTTAAAGGCTGGTGATGTTATATTAA
AAAATATTGGCAAGGGAACAATGGTTACTTTAAATGATACAGAGTTTGAAGTAATTCATA
TAAATCACATACTTGCTGTAATAGAAGATAATGGCTAGACCTCAAGCAGAATCAGCAGGA
TTTGAATTTAAAGTATCTAAGGGTGCTGAGTCTTTTGCGTGGACATCTAATAAAGTTGAG
CAATTAATGCTTGCTATTGATGAAGGTTATAAACCGAAGTCCACACCGTTCTATGAAGGT
AATCCTAATTTAAGAAAAGGTAATATTGTATTTAATTATACTCCTGAAGAATTAGCAGAA
ATTAAAAAGTGTGCAAAAGATATTGTATACTTTGCTAATAAGTATTGTACTGTAATGACT
GATGAAGGTCTTCAAACAATTAAATTAAGACCTTACCAAGAAAGAATGTTAAAGCAGTTT
CAAGAAGAAAGATTTAATATATGTTTAGCAAGTAGACAAGTAGGTAAAACTATATGCTCT
TCAATTTTTATTGCATGGTATTCAGTTTTTAATTTTGATAAGAATTCTTTAATCCTTTCA
AATAAGGGTGCTACAACAAGAGAAATTATTGACAAAGGTAAAACTATATTAGAACATTTA
CCCTTCTTTATTAAACCTGGTACTCTTAAATGGGATGTATTTAATTCTAAGTTTGATAAC
GGTTGTAGAATTATAGGCCAAACCACAACTAAGAAAGCAGCAATTGGTTTTACTATTCAT
TTATTATTTATGGATGAGTTTGCTCATATACCTGCAAATTTTGTAAATACCTTTTATGAA
AATGTGTATCCAACGGTATCTGCATCTAGTAACTCAAAAGTAATAATAACTAGTACACCA
AACGGTTTTAATAAATTCTATGACATCTATACAGCAGCAGATAAAGGATTAAGTGAATAC
ATACCTTTCCGAGTGGATTGGTGGGATGTACCTGGTAGAGATGATGCATGGATGAGGCAA
GAAGTTGCTAACTTAGGAAGTGATGAAGCATTTAACAGACAATACGGAAATCAATTTATT
GCAAACTCTTCCTTATTATTAAGTGCAGCTAGTTTACAAAAGCTAACTAAAGGGCAAGTA
GAATTTGAACATAGAGAAATTCCAGAATTTGAAGAGGCAGAAATTGATTATTCTGGTTTA
TTATGGTATCCTAATTTTAATTTAGATGAAATAGAAGAAGATTATAATTATTGGGTATTT
TCAGTAGATATTGCTGAAGGGACAGGCGGAGACTATTCAGTTATTAACATTTTTCAGATT
AAGATGTTAGAGGAAAAAGATTGGAAGGGTGTAACTACTCCCGGAAGTTTTGTTGACTTT
TTTGGTATAAGACAAATAGGAAGGTTCAGAAGTAATTCTCATACTATAGAAGAATTTGCA
AAAGCACTATACATTTTATCATTTGATTTATTTTATTCGGAAAATGTAAAATTGATTATT
GAATGGAATATGTTTGGTGGAGAATTAATAAAAAGGATGGAAACTGTATTTCCTCAAAGA
AATGAATTTGATGAAGAATCGGTTGTAAAATTTAAACACAGGGTTGATGCCAAAACAAAA
AGATTTGGTTTAAAGGTAAAGAAAGATAATAAGCCTATATTTTGTCAAAATTTTAAAAAA
TATATTGCTCAGAATAAAATAAGCATTTATGATAAAGATACAGTAAAAGAATCTTCAACA
TTTGGTAAACTTCCTAATGGGACCTATGCAGGCCAATTAGGCAATGATGATTTGATTATG
ACTTGTATAAATAGTTCTGAGTTCTTCACAACATTAGATTTTTCAGATTTTGTTGAAGAG
ATTTATGATGAGATAGATCCTTCAATTCAAAATAAGATAGAAGAAATTCTAGAAAAAGAT
TCAAAGGGTGGGAATCTAAATTTTGATATCTATGACTTAGTATAAAAAGTAGATACTTGG
TAGATATATAAAAAAACAAATAAACAAAAAAAATATATTATAAGATGGCACTAGATCCAA
AAATAGCTTCTCTTAAGGCTGCAGGAACGTATAGGTTTGAATTTGATAAAAGTCAAGTTG
TAAGTATCCCAGCAAATCAAACCAGATTAATTGTTGGTTTTTCTAAGACAGGCCCGTTCA
ATACACCCGTCTTTGTTCCCGATACAGGTTTCTTTAAACAAGTATACGGTGATATAGATA
GAAATTTAGAAAGAAAAGATTCTTTTTTCCACAGAAGCTGTTTATCAGCTCTTGAAAGAG
GACCTATTCTTGCTCTTAACTTATTAAGCTTAGATGCTAATGATAAAGTTAATGCTGTTC
GTTTTGCAACAGCCGCAACACCAGAAGCACAATCAAACATTGGAGCTGATTATGAATATG
CAAAGTTTTATAACAGAGATAAATTCTTTTTCCCTTCAACATCAGACTTTTTAACTAATG
TTGGTGCAAACCAATCTACATTAAGTGCATTAACTGTTAATGATTTATTAGATGTTACTA
ATTTAGGACAAAATCCTATTTCTGTAATTGCTAAAAAATCTGCTGCACAAAATGTATTAC
CTTTCCAAGTAACTGTTGAAGAATGGTATGGTGCTGCAAATGTACCAGGTTTCTTAGATA
AAGATAGTTTAATATCTGACTTCTTTGTAGATATCTTTGTATTAGAAGGTAACTTCGGTG
GAGACTTCAGTTCTACTACTCCTTATTCTAGGTTTAACTCAGATCCATTATTCCAGAAGT
ATTTTGATGCAACACAAGGTTTAAAGAGAAAGAAGTTTGCAACTGATTCTACTGATACTA
TGTTACAAGAATTCTTTAATGAAACAGAAGTAACATTACAGGCAACATATACTGCATGTT
TAATTCCTGATTTTGTAGATTTATTAGGTAATAACCTTTTCGTTGAAAAAGTTGTTAATG
CTGATACTGCAACAACTGGATTATTCGTTACAGTAAATGAAGATTTATTTAGTGGAGATA
TTTTAATAGATGGTGTACCTGGAGGAATTGATATGATAGGTCACAATATTGAATATACTC
AAGCTACTTCAATCCAAGATGATGTTAATTTCTTATCATACGGTGGATCAATTGTTTCTG
ATTTATCATATGCAAGAACAGGAACATTATCTACAACTGTGGTAAATGCTTCTAGTACAA
TTACTAAATCAATACCAACCGCAGGAGGTATACAATTACAATTTGTAAATACTAATACTC
CTAAAGATGCTTTATGGACTGCAATGAGCGGAATGAGAGCAAATACTTCTACATTAGTAG
GATCCTTTTTACTAGATCCTGTAACTGGAGAATGGGTACCAGTAACATCTGTACAAACTG
TTGGTAATACTGTAACTATATTATTATCAGATGTAGGTTCAACTCAATTATCTGATTGGC
CAACTGATGCTGCTGCAAGTTATACATTAATTAATGAAGCTGACTTTGGTTTTGTAAGAA
ATGATAATGTAAATGGTGGAGCTGCTGGAATTATTGGTTCTTATGGATCAACTTTACAAA
AGCAATTTGCTAACGGTACTTTAACTGATGGTGATGAAGCAGTATATAAAGATTCATTAG
GAACATATACTTCATTCTTAGCAATGAATGCCATAAGTTATGGATGGATCATTGATGGTG
CAGGTGCAACAACAGCTGGAACTAAGAAGGCAATTTCTGACCCTGCTTATTATATACCAG
CAGTTAAGATTACTCCTTATCAATCTGATTCATTTGATTTTGTAACTCCACAGTCTGAAT
TTACAATTGACGGAACAGGACAATTCCTTAAGTCTGATGGTACAACATTATACCCAGTAA
ACACATTAGGTGTACAAACTTTAAAAGGTGCTCTTAACGTTACTGTAGATATTATAGGTG
ATTCATTAAATGAACCAACATTAAAACCAAATGAAATCCTTATAACAACAACTTCACCAG
AAGCTGCTGATATAGTTGTAGGAAATTATTTAGTACATTTTGAAGGTTCTGCTTCAATAC
CACATTCTAGGTTAACAAGAATTAATATTGTTGAAGGTGGATTAACTCCTTCGGAATACG
CAATTATTCCTGCAGGAACAACCGCAATTAAAGTTACTGCTCAATCTGAAATAAGTGTAA
CTAATCAAGGTGCATTAAAAACAGTAGAGGTTTATTACCCAATTGATTCTTGGGTTGATT
ACCTTAATGTATTCAGTTTACCTGGATTTGCATTAGATGCAACTAAACATGTACCTGATG
GAACAAATTCTAGACAGAATAAATGTTTAAGTCCAATTTTAGGTGGAACAAATTTATATA
AAGCTCTAATCGATAGAGAAACAATTAATTTCCGTTACTTAGTAGATACTTATGGAAATG
GAATCGAAGCAAATTGTAAAGCTATCTATACTAATTTATGTATGGCTAGAAAAAATGCAT
TTGCAATCGTAAATGCTCCATCGGCTAAAGACTTTAAGAAAAATACTGATCCAAGCTTTT
CAGATGCGACAGGTGGTTTATCCTCTAAGTTTATATCTGAAGGTGGAAATCTTGCATTGA
ATCCAACTATTAGATTCTCATTACCTTCTGCAACAAGCGGTGGATCGTTTGGTGGATATT
ATTATCCATTCTTAACTGTTAGAGATTTAGGAAAGAACATAAGTGTTCCTCCTGCTGCAA
ATGTATCTAATAACTTTATTCTTAAATATGAAAACGCATTACCTTGGTCAATCGTGGCAG
GTGTAAGACGTGGAGTAATAGGTGGAAATGGAGTTGTAGGTTTAGAACTTAACCTTGATC
AAGAAGATCGTTTCTTCTTAGAGCCATTCGGAATCAATCCAATTGTATTCCAAAGTGGAA
CAGGGCCAACTATCTTTGCAAATAAAACTGCACAGCAAGTTCCAAAATCTGCTTTAAGTT
CAATTAACGTAAGAGAGGTTGTAATTTATATCCAAGATGGTATAGAAGCAATTCTTAAAA
ACTACTTATTTGAATTCAATACAGCTCAGACAAGGTTAGAAATTAAAACATTAGCTGATA
ACTTCTTAGCAACGATTCAAAATGATGATGGTGTTTATGATTATAGAAATATAATGGATG
AAACCAATAATACACCAGAAGTCATTGATCAAAATGTAGGTATCCTAGATACATATATTG
AACCAACAAGAGGAATGGAAATTCTTGTACAAAGAACAACTATTCTAAGAACTGGTGCAA
TTAGTACAGGAAACTTCCAATAAGAAGATAAAGAAGACGAATATATAAAAAAACAAATAA
AATA
