# Supplementary material for: A new family of “megaphages” abundant in the marine environment
Source: ISME Commun. 2021 Oct 20;1:58. doi: 10.1038/s43705-021-00064-6 (PMC9723777; doi:10.1038/s43705-021-00064-6)
Supplement: Supplementary file 8 — Table S1 [file 43705_2021_64_MOESM8_ESM.xlsx]

## Sheet: Checkv and abundances
Contig [ID]	Length [bp]	pvalue	Genome_copies	Gene_count	Viral_genes	Host_genes	Checkv_quality	Miuvig_quality	Completeness	Completeness_method	Contamination	Prophage	Termini	Abundance_Plym_Sound [CPM]	Abundance_L4_25m [CPM]	Abundance_L4_Surf [CPM]	Known Phage Sharing vContact VC [accession]
NODE_1 (Mar_Mega_1)	656628	0.00443765	1	1013	68	75	Complete	High-quality	95	HMM-based	0	No	127-bp-DTR	25.1734	0	0
NODE_2	351397	0.0183171	1	513	36	25	High-quality	High-quality	100	AAI-based	0	No	NA	16.0611	0	0
NODE_3	314050	0.000793111	1	303	18	7	Medium-quality	Genome-fragment	58.67	AAI-based	1.34	Yes	127-bp-DTR	137.534	0	0
NODE_5	286218	0.00530629	1	468	46	2	High-quality	High-quality	100	AAI-based	0	No	NA	48.8308	0	0
contig_1543	279581	0.00611829	1	455	22	23	Medium-quality	Genome-fragment	89.85	AAI-based	0	No	NA	8.36412	134.204	78.2219
NODE_6	258831	0.000604275	1	392	20	19	High-quality	High-quality	95	HMM-based	0	No	NA	0	14.2353	0
NODE_8	200023	0.00711912	1	284	22	3	Complete	High-quality	100	AAI-based	0	No	127-bp-DTR	1016.78	326.405	15.3506
contig_8374	199880	0.00706247	1	293	23	3	High-quality	High-quality	100	AAI-based	0	No	NA	0	0	0
NODE_9	198717	0.0169952	1	240	16	17	High-quality	High-quality	100	AAI-based	0	No	NA	4.35564	4.64914	13.5883
NODE_10	198311	0.00313468	1	264	24	4	Complete	High-quality	100	AAI-based	0	No	53-bp-DTR	602.642	0	0
NODE_12	181520	0.00156734	1	201	16	13	Medium-quality	Genome-fragment	58.46	AAI-based	0	No	NA	3.32751	5.60083	15.5056
NODE_13	179661	0.0056462	1	225	21	17	Complete	High-quality	97.08	AAI-based	1.83	Yes	complete-prophage	3.70027	3.235	9.8141
contig_342	177359	0.020111	1	287	21	6	High-quality	High-quality	97.21	AAI-based	0	No	NA	41.6071	51.1334	106.091
NODE_14	176564	0.0168442	1	191	19	8	Complete	High-quality	97.11	AAI-based	0	No	43-bp-DTR	6.9037	4.35295	7.97337
NODE_15	172857	0.000283254	1	265	43	3	Medium-quality	Genome-fragment	55	HMM-based	0	No	NA	0	0	0
NODE_16	165490	0.00228492	1	227	15	14	Low-quality	Genome-fragment	42.48	AAI-based	0	No	NA	0	11.9573	0
NODE_17	165287	0.0183171	1	201	8	4	Medium-quality	Genome-fragment	70	HMM-based	0	No	NA	45.9486	0	0
NODE_18	164887	0.0140305	1	196	29	9	High-quality	High-quality	90	HMM-based	0	No	NA	1.8415	3.82924	8.77688
NODE_19	162758	0.00277589	1	213	19	16	High-quality	High-quality	93.69	AAI-based	0.26	Yes	NA	5.60938	7.70182	18.1838
NODE_20	160260	0.0200166	1	159	5	2	High-quality	High-quality	91.06	AAI-based	0	No	NA	49.9039	0	0
NODE_21	157062	0.0100461	1	199	19	5	Medium-quality	Genome-fragment	86.95	AAI-based	0	No	NA	9.52235	6.86774	15.2297
NODE_22	157053	0	1	248	89	1	Complete	High-quality	95	HMM-based	0	No	127-bp-DTR	80.0695	0	0
NODE_24	143817	0.0012652	1	186	17	10	Medium-quality	Genome-fragment	70	HMM-based	0	No	NA	0	14.1663	0
NODE_25	141628	0.00757232	1	179	16	5	Medium-quality	Genome-fragment	73.33	AAI-based	0	No	NA	12.5115	0	0
NODE_26	141054	0.0105748	1	150	6	3	Low-quality	Genome-fragment	10	HMM-based	0	No	NA	11.0068	0	0
NODE_27	140369	0.00166176	1	183	72	4	Medium-quality	Genome-fragment	75.24	AAI-based	0	No	NA	7.73931	10.2097	4.63821
contig_3420	133509	0.00951734	1	261	23	3	Medium-quality	Genome-fragment	55	HMM-based	0	No	NA	4.41711	81.5103	9.07332
NODE_29	132223	0.00902636	1	99	37	8	Low-quality	Genome-fragment	33.09	AAI-based	4.01	Yes	NA	16.7387	1.45132	3.53613
NODE_30	132071	0.00243598	1	154	16	1	Complete	High-quality	94.08	AAI-based	0	No	37-bp-DTR	442.56	0	0
NODE_31	127467	0.00285142	1	155	54	4	Medium-quality	Genome-fragment	68.15	AAI-based	0	No	NA	11.5201	8.77726	20.0464
NODE_32	125044	0.0162965	1	143	69	5	Medium-quality	Genome-fragment	66.52	AAI-based	0.93	Yes	NA	4.83785	4.53624	26.5438
NODE_33	123185	0.00998943	1	118	8	13	Medium-quality	Genome-fragment	79.41	AAI-based	0	No	NA	7.98592	9.1279	18.5763
contig_1006	120789	0.0155412	1	210	18	4	Medium-quality	Genome-fragment	73.19	AAI-based	0	No	NA	37.1759	61.0403	118.434
NODE_34	119690	0.0134074	1	129	50	15	Medium-quality	Genome-fragment	52.63	AAI-based	17.53	Yes	NA	12.6516	10.1122	17.6794
contig_2104	115429	0.00942292	1	239	15	2	Medium-quality	Genome-fragment	65	HMM-based	0	No	NA	18.8222	22.2217	49.1142
NODE_35	113486	0.00983836	1	95	35	6	Low-quality	Genome-fragment	29.85	AAI-based	0	No	NA	10.1543	1.54092	5.14932
NODE_36	112799	0.0010386	1	102	9	8	Low-quality	Genome-fragment	36.2	AAI-based	0	No	NA	1.8641	4.40663	12.4326
NODE_37	111722	0.0103671	1	184	55	1	Complete	High-quality	100	AAI-based	0	No	127-bp-DTR	0	0	0
NODE_38	111708	0.00659038	1	158	54	0	High-quality	High-quality	97.66	AAI-based	0	No	NA	35.4822	0	0
contig_3936	111400	0	1	232	21	1	Low-quality	Genome-fragment	45	HMM-based	0	No	NA	412.606	0	0
NODE_39	110413	0.00413551	1	107	8	13	Medium-quality	Genome-fragment	71.87	AAI-based	0	No	NA	6.65943	3.81468	13.8946
NODE_40	109768	0.00113302	1	138	12	2	High-quality	High-quality	99.71	AAI-based	0	No	NA	29.6327	23.2449	56.4179
NODE_41	109500	0.0101783	1	151	22	0	Complete	High-quality	100	AAI-based	0	No	127-bp-DTR	257.431	0	0
scaffold_9954	109380	0.00689251	1	216	73	0	Low-quality	Genome-fragment	45	HMM-based	0	No	NA	32.8604	23.3508	33.5229
NODE_42	108644	0	1	190	22	0	High-quality	High-quality	100	AAI-based	0	No	NA	16.9656	0	0
NODE_43	108230	0.00849762	1	120	8	18	Medium-quality	Genome-fragment	54.89	AAI-based	0	No	NA	10.5215	6.98855	21.3181
NODE_44	107555	0.00375784	1	150	24	0	High-quality	High-quality	92.1	AAI-based	0	No	NA	11.6857	0	0
contig_199	107309	0.00583503	1	192	75	0	Medium-quality	Genome-fragment	51.59	AAI-based	0	No	NA	21.582	22.2525	39.4747
NODE_46	106282	0.0265692	1	151	66	7	Medium-quality	Genome-fragment	56.07	AAI-based	0	No	NA	11.7387	7.72034	16.5425
contig_534	105073	0.00961175	1	162	45	1	High-quality	High-quality	100	AAI-based	0	No	NA	0	0	216.221
NODE_47	102827	0.00534406	1	113	13	0	Medium-quality	Genome-fragment	55	HMM-based	0	No	NA	19.2666	0	0
NODE_48	101738	0.0026437	1	121	17	0	Complete	High-quality	100	AAI-based	0	No	127-bp-DTR	19.1452	0	0
NODE_49	101257	0.00800665	1	102	18	3	Medium-quality	Genome-fragment	60.89	AAI-based	0	No	NA	11.4526	0	6.3133
NODE_50	100933	0.00659038	1	111	57	2	Medium-quality	Genome-fragment	54.17	AAI-based	0	No	NA	8.45142	6.2575	12.8028
contig_359	100644	0.0112546	1	200	32	2	High-quality	High-quality	95	HMM-based	0	No	NA	0	10.213	0
NODE_51	100561	0.00422993	1	147	16	7	Low-quality	Genome-fragment	47.98	AAI-based	0	No	NA	3.33049	3.53372	6.36172
NODE_52	100428	0	1	119	7	1	High-quality	High-quality	100	AAI-based	0	No	NA	9.59285	7.43251	20.536
NODE_53	99977	0.000396556	1	140	4	11	Medium-quality	Genome-fragment	65	HMM-based	0	No	NA	4.67144	1.61821	9.49318
contig_494	99312	0	1	108	11	2	High-quality	High-quality	92.18	AAI-based	0	No	NA	42.8942	40.7778	108.316
NODE_54	98905	0.0180716	1	129	13	6	Medium-quality	Genome-fragment	54.25	AAI-based	0	No	NA	3.44479	2.35314	8.58328
NODE_55	98775	0.00664703	1	112	18	0	High-quality	High-quality	100	AAI-based	0	No	NA	12.8841	0	0
NODE_56	98732	0	1	99	13	2	High-quality	High-quality	92.16	AAI-based	0	No	NA	5.3545	3.9909	13.8311
NODE_57	98551	0.00930962	1	111	8	16	Medium-quality	Genome-fragment	63.47	AAI-based	0	No	NA	1.98581	3.55187	11.2117
NODE_58	98350	0.00296473	1	151	16	2	Complete	High-quality	100	AAI-based	0	No	127-bp-DTR	89.4253	0	0
contig_2340	98261	0.0102727	1	149	40	2	Low-quality	Genome-fragment	21.05	AAI-based	0	No	NA	1024.49	0	0
NODE_59	97057	0.00887529	1	95	11	9	Medium-quality	Genome-fragment	66.91	AAI-based	0	No	NA	3.21696	6.25392	14.5589
contig_5102	96460	0.0116512	1	119	12	2	Medium-quality	Genome-fragment	65	HMM-based	0	No	NA	0	0	244.007
NODE_61	96437	0.000283254	1	144	9	1	High-quality	High-quality	100	AAI-based	0	No	NA	25.4403	18.4048	51.3469
NODE_62	96196	0.00664703	1	100	6	17	Low-quality	Genome-fragment	22.03	AAI-based	54.21	Yes	NA	10.5487	9.20499	34.1153
contig_357	95076	0.0123876	1	145	15	8	Medium-quality	Genome-fragment	52.48	AAI-based	0	No	NA	20.6841	20.1318	45.4562
contig_6199	95021	0.00711912	1	139	17	1	High-quality	High-quality	96.45	AAI-based	0	No	NA	0	27.5463	267.911
scaffold_4926	94842	0.00674145	1	179	38	0	High-quality	High-quality	95	HMM-based	0	No	NA	0	0	0
NODE_63	94231	0.0123499	1	124	12	1	High-quality	High-quality	99.65	AAI-based	0	No	NA	34.7297	0	0
NODE_64	93332	0.00228492	1	130	9	1	High-quality	High-quality	100	AAI-based	0	No	NA	13.3084	8.93285	20.9161
contig_333	92963	0.000849762	1	165	20	0	High-quality	High-quality	94.1	AAI-based	0	No	NA	3.68606	0	114.258
NODE_65	92586	0.00968729	1	108	13	3	Medium-quality	Genome-fragment	54.17	AAI-based	0	No	NA	6.48948	3.41826	6.24904
NODE_66	91572	0.00902636	1	86	12	3	Complete	High-quality	95.69	AAI-based	4.65	Yes	52-bp-DTR	6.71123	5.28196	12.8962
NODE_67	91571	0.00026437	1	124	6	2	High-quality	High-quality	92.92	AAI-based	0	No	NA	6.88056	4.34598	11.2965
contig_8199	91242	0.00321021	1	144	61	0	Low-quality	Genome-fragment	43.86	AAI-based	0	No	NA	12.3576	12.7182	22.8037
NODE_69	91102	0.0106692	1	110	7	4	High-quality	High-quality	95	HMM-based	0	No	NA	12.6175	0	0
scaffold_864	91057	0.00107637	1	194	47	0	High-quality	High-quality	100	AAI-based	0	No	NA	0	0	0
scaffold_11951	90762	0.0158622	1	110	28	3	Complete	High-quality	100	AAI-based	0	No	29-bp-ITR	0	254.314	696.749
NODE_70	90615	0.000623159	1	140	53	1	Complete	High-quality	60	HMM-based	0	No	34-bp-DTR	15.9496	0	0
contig_1872	90613	0.0213762	1	164	16	9	Medium-quality	Genome-fragment	60.23	AAI-based	0	No	NA	12.3579	0	33.9244
contig_3875	90560	0.00260594	1	141	9	1	High-quality	High-quality	100	AAI-based	0	No	NA	0	0	460.483
NODE_71	90369	0.00390891	1	135	51	0	Medium-quality	Genome-fragment	72.33	AAI-based	0	No	NA	27.1806	0	0
NODE_72	88969	0.000623159	1	127	18	0	Complete	High-quality	85	HMM-based	0	No	127-bp-DTR	65.3198	0	0
NODE_73	88125	0.00400332	1	110	19	0	Medium-quality	Genome-fragment	50	HMM-based	0	No	NA	19.6307	0	0
NODE_74	88113	0.00245487	1	118	9	1	Complete	High-quality	97.41	AAI-based	0	No	127-bp-DTR	0	0	0
NODE_75	87884	0.00439988	1	160	28	2	Complete	High-quality	100	AAI-based	0	No	127-bp-DTR	28.7576	0	0
NODE_76	87738	0.00900748	1	78	14	2	High-quality	High-quality	100	AAI-based	0	No	NA	4.94848	7.12118	6.70492
contig_2878	86895	0.000490974	1	147	14	0	High-quality	High-quality	95.56	AAI-based	0	No	NA	22.5369	38.7441	42.6331
NODE_77	86883	0.033745	1	82	3	12	Low-quality	Genome-fragment	46.87	AAI-based	1.32	Yes	NA	2.71567	3.07744	9.07678
NODE_78	86617	0.0149369	1	88	5	7	Medium-quality	Genome-fragment	56.18	AAI-based	0	No	NA	4.64602	2.82899	6.70274
contig_11512	86386	0	1	164	24	0	High-quality	High-quality	100	AAI-based	0	No	NA	0	0	66.101
contig_2917	86270	0	1	134	24	0	High-quality	High-quality	100	AAI-based	0	No	NA	280.584	0	0
contig_5972	86133	0.013143	1	139	33	3	High-quality	High-quality	100	AAI-based	0	No	NA	80.2663	46.72	89.4442
contig_2665	86116	0.00026437	1	157	12	1	High-quality	High-quality	92.95	AAI-based	0	No	NA	70.8699	91.8496	205.113
contig_136	85845	0.0133318	1	178	41	0	Complete	High-quality	100	AAI-based	0	No	227-bp-ITR	0	0	6.39733
NODE_79	85800	0.0242654	1	67	12	2	Low-quality	Genome-fragment	47.27	AAI-based	0	No	NA	9.6504	11.5774	20.0513
NODE_80	85660	0.0126898	1	86	11	6	High-quality	High-quality	100	AAI-based	0	No	NA	76.3135	0	0
contig_11768	85645	0	1.01	111	41	0	Low-quality	Genome-fragment	35	HMM-based	0	No	NA	243.924	0	0
NODE_81	85551	0.00879976	1	100	8	13	Low-quality	Genome-fragment	47.08	AAI-based	0	No	NA	5.98303	4.99918	8.28962
contig_3215	84932	0.00290807	1	131	48	0	High-quality	High-quality	100	AAI-based	0	No	NA	0	0	0
contig_344	84421	0.000604275	1	133	20	2	High-quality	High-quality	100	AAI-based	0	No	NA	0	0	0
NODE_82	84409	0.00421104	1	151	24	1	Complete	High-quality	100	AAI-based	0	No	127-bp-DTR	348.464	0	0
NODE_83	84391	0.00190724	1	159	19	1	Complete	High-quality	100	AAI-based	0	No	127-bp-DTR	16.295	0	0
contig_1624	83897	0.00507969	1	135	40	0	High-quality	High-quality	100	AAI-based	0	No	NA	16.4444	19.0268	50.3566
NODE_84	83706	0.000415439	1	121	8	1	Medium-quality	Genome-fragment	89.97	AAI-based	0	No	NA	8.58228	7.57941	23.3873
contig_4377	83581	0.00923408	1	188	22	0	High-quality	High-quality	100	AAI-based	0	No	NA	69.5284	67.5232	157.448
NODE_85	83546	0.00067981	1	98	9	0	Complete	High-quality	99.96	AAI-based	0	No	67-bp-DTR	13.8022	0	0
contig_12757	82968	0.00577838	1	120	73	0	Complete	High-quality	100	AAI-based	0	No	24-bp-ITR	171.482	189.803	421.687	AF338467
NODE_86	82740	0.0158245	1	73	5	9	Low-quality	Genome-fragment	31.88	AAI-based	30.33	Yes	NA	8.56624	6.39646	20.0513
NODE_87	82637	0.00109525	1	74	5	3	Low-quality	Genome-fragment	49.56	AAI-based	0	No	NA	9.47856	4.16205	8.57848
contig_4116	82602	0.0166365	1	147	20	3	Low-quality	Genome-fragment	49.88	AAI-based	0	No	NA	13.605	36.0006	64.8921
NODE_88	82549	0.00151069	1	141	9	11	Low-quality	Genome-fragment	46.07	AAI-based	0	No	NA	6.14858	3.36538	8.05867
contig_8899	82323	0.0014918	1	131	11	3	Medium-quality	Genome-fragment	74.83	AAI-based	0	No	NA	82.2367	47.8806	144.413
contig_3674	82113	0.0120666	1	102	33	8	High-quality	High-quality	100	AAI-based	0	No	NA	65.9456	70.1505	188.011
contig_8239	81969	0.000396556	1	127	42	2	High-quality	High-quality	100	AAI-based	0	No	NA	185.698	236.519	542.554	MK613349
NODE_89	81343	0.0149747	1	77	13	2	High-quality	High-quality	100	AAI-based	0.87	Yes	NA	24.6238	44.4893	119.27
NODE_90	81229	0.000585392	1	129	47	0	High-quality	High-quality	95	HMM-based	0	No	NA	177.752	0	0
NODE_91	81200	0.034878	1	93	13	3	Low-quality	Genome-fragment	41.06	AAI-based	1.24	Yes	NA	2.39634	3.04437	8.83456
NODE_92	80546	0.0084032	1	85	12	5	Low-quality	Genome-fragment	47.78	AAI-based	0	No	NA	11.6582	0	8.46458
contig_40	80270	0	1	130	11	1	Medium-quality	Genome-fragment	85.25	AAI-based	0	No	NA	43.4012	73.2372	119.064
NODE_93	80028	0.0120855	1	130	25	1	Complete	High-quality	99.38	AAI-based	0	No	127-bp-DTR	3.92833	3.83784	13.7805
contig_4547	79989	0.00583503	1	144	26	0	High-quality	High-quality	100	AAI-based	0	No	NA	0	0	0
NODE_94	79962	0.0152579	1	104	37	2	Medium-quality	Genome-fragment	82.73	AAI-based	0	No	NA	37.737	12.4128	27.6076
contig_3982	79318	0.00696805	1	140	36	0	High-quality	High-quality	95	HMM-based	0	No	NA	0	0	360.297
contig_3439	79261	0.00475867	1	128	15	0	Medium-quality	Genome-fragment	68.74	AAI-based	0	No	NA	18.9364	40.2434	84.8983
NODE_96	79156	0.0127464	1	128	9	11	Low-quality	Genome-fragment	48.24	AAI-based	0	No	NA	6.18684	9.5368	26.3192
contig_4611	79128	0.0169952	1	155	4	1	Low-quality	Genome-fragment	35	HMM-based	0	No	NA	6.02383	0	18.3229
NODE_97	78951	0.0125198	1	108	17	1	Complete	High-quality	95	HMM-based	0	No	127-bp-DTR	16.7035	0	0
NODE_98	78844	0.000509857	1	91	62	0	Low-quality	Genome-fragment	41.41	AAI-based	0	No	NA	5.84657	5.10243	10.5331	MH319721
NODE_99	78602	0.000849762	1	87	7	5	Low-quality	Genome-fragment	22.23	AAI-based	3.56	Yes	NA	3.11225	5.73912	14.8934
NODE_100	78584	0.0313845	1	83	3	11	Low-quality	Genome-fragment	49.99	AAI-based	0	No	NA	0	0	0
contig_13649	78458	0.00555178	1	132	19	0	High-quality	High-quality	100	AAI-based	0	No	NA	0	0	0
contig_8493	77898	0.0119156	1	125	48	0	High-quality	High-quality	100	AAI-based	0	No	NA	19.6849	0	0
NODE_101	77846	0.00915855	1	105	12	18	Low-quality	Genome-fragment	21.61	AAI-based	53.81	Yes	NA	3.82734	11.0967	15.8397
NODE_102	77833	0.00672256	1	129	16	2	High-quality	High-quality	97.95	AAI-based	0	No	NA	18.9408	0	0	KX501134
contig_7133	77507	0.00394667	1	111	41	0	High-quality	High-quality	100	AAI-based	0	No	NA	122.169	0	250.716	HQ632859
NODE_106	77212	0.0092152	1	115	17	2	Complete	High-quality	95	HMM-based	0	No	62-bp-DTR	11.6706	0	0
NODE_107	77118	0	1	94	33	0	Complete	High-quality	100	AAI-based	0	No	127-bp-DTR	0	17.2833	0
NODE_108	76985	0.00481532	1	99	19	9	Low-quality	Genome-fragment	43.36	AAI-based	0	No	NA	8.21451	7.8538	14.0756
contig_9756	76813	0.00177506	1	128	18	2	High-quality	High-quality	100	AAI-based	0	No	NA	0	0	0
contig_6236	76682	0.00838432	1	149	33	0	Complete	High-quality	100	AAI-based	0	No	26-bp-DTR	1291.91	0	0
contig_1517	76665	0.0149369	1	175	25	0	High-quality	High-quality	100	AAI-based	0	No	NA	66.2084	71.9329	131.031
contig_11	76611	0.00073646	1	111	9	0	High-quality	High-quality	100	AAI-based	0	No	NA	173.565	0	338.094
contig_7932	76111	0.0215651	1	140	33	2	High-quality	High-quality	95	HMM-based	0	No	NA	245.936	0	0
contig_500	76020	0	1	169	1	1	Medium-quality	Genome-fragment	81.53	AAI-based	0	No	822-bp-ITR	0	0	0
NODE_109	75607	0.00339905	1	57	3	3	Low-quality	Genome-fragment	45.35	AAI-based	0	No	NA	4.2309	2.11638	5.82295
contig_10233	75532	0.00500415	1	167	14	2	Low-quality	Genome-fragment	30.31	AAI-based	0	No	NA	0	0	0
contig_757	75377	0.00451318	1	149	76	1	Low-quality	Genome-fragment	38.76	AAI-based	0	No	NA	31.2662	29.3267	58.3479
contig_8599	75187	0.00451318	1	129	28	0	High-quality	High-quality	100	AAI-based	0	No	NA	14.0154	24.435	33.588
NODE_110	75039	0.00934738	1	128	20	0	Complete	High-quality	100	AAI-based	0	No	65-bp-DTR	21.1217	0	0
NODE_111	74808	0	1	111	35	0	Complete	High-quality	40	HMM-based	0	No	69-bp-DTR	25.0611	0	0
NODE_112	74766	0.00443765	1	114	12	4	Medium-quality	Genome-fragment	89.35	AAI-based	3.66	Yes	NA	10.2079	8.54494	16.4363
NODE_113	74668	0.0229625	1	85	15	4	Low-quality	Genome-fragment	35.71	AAI-based	0	No	NA	1.72815	2.75848	9.59977
NODE_114	74589	0.0248886	1	106	6	6	Low-quality	Genome-fragment	34.77	AAI-based	0	No	NA	5.32763	0	7.47623
NODE_115	74555	0.0200922	1	86	12	2	Low-quality	Genome-fragment	40.16	AAI-based	0	No	NA	6.29438	6.26977	15.5207
contig_12809	74350	0.0148803	1	110	25	0	High-quality	High-quality	100	AAI-based	0	No	NA	0	0	14.7114
contig_2628	74186	0.0100461	1	89	46	0	High-quality	High-quality	100	AAI-based	0	No	NA	271.702	0	496.144	HQ632859
NODE_117	73787	0.0221882	1	94	10	0	High-quality	High-quality	100	AAI-based	0	No	NA	13.5777	17.2726	63.0887
scaffold_663	73696	0.0170141	1	117	17	0	Low-quality	Genome-fragment	15.78	AAI-based	0	No	NA	1024.2	0	0
contig_8922	73641	0.000339905	1	162	36	0	High-quality	High-quality	100	AAI-based	0	No	NA	0	49.3013	0
scaffold_581	73589	0.00434323	1	150	31	1	High-quality	High-quality	100	AAI-based	0	No	NA	37.4081	48.1554	122.616
NODE_118	73430	0.00574061	1	105	17	14	Low-quality	Genome-fragment	36.97	AAI-based	8.47	Yes	NA	7.71958	5.29905	14.4759
scaffold_125	73320	0.00674145	1	127	27	0	High-quality	High-quality	100	AAI-based	0	No	NA	0	11.1643	18.355
NODE_119	73297	0.0266636	1	101	7	1	Complete	High-quality	100	AAI-based	0	No	127-bp-DTR	12.2494	0	0
NODE_120	73290	0.000396556	1	71	63	0	Low-quality	Genome-fragment	38.53	AAI-based	0	No	NA	4.15444	3.8241	11.8414
NODE_121	73242	0.0127653	1	101	18	0	High-quality	High-quality	95	HMM-based	0	No	NA	261.834	0	0
NODE_122	73144	0.0186948	1	84	9	7	Low-quality	Genome-fragment	35.37	AAI-based	0	No	NA	6.14518	4.46543	12.224
contig_2011	73070	0.00122743	1	121	32	4	High-quality	High-quality	100	AAI-based	0	No	NA	578.625	0	0	KF977490
contig_5263	73062	0.0193557	1	140	31	0	High-quality	High-quality	100	AAI-based	0	No	NA	57.3559	55.5471	121.013
contig_121	72834	0.0265126	1.04	110	34	0	High-quality	High-quality	100	AAI-based	0	No	NA	0	0	0
NODE_123	72718	0.00821437	1	82	15	6	Low-quality	Genome-fragment	18.77	AAI-based	0	No	NA	4.07285	3.95162	9.58901
contig_316	72539	0.0267203	1	131	32	0	High-quality	High-quality	100	AAI-based	0	No	NA	0	0	0
NODE_124	72044	0.0176751	1	119	9	6	Low-quality	Genome-fragment	41.08	AAI-based	1	Yes	NA	3.26595	3.71403	15.8134
NODE_125	71842	0.000849762	1	67	7	1	Medium-quality	Genome-fragment	65.47	AAI-based	2.54	Yes	NA	3.3934	2.32044	6.3744
NODE_126	71739	0.00200166	1	70	36	0	High-quality	High-quality	97.68	AAI-based	0	No	NA	73.5738	0	0	FJ591093
NODE_127	71693	0.00496639	1	102	11	1	Complete	High-quality	90	HMM-based	0	No	77-bp-DTR	0	0	0
contig_5202	71612	0.000660926	1	115	37	4	High-quality	High-quality	100	AAI-based	0	No	NA	0	0	0
contig_12795	71585	0.000623159	1	135	5	9	Low-quality	Genome-fragment	40	HMM-based	2.17	Yes	NA	4.42948	68.9474	40.3904
NODE_128	71489	0.0180338	1	85	12	0	Complete	High-quality	85	HMM-based	0	No	127-bp-DTR	7.81555	7.94275	25.5317
NODE_129	71425	0.00659038	1	96	6	8	Low-quality	Genome-fragment	46.37	AAI-based	0	No	NA	2.19225	6.78701	13.625
contig_5636	71183	0.0189403	1	118	30	2	High-quality	High-quality	100	AAI-based	0	No	NA	31.2024	44.5047	123.435
contig_4582	71153	0.00757232	1	135	12	1	Low-quality	Genome-fragment	42.92	AAI-based	0	No	NA	4.58497	49.9479	41.0821
contig_9457	71137	0.00611829	1	119	38	0	High-quality	High-quality	100	AAI-based	0	No	NA	0	14.8214	41.2813
contig_12968	71120	0.00202055	1	129	33	0	High-quality	High-quality	100	AAI-based	0	No	NA	0	0	53.7226
NODE_131	71087	0.0349724	1	89	6	11	Low-quality	Genome-fragment	49.95	AAI-based	0	No	NA	4.95174	6.61578	20.4076
NODE_132	71079	0	1	101	9	0	Complete	High-quality	100	AAI-based	0	No	127-bp-DTR	13.7758	16.0408	44.0532
NODE_133	70925	0.0218672	1	67	3	12	Low-quality	Genome-fragment	23.1	AAI-based	40.95	Yes	NA	4.71161	4.68284	15.6431
contig_2309	70759	0.011519	1	93	10	0	High-quality	High-quality	98.27	AAI-based	0	No	NA	29.4761	30.4118	85.3025
contig_11948	70716	0.00481532	1	101	19	0	High-quality	High-quality	100	AAI-based	0	No	NA	240.392	237.735	0
contig_2214	70695	0.00419216	1	135	28	0	High-quality	High-quality	100	AAI-based	0	No	NA	0	0	0
NODE_135	70693	0.00557066	1	84	33	5	Low-quality	Genome-fragment	29.7	AAI-based	20.77	Yes	NA	7.34882	7.97372	17.7708
contig_113	70611	0.00122743	1	143	30	0	High-quality	High-quality	100	AAI-based	0	No	NA	0	0	0
NODE_136	70183	0.00659038	1	88	13	2	High-quality	High-quality	98.03	AAI-based	0	No	NA	5.73925	5.411	9.16006
contig_6835	69986	0.0115001	1	130	55	0	High-quality	High-quality	100	AAI-based	0	No	NA	430.427	0	0
contig_1380	69855	0.00372007	1	134	38	0	Medium-quality	Genome-fragment	86.86	AAI-based	0	No	NA	0	0	0
NODE_137	69801	0.0148047	1	120	36	0	High-quality	High-quality	95	HMM-based	0	No	NA	20.3337	0	0
contig_6208	69787	0.0132941	1	87	18	0	High-quality	High-quality	100	AAI-based	0	No	NA	0	0	0
NODE_138	69721	0	1	110	11	1	Medium-quality	Genome-fragment	75.1	AAI-based	0	No	NA	15.1074	8.86543	17.9735
NODE_139	69675	0.01979	1	80	15	2	Low-quality	Genome-fragment	38.41	AAI-based	0	No	NA	3.60213	2.76407	8.04311
NODE_140	69544	0.0112357	1	83	13	6	Low-quality	Genome-fragment	38.41	AAI-based	0	No	NA	4.10836	2.97729	7.50153
contig_898	69515	0.0135018	1	114	29	2	High-quality	High-quality	100	AAI-based	0	No	NA	71.4065	66.084	145.73
NODE_141	69446	0.00515522	1	88	42	0	Complete	High-quality	95.17	AAI-based	0	No	127-bp-DTR	14.089	0	0	KF787094
scaffold_4819	69043	0.00101971	1	130	17	0	Medium-quality	Genome-fragment	85	HMM-based	0	No	NA	770.426	0	0
contig_4043	68960	0	1	137	26	0	High-quality	High-quality	100	AAI-based	0	No	NA	13.9026	14.67	25.559
contig_2062	68808	0.0047209	1	99	13	1	Medium-quality	Genome-fragment	85	HMM-based	0	No	NA	765.133	0	4.61487
contig_5092	68519	0.00721354	1	140	34	2	High-quality	High-quality	100	AAI-based	0	No	NA	59.529	90.4149	228.171
NODE_142	68481	0.0348214	1	105	6	2	High-quality	High-quality	97.51	AAI-based	0	No	NA	1.82429	3.51065	8.94736
NODE_143	68393	0.0137284	1	121	11	11	Low-quality	Genome-fragment	40.78	AAI-based	0	No	NA	11.6369	0	6.62214
NODE_145	68116	0.000283254	1	107	10	0	Medium-quality	Genome-fragment	73.48	AAI-based	0	No	NA	6.167	2.84322	8.19368
NODE_146	68099	0.0214895	1	96	19	6	Low-quality	Genome-fragment	16.84	AAI-based	1.66	Yes	NA	22.0938	0	0
contig_6091	67973	0.00067981	1	100	51	0	Complete	High-quality	100	AAI-based	0	No	411-bp-ITR	284.77	0	0
NODE_148	67882	0.000453206	1	94	8	0	Complete	High-quality	100	AAI-based	0	No	127-bp-DTR	17.9252	15.1987	32.784
NODE_149	67747	0.0225281	1	74	13	1	High-quality	High-quality	98.83	AAI-based	0	No	NA	11.5577	15.1157	34.3925
NODE_150	67518	0.00551401	1	89	7	0	High-quality	High-quality	100	AAI-based	0	No	NA	6.77616	2.61625	4.86366
NODE_151	67404	0.000339905	1	71	8	0	High-quality	High-quality	100	AAI-based	0	No	NA	9.97918	8.95118	17.2534
contig_39	67379	0.00321021	1.02	127	19	1	Medium-quality	Genome-fragment	79.61	AAI-based	0	No	NA	868.113	0	56.8183
NODE_152	67344	0.00728907	1	65	12	1	Medium-quality	Genome-fragment	82.05	AAI-based	0	No	NA	4.28971	2.14517	10.9447
contig_445	67327	0.0202055	1.02	110	45	1	High-quality	High-quality	100	AAI-based	0	No	NA	0	48.4583	116.649
contig_5934	67155	0.00655261	1	98	11	0	High-quality	High-quality	100	AAI-based	0	No	NA	31.2012	30.1096	67.717
NODE_153	67100	0.00823325	1	88	12	0	High-quality	High-quality	93.97	AAI-based	0	No	NA	7.50577	8.68668	31.5995
contig_221	66867	0.00912078	1	102	37	0	High-quality	High-quality	100	AAI-based	0	No	NA	98.7584	122.396	209.828
NODE_155	66632	0.0014918	1	94	32	0	High-quality	High-quality	100	AAI-based	0	No	NA	7.41136	10.5229	29.6713
NODE_156	66576	0.0154657	1	88	26	1	Complete	High-quality	100	AAI-based	0	No	127-bp-DTR	0	36.2145	10.5008
NODE_157	66574	0.0100461	1	63	10	1	Low-quality	Genome-fragment	40.68	AAI-based	0	No	NA	2.42492	4.20988	31.5877
NODE_158	66449	0.000509857	1	83	8	1	High-quality	High-quality	100	AAI-based	0	No	NA	12.6968	8.83102	15.6789
contig_8115	66354	0.00504192	1	108	7	0	High-quality	High-quality	100	AAI-based	0	No	NA	14.7258	15.6066	33.6694
NODE_159	66312	0.00902636	1	84	17	1	High-quality	High-quality	100	AAI-based	0	No	NA	13.3355	30.2208	58.414
contig_13424	66282	0.00645819	1	113	23	0	High-quality	High-quality	100	AAI-based	0	No	NA	7.98015	11.7766	33.7677
NODE_160	66206	0.00844097	1	90	11	2	Complete	High-quality	100	AAI-based	0	No	127-bp-DTR	5.0968	11.9537	24.1436
contig_2552	66150	0.0289674	1	113	18	2	Low-quality	Genome-fragment	14.16	AAI-based	0	No	NA	992.936	0	0
NODE_161	66108	0.0211874	1	85	7	10	Low-quality	Genome-fragment	36.42	AAI-based	0	No	NA	4.04507	7.46686	14.1438
contig_6541	65756	0.000547624	1	129	26	2	High-quality	High-quality	100	AAI-based	0	No	NA	18.3074	42.6689	60.0016
NODE_162	65741	0.0128031	1	99	25	1	Complete	High-quality	100	AAI-based	0	No	127-bp-DTR	26.9084	0	0	GQ241246
contig_5462	65667	0.0470391	1	75	11	0	Complete	High-quality	100	AAI-based	0	No	175-bp-ITR	2549.22	0	0
NODE_163	65634	0.00243598	1	73	21	1	Complete	High-quality	100	AAI-based	0	No	125-bp-DTR	5.74866	17.2786	36.7534
NODE_164	65623	0.0132941	1	106	29	0	High-quality	High-quality	100	AAI-based	0	No	NA	24.05	0	0	MK613348
NODE_165	65332	0.000660926	1	84	14	11	Medium-quality	Genome-fragment	58.41	AAI-based	0	No	NA	5.68949	1.33156	9.91738
contig_4644	65274	0.0225281	1	110	16	0	High-quality	High-quality	100	AAI-based	0	No	NA	336.33	0	0
contig_874	65190	0.0144837	1	101	27	1	High-quality	High-quality	100	AAI-based	0	No	NA	49.5824	133.611	359.613
NODE_167	65171	0.0101971	1	45	10	6	Low-quality	Genome-fragment	16.89	AAI-based	0	No	NA	3.85537	4.09817	9.7492
NODE_168	65162	0.00132185	1	94	5	2	Complete	High-quality	100	AAI-based	0	No	127-bp-DTR	16.8121	11.8582	23.7143
NODE_169	65117	0.0134074	1	87	9	10	Low-quality	Genome-fragment	38.95	AAI-based	0	No	NA	5.32973	7.12863	17.3115
NODE_170	65037	0.0163721	1	35	6	5	Low-quality	Genome-fragment	13.92	AAI-based	6.41	Yes	NA	22.3429	0	0
contig_5057	64943	0.00245487	1	119	3	1	Medium-quality	Genome-fragment	70.14	AAI-based	0	No	NA	14.3485	14.994	44.4026
NODE_171	64893	0.0337072	1	76	23	0	Complete	High-quality	96.59	AAI-based	0	No	127-bp-DTR	31.6168	0	0
contig_670	64666	0	1	139	5	2	Medium-quality	Genome-fragment	63.96	AAI-based	0	No	300-bp-ITR	17.0724	18.9145	19.5036
contig_2660	64614	0.000830878	1	78	16	1	Low-quality	Genome-fragment	25	HMM-based	0	No	NA	0	0	0
contig_4528	64359	0.00842209	1	129	26	0	High-quality	High-quality	95	HMM-based	0	No	NA	0	481.938	0
NODE_172	64357	0.0060994	1	69	16	0	High-quality	High-quality	100	AAI-based	0	No	NA	13.3866	17.7193	33.0365
contig_9548	64266	0.0146159	1	116	28	0	High-quality	High-quality	100	AAI-based	0	No	NA	0	0	0
contig_13046	64221	0.000434323	1	140	23	0	High-quality	High-quality	100	AAI-based	0	No	NA	265.59	0	0
contig_1471	64148	0.0166931	1	141	25	0	High-quality	High-quality	100	AAI-based	0	No	NA	81.5116	88.7457	240.881
NODE_173	64143	0.0120855	1	84	38	0	Complete	High-quality	100	AAI-based	0	No	127-bp-DTR	0	12.4547	0
NODE_174	64137	0.000566508	1	79	5	2	Medium-quality	Genome-fragment	69.26	AAI-based	0	No	NA	8.47851	5.84129	5.88835
NODE_175	64070	0.0155412	1	91	31	0	Complete	High-quality	100	AAI-based	0	No	111-bp-DTR	8.02978	7.90712	23.094
NODE_176	64063	0	1	100	29	8	Low-quality	Genome-fragment	33.35	AAI-based	3.21	Yes	NA	9.20684	10.7467	20.1415
NODE_178	63959	0.00864869	1	94	9	0	Complete	High-quality	98.41	AAI-based	0	No	127-bp-DTR	6.12987	9.66257	20.0836
NODE_179	63925	0.000339905	1	90	10	0	Complete	High-quality	100	AAI-based	0	No	127-bp-DTR	0	0	0
contig_8813	63717	0.0154657	1	117	20	0	High-quality	High-quality	100	AAI-based	0	No	NA	3.2004	76.7941	48.4087
contig_380	63643	0.000623159	1	79	16	2	Low-quality	Genome-fragment	20	HMM-based	0	No	NA	557.853	0	0
NODE_181	63549	0.0296095	1	80	21	0	Medium-quality	Genome-fragment	85	HMM-based	0	No	NA	150.218	0	0
NODE_182	63498	0.0289674	1	90	36	0	Complete	High-quality	100	AAI-based	0	No	127-bp-DTR	179.552	0	0	HM151342
NODE_183	63471	0	1	49	9	0	Medium-quality	Genome-fragment	59.25	AAI-based	0	No	NA	0	0	0
NODE_184	63369	0.0278722	1	55	3	0	Low-quality	Genome-fragment	29.27	AAI-based	0	No	NA	5.27931	0	7.4519
NODE_185	63189	0.00504192	1	41	1	3	Low-quality	Genome-fragment	34.29	AAI-based	0	No	NA	6.7572	6.58925	11.2774
contig_6518	63126	0	1	98	28	0	High-quality	High-quality	100	AAI-based	0	No	NA	0	0	715.94
contig_13015	63088	0.0300438	1	107	7	0	High-quality	High-quality	95	HMM-based	0	No	NA	46.3608	81.1537	169.61
contig_5231	63067	0.0149558	1	114	31	0	High-quality	High-quality	100	AAI-based	0	No	NA	28.6371	32.2314	88.3788
contig_4600	63066	0.00173729	1.02	102	20	0	High-quality	High-quality	100	AAI-based	0	No	NA	1668.47	0	0	MK764442
contig_4884	63041	0.00502304	1	116	32	1	Low-quality	Genome-fragment	30.48	AAI-based	0	No	NA	17.7376	18.0627	33.6326
NODE_186	62967	0.0115001	1	89	19	0	Complete	High-quality	95	HMM-based	0	No	127-bp-DTR	12073.7	1.72071	56.9244
contig_6827	62829	0.0013785	1	62	6	1	Medium-quality	Genome-fragment	66.38	AAI-based	0	No	NA	0	0	0
contig_9278	62774	0.000339905	1	126	2	2	Medium-quality	Genome-fragment	57.5	AAI-based	0	No	NA	0	0	0
contig_9320	62692	0.000358788	1	87	8	0	High-quality	High-quality	94.94	AAI-based	0	No	NA	37.168	25.0622	72.8974
NODE_187	62688	0.0164665	1	114	11	9	Low-quality	Genome-fragment	37.54	AAI-based	0	No	NA	23.4155	2.5698	6.96682
contig_1468	62641	0.0284198	1	134	27	0	High-quality	High-quality	100	AAI-based	0	No	NA	30.3194	36.0717	105.493
contig_7552	62498	0.04753	1	101	10	0	High-quality	High-quality	100	AAI-based	0	No	NA	60.7835	103.111	226.939
contig_6162	62289	0.0109147	1	89	18	0	High-quality	High-quality	90	HMM-based	0	No	NA	0	0	0
NODE_188	62288	0.0120855	1	87	23	1	High-quality	High-quality	96.45	AAI-based	0	No	NA	3.89741	5.54704	14.7959
contig_5805	62265	0.0154657	1	100	31	0	High-quality	High-quality	100	AAI-based	0	No	NA	0	0	0
NODE_189	62256	0.0151258	1	54	4	5	Low-quality	Genome-fragment	34.44	AAI-based	0	No	NA	4.17987	3.67674	9.22011
contig_11101	62244	0.000604275	1	114	3	0	Complete	High-quality	100	AAI-based	0	No	261-bp-ITR	101.371	107.882	120.387
contig_6192	62194	0.00547624	1	101	26	0	High-quality	High-quality	100	AAI-based	0	No	NA	51.3344	47.551	117.136
scaffold_892	62157	0.0231702	1.02	134	17	0	High-quality	High-quality	95	HMM-based	0	No	NA	0	303.908	0
NODE_190	62137	0.00434323	1	88	19	1	Complete	High-quality	100	AAI-based	0	No	127-bp-DTR	12.9468	17.334	20.1764
contig_3669	62089	0.0211496	1	109	29	0	High-quality	High-quality	95.14	AAI-based	0	No	NA	0	0	0
NODE_191	62087	0.00026437	1	89	7	0	High-quality	High-quality	95.55	AAI-based	0	No	NA	0	0	0
contig_4017	61888	0.021414	1	111	28	0	High-quality	High-quality	100	AAI-based	0	No	NA	39.748	50.8423	143.843
NODE_192	61869	0.00130297	1	69	17	0	High-quality	High-quality	100	AAI-based	0	No	NA	54.5182	0	0
NODE_194	61638	0.0101971	1	75	20	1	Medium-quality	Genome-fragment	82.87	AAI-based	0	No	NA	10.4719	0	0
NODE_195	61593	0.00243598	1	84	8	2	Medium-quality	Genome-fragment	87.33	AAI-based	0	No	NA	14.6544	4.52796	25.4792
NODE_196	61461	0.0296284	1	58	7	2	Low-quality	Genome-fragment	44.36	AAI-based	0	No	NA	6.07821	6.53594	19.0905
NODE_197	61357	0.00694917	1	78	15	1	Complete	High-quality	96.33	AAI-based	0	No	127-bp-DTR	9.33593	9.5607	59.8227
contig_3789	61236	0.0094418	1	94	19	0	High-quality	High-quality	93.88	AAI-based	0	No	NA	24.9557	59.3787	114.024
contig_6215	60997	0.000339905	1	86	9	0	Complete	High-quality	93.37	AAI-based	0	No	32-bp-DTR	0	0	0
NODE_198	60993	0.00611829	1	71	10	1	Complete	High-quality	90	HMM-based	0	No	127-bp-DTR	19.2288	0	0
contig_10657	60987	0.000528741	1	93	18	0	Complete	High-quality	100	AAI-based	0	No	193-bp-ITR	30.7176	16.6217	31.421
NODE_199	60941	0.00228492	1	73	31	0	Complete	High-quality	100	AAI-based	0	No	127-bp-DTR	26.7971	0	0	HQ632859
NODE_200	60936	0.0142382	1	85	24	1	High-quality	High-quality	100	AAI-based	0	No	NA	0	0	15.2928	MK613348
NODE_201	60886	0.00719465	1	92	18	2	Complete	High-quality	100	AAI-based	0	No	127-bp-DTR	5.18637	3.60592	6.11683
NODE_202	60823	0.00643931	1	98	19	2	High-quality	High-quality	100	AAI-based	0	No	NA	54.3321	0	0
NODE_203	60798	0.0108581	1	94	29	1	Complete	High-quality	97.88	AAI-based	0	No	90-bp-DTR	319.193	0	0
contig_3735	60740	0.0134262	1	107	40	0	High-quality	High-quality	100	AAI-based	0	No	NA	67.2282	94.3245	240.536
NODE_204	60713	0.0248508	1	63	9	2	Low-quality	Genome-fragment	32.67	AAI-based	0	No	NA	4.19383	5.72335	14.636
contig_3682	60676	0.004381	1	76	19	0	High-quality	High-quality	100	AAI-based	0	No	NA	206.962	665.428	969.512
NODE_205	60649	0.000434323	1	76	8	0	High-quality	High-quality	100	AAI-based	0	No	NA	8.10861	7.27411	12.7034
contig_4541	60638	0.0132941	1	89	20	0	High-quality	High-quality	92.18	AAI-based	0	No	NA	16.0185	0	29.6675
contig_2380	60612	0.0139739	1	118	30	0	High-quality	High-quality	100	AAI-based	0	No	NA	77.397	91.0541	170.027
NODE_206	60606	0.020772	1	56	3	2	Low-quality	Genome-fragment	36.86	AAI-based	0	No	NA	28.9418	0	0
NODE_207	60542	0.00757232	1	82	18	5	Complete	High-quality	100	AAI-based	5.29	Yes	127-bp-DTR	37.4115	0	0
scaffold_253	60503	0.011198	1	103	20	0	Low-quality	Genome-fragment	12.98	AAI-based	0	No	NA	1077.96	0	0
NODE_208	60474	0.0072513	1	75	32	0	High-quality	High-quality	100	AAI-based	0	No	NA	6.87066	0	29.7684	HQ632859
NODE_210	60364	0.0129542	1	98	23	2	High-quality	High-quality	100	AAI-based	0	No	NA	13.406	0	0
NODE_211	60335	0.00421104	1	59	0	10	Low-quality	Genome-fragment	21.88	AAI-based	0	No	NA	8.98648	6.25668	14.8413
contig_5684	60294	0.00876199	1	95	23	0	High-quality	High-quality	100	AAI-based	0	No	NA	42.9591	49.3987	157.374
NODE_212	60264	0.00417328	1	66	16	0	High-quality	High-quality	100	AAI-based	0	No	NA	0	0	0
NODE_213	60237	0.0107637	1	73	15	2	High-quality	High-quality	94.88	AAI-based	0	No	NA	0	0	18.2181
contig_6801	60230	0.00783669	1	105	30	0	High-quality	High-quality	98.31	AAI-based	0	No	NA	10.926	22.9659	73.1132
NODE_214	60168	0.00353123	1	80	29	2	Complete	High-quality	100	AAI-based	0	No	127-bp-DTR	5.36309	6.86285	20.9252
contig_416	60130	0.0225281	1	110	30	0	High-quality	High-quality	100	AAI-based	0	No	NA	20.6585	34.5061	77.0507
NODE_216	60070	0.0173918	1	48	2	7	Low-quality	Genome-fragment	21.87	AAI-based	34.03	Yes	NA	9.66962	9.33468	31.6109
NODE_217	60060	0.0158245	1	90	5	4	Low-quality	Genome-fragment	38.65	AAI-based	5.09	Yes	NA	11.9285	0	0
contig_2828	60004	0.0209797	1	83	31	0	High-quality	High-quality	100	AAI-based	0	No	NA	0	0	0
contig_13256	59928	0.0244165	1	127	26	1	High-quality	High-quality	100	AAI-based	0	No	NA	29.6993	29.4448	88.0617
NODE_218	59920	0.0108203	1	86	8	1	Low-quality	Genome-fragment	38.32	AAI-based	0	No	NA	3.57149	10.4009	21.1404
NODE_219	59919	0.0208475	1	78	21	0	Complete	High-quality	97.86	AAI-based	0	No	127-bp-DTR	101.954	0	0
scaffold_5996	59879	0.00998943	1.04	139	22	0	High-quality	High-quality	100	AAI-based	0	No	NA	26.8466	31.6646	46.3117
NODE_221	59834	0.03958	1	82	4	10	Low-quality	Genome-fragment	41.59	AAI-based	0	No	NA	4.48483	5.44231	16.0387
contig_62	59691	0.00774228	1.1	87	32	0	High-quality	High-quality	95	HMM-based	0	No	NA	0	1273.94	1569.49
contig_283	59674	0.0049475	1	109	25	0	High-quality	High-quality	96.48	AAI-based	0	No	NA	61.4851	81.7463	248.801
NODE_222	59621	0.00339905	1	107	25	0	Medium-quality	Genome-fragment	76.13	AAI-based	0	No	NA	31.7972	0	0
NODE_223	59564	0.022226	1	94	29	0	High-quality	High-quality	100	AAI-based	0	No	NA	13.3854	15.256	45.1065
contig_123	59357	0.00439988	1	83	20	0	High-quality	High-quality	98.47	AAI-based	0	No	NA	8.88443	159.037	435.98
NODE_224	59332	0.0397689	1	80	23	2	High-quality	High-quality	97.4	AAI-based	0	No	NA	45.7848	0	0
NODE_225	59285	0.020772	1	51	2	9	Low-quality	Genome-fragment	20.96	AAI-based	36.21	Yes	NA	6.77221	5.2321	18.0293
NODE_226	59276	0.00689251	1	99	23	0	High-quality	High-quality	100	AAI-based	0	No	NA	19.362	0	0	GQ241246
NODE_227	59248	0.00215273	1	76	22	2	Complete	High-quality	100	AAI-based	0	No	127-bp-DTR	4.61428	4.20723	13.8628
NODE_228	59231	0.028061	1	91	23	0	Complete	High-quality	95	HMM-based	0	No	127-bp-DTR	20.868	0	0
contig_11747	59215	0.00844097	1	115	23	0	High-quality	High-quality	99.98	AAI-based	0	No	NA	0	0	43.2485
contig_5546	59131	0.0176939	1	105	32	0	High-quality	High-quality	100	AAI-based	0	No	NA	24.0961	17.7542	34.7255
NODE_230	59008	0.00787446	1	117	11	0	Complete	High-quality	100	AAI-based	0	No	127-bp-DTR	0	0	43.7114
NODE_231	58977	0.0239822	1	67	15	3	Low-quality	Genome-fragment	32.45	AAI-based	0	No	NA	2.16259	1.79708	10.3279
NODE_232	58874	0.0093285	1	77	26	3	High-quality	High-quality	100	AAI-based	0	No	NA	263.143	0	0
NODE_233	58807	0.0172974	1	45	4	2	Low-quality	Genome-fragment	31.68	AAI-based	0	No	NA	3.8312	4.9299	14.2563
NODE_234	58755	0.0062127	1	83	34	1	High-quality	High-quality	99.5	AAI-based	0	No	NA	26.108	0	0
NODE_235	58678	0.0156734	1	45	1	9	Low-quality	Genome-fragment	22.6	AAI-based	40.97	Yes	NA	5.259	1.39703	12.1639
NODE_236	58674	0.0126709	1	86	28	1	High-quality	High-quality	97.08	AAI-based	0	No	NA	17.7863	15.6316	40.0999
contig_12107	58629	0.000566508	1	117	35	1	High-quality	High-quality	100	AAI-based	0	No	NA	201.735	0	0
contig_326	58627	0.00341793	1	107	26	0	High-quality	High-quality	100	AAI-based	0	No	NA	64.0946	53.3799	125.686
contig_11940	58627	0.00302138	1	82	10	2	Low-quality	Genome-fragment	40	HMM-based	0	No	NA	35.9054	60.9032	103.445
NODE_237	58618	0.0274001	1	84	19	0	Complete	High-quality	99.66	AAI-based	0	No	127-bp-DTR	21.048	0	0
contig_6616	58513	0.00811995	1	108	35	1	High-quality	High-quality	93.5	AAI-based	0	No	NA	36.0152	80.7766	387.877
NODE_238	58513	0.000774228	1	60	3	1	Medium-quality	Genome-fragment	55.27	AAI-based	0	No	NA	11.4157	6.03104	10.2993
NODE_239	58473	0.00847874	1	42	4	1	Medium-quality	Genome-fragment	68.29	AAI-based	0	No	NA	6.31855	4.37743	9.03571
NODE_240	58399	0.03975	1	91	21	0	High-quality	High-quality	96.51	AAI-based	0	No	NA	24.323	0	0
contig_2077	58376	0.00694917	1	93	35	0	High-quality	High-quality	100	AAI-based	0	No	NA	23.688	35.1316	91.4019
contig_12019	58259	0.00405997	1	108	14	1	High-quality	High-quality	100	AAI-based	0	No	NA	92.2016	0	0
NODE_242	57997	0.013785	1	89	22	0	High-quality	High-quality	96.04	AAI-based	0	No	NA	4.24372	3.65489	10.5451
contig_690	57967	0.0132752	1	135	35	0	Medium-quality	Genome-fragment	80	HMM-based	0	No	NA	422.59	0	0
contig_24	57926	0.00834655	1	124	32	0	High-quality	High-quality	100	AAI-based	0	No	NA	0	0	0
contig_10836	57899	0.0261349	1	86	22	0	High-quality	High-quality	100	AAI-based	0	No	NA	0	0	263.564
contig_6477	57862	0.0095551	1	97	12	0	High-quality	High-quality	100	AAI-based	0	No	NA	46.8383	47.2197	183.331
contig_1572	57745	0.00757232	1	131	31	0	High-quality	High-quality	100	AAI-based	0	No	NA	39.3287	46.436	100.707
NODE_243	57733	0.011519	1	79	11	0	Complete	High-quality	100	AAI-based	0	No	127-bp-DTR	55.17	0	0
contig_9313	57691	0.0164287	1	94	22	0	High-quality	High-quality	100	AAI-based	0	No	NA	48.4725	58.3808	146.686
NODE_244	57681	0.0391079	1	91	41	0	High-quality	High-quality	99.5	AAI-based	0	No	NA	3.99179	4.82311	9.1202
contig_6725	57494	0.00757232	1	81	16	0	Complete	High-quality	99.84	AAI-based	0	No	222-bp-ITR	0	0	28.1627
NODE_246	57471	0.00315356	1	73	27	1	High-quality	High-quality	97.33	AAI-based	0	No	NA	4.64648	5.17464	15.1836
NODE_247	57397	0.017203	1	67	12	0	Low-quality	Genome-fragment	34.39	AAI-based	0	No	NA	2.39456	4.28976	15.5032
contig_5128	57373	0.00838432	1	88	21	0	High-quality	High-quality	100	AAI-based	0	No	NA	21.3062	19.5161	53.7565
NODE_248	57359	0.00643931	1	83	33	0	High-quality	High-quality	97.32	AAI-based	0	No	NA	10.2683	2.66958	4.59233
contig_393	57357	0.0152579	1	103	24	0	Medium-quality	Genome-fragment	89.03	AAI-based	0	No	NA	0	19.8458	60.4603
contig_1123	57344	0.000302138	1	89	27	0	High-quality	High-quality	100	AAI-based	0	No	NA	38.2393	32.9855	73.8449	MK613344
NODE_249	57317	0.00600499	1	83	27	0	High-quality	High-quality	100	AAI-based	0	No	NA	2.78235	8.2275	6.02801
NODE_250	57243	0.00422993	1	74	22	0	High-quality	High-quality	97.87	AAI-based	0	No	NA	12.6558	14.1056	40.9411
NODE_251	57221	0.00456983	1	78	9	15	Low-quality	Genome-fragment	6.89	AAI-based	77.82	Yes	NA	19.3541	9.41421	25.8017
contig_7666	57208	0.0123121	1	94	25	0	Medium-quality	Genome-fragment	80	HMM-based	0	No	NA	82.3172	140.039	423.423
NODE_252	57150	0.0134074	1	74	18	0	Complete	High-quality	92.29	AAI-based	0	No	127-bp-DTR	23.621	0	19.6167
contig_3528	57132	0.0135018	1	116	3	1	Low-quality	Genome-fragment	33.93	AAI-based	0	No	NA	18.7109	40.2717	69.8147
NODE_253	57068	0.0180716	1	91	8	3	Low-quality	Genome-fragment	29.87	AAI-based	0	No	NA	9.07554	8.08923	25.8975
contig_6745	57002	0.00660926	1	105	27	0	High-quality	High-quality	100	AAI-based	0	No	NA	32.6538	44.481	100.644
NODE_254	56994	0.000528741	1	66	23	0	High-quality	High-quality	98.56	AAI-based	0	No	NA	24.6506	0	0	MK613349
NODE_255	56947	0.0325364	1	70	16	8	Low-quality	Genome-fragment	20	HMM-based	10.76	Yes	NA	2.0954	2.56793	7.61571
NODE_256	56945	0.00847874	1	68	3	5	Low-quality	Genome-fragment	30.9	AAI-based	0	No	NA	2.69559	1.44818	14.0576
contig_7686	56938	0.00173729	1	113	29	0	High-quality	High-quality	100	AAI-based	0	No	NA	1495.55	15.1196	23.1916
contig_3325	56912	0.00538183	1	83	21	0	High-quality	High-quality	97.45	AAI-based	0	No	NA	175.531	193.631	435.173
NODE_258	56855	0.000434323	1	81	9	0	Medium-quality	Genome-fragment	62.56	AAI-based	0	No	NA	7.63973	8.08146	6.33969
scaffold_4548	56644	0.00455095	1	108	45	0	High-quality	High-quality	100	AAI-based	0	No	NA	9.64458	0	281.102
NODE_259	56617	0.0131241	1	67	12	1	Low-quality	Genome-fragment	29.46	AAI-based	0	No	NA	10.4902	9.02274	33.1103
NODE_260	56603	0.00372007	1	80	26	1	Complete	High-quality	98.4	AAI-based	0	No	127-bp-DTR	1.43182	6.60661	20.4062
contig_5718	56576	0.00749679	1	119	28	1	High-quality	High-quality	93.91	AAI-based	0	No	NA	20.3867	23.0994	69.8013
NODE_261	56500	0.000660926	1	72	23	3	High-quality	High-quality	98.4	AAI-based	0	No	NA	2.51686	1.67731	5.78686
NODE_262	56499	0.0105559	1	77	24	0	Complete	High-quality	96.88	AAI-based	0	No	127-bp-DTR	9.14876	10.3671	29.6588
NODE_263	56465	0.00026437	1	102	35	0	High-quality	High-quality	100	AAI-based	0	No	NA	31.0048	0	0
NODE_264	56441	0.000396556	1	65	6	1	Medium-quality	Genome-fragment	60.49	AAI-based	0	No	NA	2.71469	2.93617	11.1678
NODE_265	56424	0.00825213	1	77	15	1	Complete	High-quality	98.11	AAI-based	0	No	127-bp-DTR	0	27.7992	4.41216
NODE_266	56390	0.0104804	1	82	22	0	High-quality	High-quality	92.3	AAI-based	0	No	NA	21.762	0	0
NODE_267	56309	0.00744014	1	45	9	3	Low-quality	Genome-fragment	31.98	AAI-based	0	No	NA	8.17146	8.06719	14.0001
NODE_268	56270	0.0160699	1	73	15	1	High-quality	High-quality	92.25	AAI-based	0	No	NA	3.57417	5.59464	16.3208
NODE_269	56235	0.00694917	1	57	12	1	Medium-quality	Genome-fragment	75	HMM-based	0	No	NA	12.3464	0	0
contig_1361	56229	0.00421104	1	106	25	0	High-quality	High-quality	100	AAI-based	0	No	NA	666.923	0	0
contig_7048	56222	0.0153524	1	85	26	0	High-quality	High-quality	100	AAI-based	0	No	NA	0	0	0
NODE_270	56083	0.00596722	1	79	27	0	Complete	High-quality	100	AAI-based	0	No	127-bp-DTR	5.0495	6.53275	18.8941
NODE_271	56071	0.00600499	1	83	31	0	High-quality	High-quality	100	AAI-based	0	No	NA	59.0033	0	0
NODE_272	56031	0.0135773	1	105	7	4	Low-quality	Genome-fragment	26.93	AAI-based	6.13	Yes	NA	28.1471	20.7212	51.1357
NODE_273	55956	0.00859204	1	45	14	0	Low-quality	Genome-fragment	5.45	AAI-based	0	No	NA	0	0	37.738
contig_8584	55944	0.00328575	1	111	16	2	High-quality	High-quality	100	AAI-based	0	No	NA	350.913	0	0
NODE_274	55924	0.00711912	1	61	10	0	Complete	High-quality	100	AAI-based	0	No	73-bp-DTR	4.02203	6.32609	13.5351
contig_8692	55911	0.0119156	1	78	24	1	High-quality	High-quality	95.78	AAI-based	0	No	NA	57.2384	73.9224	177.934
contig_6136	55893	0.0105748	1	76	9	0	Medium-quality	Genome-fragment	65.44	AAI-based	0	No	NA	41.4705	74.3846	179.658
NODE_275	55830	0.00583503	1	81	26	0	High-quality	High-quality	95.45	AAI-based	0	No	NA	2.53703	4.10698	13.0723
contig_5178	55830	0.0134451	1	98	30	0	High-quality	High-quality	97.2	AAI-based	0	No	NA	16.525	54.0341	140.492
NODE_276	55821	0.0151824	1	77	10	8	Low-quality	Genome-fragment	18.02	AAI-based	18.44	Yes	NA	16.0241	1.38567	3.03514
NODE_277	55813	0.00390891	1	61	15	1	Low-quality	Genome-fragment	34.2	AAI-based	0	No	NA	16.9482	0	0
contig_20	55767	0.0192613	1	83	20	0	High-quality	High-quality	97.41	AAI-based	0	No	NA	0	0	0
NODE_278	55757	0.0145781	1	68	30	1	Medium-quality	Genome-fragment	71.6	AAI-based	0	No	NA	17.831	0	0	KY606587
NODE_279	55674	0.00305914	1	94	9	0	Complete	High-quality	100	AAI-based	0	No	123-bp-DTR	23.6737	0	0
contig_15440	55670	0.00798776	1	119	15	0	Complete	High-quality	94.92	AAI-based	0	No	27-bp-ITR	14.3803	16.5123	56.0298
contig_13495	55632	0.0451885	1.05	95	23	1	High-quality	High-quality	100	AAI-based	0	No	NA	161.167	0	917.583
contig_225	55629	0.0180338	1	60	9	2	Medium-quality	Genome-fragment	69.33	AAI-based	0	No	NA	0	0	0
NODE_280	55578	0.0048342	1	66	6	0	High-quality	High-quality	99.63	AAI-based	0	No	NA	2.84085	3.95031	9.66384
NODE_281	55549	0.00581615	1	61	13	0	Medium-quality	Genome-fragment	64.68	AAI-based	0	No	NA	2.39018	4.33326	10.431
contig_679	55426	0.0292507	1	94	25	0	High-quality	High-quality	95.24	AAI-based	0	No	NA	33.7979	56.5675	151.977
NODE_282	55395	0.0101971	1	67	34	0	Low-quality	Genome-fragment	29.6	AAI-based	0	No	NA	18.7515	7.32804	18.2908
NODE_283	55355	0.00226603	1	81	28	0	High-quality	High-quality	99.41	AAI-based	0	No	NA	11.7195	19.9413	52.4132
contig_12159	55272	0.0162777	1	99	10	0	High-quality	High-quality	100	AAI-based	0	No	NA	34.6623	54.1203	89.6178
NODE_284	55227	0.0198655	1	80	28	0	High-quality	High-quality	92.54	AAI-based	0	No	NA	6.62568	17.9312	16.114
contig_2299	55177	0.000660926	1	101	19	1	High-quality	High-quality	94.17	AAI-based	0	No	NA	55.4023	71.7347	201.59
NODE_286	55137	0	1	89	29	3	High-quality	High-quality	95.3	AAI-based	0	No	NA	9.64909	3.03239	24.3373
NODE_287	54966	0.00294584	1	67	27	1	High-quality	High-quality	93.97	AAI-based	0	No	NA	2.99988	4.48127	11.9884
contig_5920	54946	0.00451318	1	95	22	0	High-quality	High-quality	100	AAI-based	0	No	NA	25.0035	32.0287	80.0923
NODE_288	54872	0.0059861	1	93	26	0	Complete	High-quality	80	HMM-based	0	No	127-bp-DTR	51.1482	0	0
NODE_289	54872	0.0213574	1	56	10	2	Low-quality	Genome-fragment	30.31	AAI-based	0	No	NA	11.3054	8.43628	24.9368
NODE_290	54851	0.0297794	1	51	4	0	Low-quality	Genome-fragment	32.35	AAI-based	0	No	NA	1.79076	11.2545	11.861
NODE_292	54800	0.00245487	1	47	11	1	Medium-quality	Genome-fragment	59.05	AAI-based	0	No	NA	0	2.02924	18.5154
contig_430	54745	0.00370119	1	84	18	1	Medium-quality	Genome-fragment	89.8	AAI-based	0	No	NA	20.1697	78.9231	196.103
contig_7436	54733	0.0011519	1	93	25	0	High-quality	High-quality	100	AAI-based	0	No	NA	86.9403	186.742	355.284
NODE_293	54705	0.000302138	1	73	9	4	Low-quality	Genome-fragment	29.68	AAI-based	0	No	NA	14.0742	7.08408	10.8371
contig_3940	54704	0.0298927	1	114	28	1	High-quality	High-quality	100	AAI-based	0	No	NA	70.903	68.5934	215.673
contig_8935	54692	0.000509857	1	83	21	2	High-quality	High-quality	98.45	AAI-based	0	No	NA	0	4732.75	2.15506
contig_15545	54540	0	1	81	39	0	Complete	High-quality	100	AAI-based	0	No	1000-bp-ITR	163.014	0	0	MF431616
contig_2328	54493	0.00417328	1.02	61	9	0	Medium-quality	Genome-fragment	55	HMM-based	0	No	NA	0	0	0
NODE_295	54474	0.0350857	1	53	10	1	Low-quality	Genome-fragment	29.91	AAI-based	0	No	NA	4.77699	3.61487	9.42137
contig_15511	54469	0	1	111	10	0	Medium-quality	Genome-fragment	55	HMM-based	0	No	404-bp-ITR	152.172	0	0
contig_12156	54449	0.00923408	1	106	29	1	High-quality	High-quality	90.1	AAI-based	0	No	NA	20.0445	22.1564	50.7852
contig_23	54430	0.00336128	1	76	27	0	High-quality	High-quality	90.01	AAI-based	0	No	NA	0	0	0
contig_4590	54414	0.00568396	1	86	24	1	High-quality	High-quality	99.46	AAI-based	0	No	NA	59.3364	93.4084	214.556
contig_4489	54405	0.00426769	1	94	25	0	Medium-quality	Genome-fragment	86	AAI-based	0	No	NA	0	0	0
NODE_296	54347	0.00498527	1	71	26	2	Medium-quality	Genome-fragment	89.25	AAI-based	3.95	Yes	NA	26.2223	25.8449	88.0449
NODE_297	54334	0.00426769	1	90	27	1	Complete	High-quality	100	AAI-based	0	No	127-bp-DTR	1267.48	0	0
contig_2213	54330	0.0239444	1	98	24	0	High-quality	High-quality	95.77	AAI-based	0	No	NA	48.1681	69.7448	183.944
NODE_298	54310	0.00655261	1	92	27	1	Complete	High-quality	100	AAI-based	0	No	127-bp-DTR	724.261	0	3.40158
NODE_299	54286	0.0107259	1	66	23	0	Medium-quality	Genome-fragment	79.2	AAI-based	0	No	NA	2.48363	3.27208	31.3217
contig_1207	54217	0.000547624	1	97	5	1	Medium-quality	Genome-fragment	59.02	AAI-based	0	No	NA	22.0057	15.7514	43.8613
NODE_301	54214	0.0138417	1	91	10	0	Complete	High-quality	65	HMM-based	0	No	25-bp-DTR	105.575	0	0
contig_13146	54204	0.00424881	1	94	27	1	High-quality	High-quality	100	AAI-based	0	No	NA	0	0	0
contig_1119	54196	0.00643931	1	74	17	0	High-quality	High-quality	95.45	AAI-based	0	No	NA	179.824	87.9427	135.695
contig_275	54181	0.00659038	1	94	26	1	High-quality	High-quality	100	AAI-based	0	No	NA	0	0	0
NODE_302	54135	0	1	80	4	1	Medium-quality	Genome-fragment	56.36	AAI-based	0	No	NA	6.29193	5.92799	13.8067
NODE_303	54124	0.00823325	1	69	24	0	Complete	High-quality	96.51	AAI-based	0	No	127-bp-DTR	26.3183	27.4514	95.1903
contig_15798	54105	0.000302138	1	51	7	0	Medium-quality	Genome-fragment	57.44	AAI-based	0	No	NA	47.9059	26.728	110.322
contig_3900	54044	0.0049475	1	104	27	0	High-quality	High-quality	100	AAI-based	0	No	NA	78.9698	85.6371	196.658
NODE_305	54025	0.00203943	1	62	15	0	High-quality	High-quality	95.71	AAI-based	0	No	NA	5.76033	9.24798	24.509
NODE_306	53995	0.00164287	1	65	7	1	Complete	High-quality	98.13	AAI-based	0	No	127-bp-DTR	9.90677	10.2391	14.882
NODE_307	53987	0.0202621	1	74	31	1	High-quality	High-quality	91.47	AAI-based	0	No	NA	6.40257	7.61212	19.9607
contig_6797	53882	0.00392779	1	112	20	0	High-quality	High-quality	100	AAI-based	0	No	NA	67.0876	133.771	283.224
contig_5133	53845	0.00426769	1	125	19	0	High-quality	High-quality	100	AAI-based	0	No	NA	29.5794	57.8574	123.08
contig_7565	53819	0.0258894	1	92	33	1	High-quality	High-quality	94.01	AAI-based	0.98	Yes	NA	0	0	65.347
NODE_308	53806	0.00237933	1	73	29	0	Low-quality	Genome-fragment	25	HMM-based	0	No	NA	5.60851	5.90754	9.92906
NODE_310	53785	0.0162777	1	60	18	0	Medium-quality	Genome-fragment	87.76	AAI-based	0	No	127-bp-DTR	35.8949	0	0
NODE_311	53776	0.0207153	1	77	29	1	High-quality	High-quality	90.5	AAI-based	0	No	NA	6.76105	5.43687	14.2332
NODE_312	53743	0.00541959	1	37	15	0	Low-quality	Genome-fragment	32.69	AAI-based	0	No	NA	26.0236	2.81807	6.77759
NODE_314	53669	0.000396556	1	80	26	0	Complete	High-quality	100	AAI-based	0	No	40-bp-DTR	7.56959	4.01748	9.11778
NODE_315	53665	0.0328197	1	80	25	1	High-quality	High-quality	99.7	AAI-based	0	No	NA	6.33485	5.29591	12.6425
NODE_316	53630	0.00422993	1	68	25	0	High-quality	High-quality	94.09	AAI-based	0	No	NA	15.864	20.1937	64.5503
NODE_317	53614	0.00156734	1	67	20	0	Complete	High-quality	93.76	AAI-based	0	No	464-bp-DTR	30.9851	37.4646	100.537
NODE_318	53574	0.00375784	1	36	5	1	Low-quality	Genome-fragment	48.48	AAI-based	3.74	Yes	NA	5.35395	6.78359	17.808
contig_7946	53573	0.00243598	1	57	9	0	Medium-quality	Genome-fragment	61.8	AAI-based	0	No	NA	0	0	0
contig_137	53560	0.020281	1	95	17	0	High-quality	High-quality	100	AAI-based	0	No	NA	24.4913	35.0145	77.8845
contig_7185	53515	0.0190536	1	53	8	0	Low-quality	Genome-fragment	29.42	AAI-based	0	No	NA	0	0	0
NODE_320	53498	0	1	62	31	0	Low-quality	Genome-fragment	25.59	AAI-based	0	No	NA	4.08749	4.85257	14.5721	MH319745
NODE_321	53478	0.00859204	1	74	23	0	Medium-quality	Genome-fragment	88.49	AAI-based	0	No	NA	6.97682	4.24161	10.2852
contig_851	53430	0.00891306	1	123	27	0	Medium-quality	Genome-fragment	86.18	AAI-based	0	No	NA	15.0916	0	30.0645
contig_413	53389	0.000585392	1	102	32	1	Low-quality	Genome-fragment	30.09	AAI-based	0	No	NA	250.133	0	0
contig_9675	53124	0.00372007	1	106	11	1	High-quality	High-quality	100	AAI-based	0	No	NA	27.0686	0	0
contig_4537	53090	0.00662814	1	116	17	0	Medium-quality	Genome-fragment	84.97	AAI-based	0	No	NA	24.993	37.4914	137.714
NODE_323	53074	0.0106881	1	52	5	2	Low-quality	Genome-fragment	35	HMM-based	0	No	NA	0	0	0
NODE_324	53039	0.00704358	1	77	5	0	Complete	High-quality	93.54	AAI-based	0	No	127-bp-DTR	82.6896	0	0
NODE_325	52944	0.0146914	1	82	24	0	High-quality	High-quality	100	AAI-based	0	No	NA	0	0	0
NODE_326	52934	0.00581615	1	87	13	0	High-quality	High-quality	100	AAI-based	0	No	NA	25.6893	0	0
contig_282	52924	0.000849762	1.02	70	37	0	High-quality	High-quality	100	AAI-based	0	No	NA	0	0	8.2791	DQ163915
contig_15908	52880	0.0141249	1	78	26	0	High-quality	High-quality	97.56	AAI-based	0	No	NA	0	0	0
contig_6197	52876	0.0140683	1	98	26	0	Complete	High-quality	99.36	AAI-based	0	No	52-bp-DTR	16.8266	23.171	51.6861
NODE_327	52865	0.00026437	1	76	3	0	Medium-quality	Genome-fragment	65	HMM-based	0	No	NA	4.32365	3.50895	14.3507
contig_9677	52822	0.00107637	1	104	31	2	High-quality	High-quality	91.6	AAI-based	0	No	NA	63.7532	52.4219	141.764
NODE_329	52746	0.00602387	1	56	12	1	Medium-quality	Genome-fragment	80.99	AAI-based	0	No	NA	15.9794	9.02073	18.1254
NODE_330	52741	0.000623159	1	77	9	4	Low-quality	Genome-fragment	13.28	AAI-based	1.55	Yes	NA	0	11.6823	0
NODE_331	52643	0.0151446	1	108	31	0	Complete	High-quality	100	AAI-based	0	No	127-bp-DTR	0	0	0
contig_9431	52627	0.024171	1	80	7	0	Medium-quality	Genome-fragment	70	HMM-based	0	No	NA	0	0	0
contig_4676	52581	0.0127275	1	73	15	0	High-quality	High-quality	90.35	AAI-based	0	No	NA	48.9943	54.5469	137.408
NODE_332	52507	0.0049475	1	52	7	3	High-quality	High-quality	100	AAI-based	0	No	NA	4.94883	6.02745	12.6459
NODE_333	52502	0	1	40	8	0	Low-quality	Genome-fragment	48.81	AAI-based	0	No	NA	5.46327	3.32328	10.1485
contig_8030	52501	0.00583503	1	76	23	0	High-quality	High-quality	91.52	AAI-based	0	No	NA	49.0245	66.9037	134.828
NODE_334	52500	0.0213951	1	50	5	6	Low-quality	Genome-fragment	10	HMM-based	0	No	NA	1.75891	3.08348	10.3699
NODE_335	52487	0.012822	1	58	10	0	Medium-quality	Genome-fragment	73.75	AAI-based	0	No	NA	2.44067	4.34981	13.8433
NODE_336	52453	0.00481532	1	70	20	1	High-quality	High-quality	94.8	AAI-based	1.83	Yes	NA	15.4332	10.0861	16.4294
NODE_337	52429	0.0159	1	71	19	3	High-quality	High-quality	91.84	AAI-based	0	No	NA	5.95883	4.73378	10.0556
contig_284	52398	0.00445653	1	90	24	0	High-quality	High-quality	96.11	AAI-based	0	No	NA	443.526	0	0
NODE_338	52350	0.011519	1	37	7	1	Medium-quality	Genome-fragment	59.69	AAI-based	2.84	Yes	NA	0	0	27.1612
contig_1769	52329	0.020281	1	124	29	0	Medium-quality	Genome-fragment	70	HMM-based	0	No	NA	75.0613	78.5425	216.712
contig_5088	52222	0.00426769	1	79	10	0	Medium-quality	Genome-fragment	82.02	AAI-based	0	No	NA	43.1663	46.9318	177.326
contig_9476	52221	0.033103	1	96	10	0	Medium-quality	Genome-fragment	86.07	AAI-based	0	No	NA	13.0737	10.7151	31.0574
NODE_339	52183	0	1	72	22	0	Complete	High-quality	75	HMM-based	0	No	127-bp-DTR	0	14.9264	0	MK613344
contig_1644	52182	0	1	81	28	0	High-quality	High-quality	94.52	AAI-based	0	No	NA	324.034	0	0	MK613344
NODE_342	51998	0.0358977	1	45	8	0	Low-quality	Genome-fragment	37	AAI-based	0	No	NA	6.01361	7.3942	23.1666
NODE_343	51997	0.00664703	1	69	22	0	Medium-quality	Genome-fragment	82.31	AAI-based	0	No	NA	80.8774	0	0
NODE_344	51985	0.00989501	1	74	11	13	Medium-quality	Genome-fragment	70	HMM-based	0	No	NA	9.58755	1.3838	5.08903
contig_4249	51879	0.0100272	1	113	26	0	High-quality	High-quality	98.13	AAI-based	0	No	NA	30.2108	26.602	87.2917
NODE_345	51838	0.0182227	1	72	17	1	High-quality	High-quality	95.18	AAI-based	0	No	NA	18.7684	0	0
contig_109	51708	0.00324798	1	73	22	0	High-quality	High-quality	90.06	AAI-based	0	No	NA	20.6772	23.1749	76.9265
NODE_347	51599	0.00105748	1	65	29	0	Complete	High-quality	100	AAI-based	0	No	71-bp-DTR	31.5528	0	0	DQ163915
NODE_348	51558	0.00870534	1	48	5	7	Low-quality	Genome-fragment	28.61	AAI-based	0	No	NA	4.45317	5.62495	12.065
NODE_349	51538	0.00570285	1	50	10	3	Low-quality	Genome-fragment	37	AAI-based	0	No	NA	5.70858	248.636	239.335
NODE_350	51522	0.0263804	1	68	12	3	Low-quality	Genome-fragment	24.55	AAI-based	0	No	NA	21.2738	0	0
NODE_351	51466	0.0125576	1	80	8	0	Medium-quality	Genome-fragment	69.72	AAI-based	0	No	NA	3.0007	2.9676	7.083
contig_637	51428	0	1	79	20	0	High-quality	High-quality	100	AAI-based	0	No	NA	0	0	0
NODE_352	51374	0.00226603	1	61	24	5	Low-quality	Genome-fragment	27.9	AAI-based	0	No	NA	2.55716	6.13547	8.68813
NODE_353	51240	0.00664703	1	81	11	3	Low-quality	Genome-fragment	13.8	AAI-based	0	No	NA	15.5689	1.22339	2.9556
contig_9462	51155	0.0125765	1	88	23	2	Medium-quality	Genome-fragment	80.16	AAI-based	0	No	NA	10.1392	28.4771	85.1054
contig_4411	51117	0.00930962	1	98	16	1	Medium-quality	Genome-fragment	82.74	AAI-based	0	No	NA	19.4824	24.9637	77.2706
NODE_355	51040	0.0106692	1	54	3	2	Low-quality	Genome-fragment	39.34	AAI-based	4.55	Yes	NA	5.76062	7.95331	19.0929
NODE_356	51027	0	1	56	6	1	Medium-quality	Genome-fragment	54.25	AAI-based	0	No	NA	5.87553	5.85127	3.33893
contig_21	51024	0.0345003	1	65	6	2	Medium-quality	Genome-fragment	75	HMM-based	0	No	NA	173.034	0	0
NODE_358	50945	0.00957399	1	49	12	1	Medium-quality	Genome-fragment	82.66	AAI-based	3.12	Yes	NA	34.0087	18.5518	47.0313
NODE_359	50898	0.0260783	1	56	10	2	Low-quality	Genome-fragment	26.12	AAI-based	0	No	NA	4.18255	2.62756	8.4068
contig_4648	50887	0.000585392	1	62	29	2	High-quality	High-quality	91.86	AAI-based	0	No	NA	475.437	0	248.241
NODE_360	50853	0.00324798	1	43	7	2	Low-quality	Genome-fragment	31.88	AAI-based	0	No	NA	8.34129	14.0454	33.1968
NODE_361	50811	0.012161	1	69	12	1	Medium-quality	Genome-fragment	70	HMM-based	0	No	NA	3.78912	4.17566	5.74581
NODE_362	50809	0.0392968	1	53	2	13	Low-quality	Genome-fragment	12.37	AAI-based	56.09	Yes	NA	6.14148	3.56572	9.32771
NODE_363	50626	0.0258894	1	72	23	0	Complete	High-quality	80	HMM-based	0	No	127-bp-DTR	61.314	0	0
NODE_364	50581	0.0159189	1	43	1	3	Low-quality	Genome-fragment	26.14	AAI-based	0	No	NA	12.9456	0	0
NODE_365	50573	0.00481532	1	82	9	1	Complete	High-quality	97.28	AAI-based	0	No	127-bp-DTR	40.6284	0	0
NODE_367	50410	0.00407886	1	48	12	0	Medium-quality	Genome-fragment	79.87	AAI-based	0	No	NA	10.8262	10.8189	26.7515
NODE_368	50358	0.00900748	1	36	6	2	Medium-quality	Genome-fragment	55.11	AAI-based	5.27	Yes	NA	0	15.44	23.8285
contig_4238	50349	0.0352557	1	106	28	1	High-quality	High-quality	100	AAI-based	0	No	NA	0	0	0
NODE_369	50343	0.00804441	1	74	26	0	High-quality	High-quality	100	AAI-based	0	No	NA	5.97391	3.49317	8.40878
NODE_370	50335	0.0062127	1	75	10	0	Low-quality	Genome-fragment	43.49	AAI-based	0	No	NA	2.89561	13.5937	27.7836
NODE_371	50294	0.00757232	1	49	15	1	Medium-quality	Genome-fragment	85.96	AAI-based	0	No	NA	10.7565	8.17302	15.5232
contig_716	50279	0.00630712	1	88	28	0	Medium-quality	Genome-fragment	86.81	AAI-based	0	No	NA	55.5662	70.9369	207.776
NODE_372	50250	0.00643931	1	26	2	1	Low-quality	Genome-fragment	29.43	AAI-based	0	No	NA	15.9519	9.16133	19.0731
NODE_373	50103	0.00500415	1	62	8	0	Low-quality	Genome-fragment	49.73	AAI-based	0	No	NA	15.1302	0	0
NODE_374	50076	0.0110658	1	70	8	10	Low-quality	Genome-fragment	26.36	AAI-based	0	No	NA	3.58183	4.05222	9.22678
contig_1173	50064	0	1	41	3	0	Low-quality	Genome-fragment	45.73	AAI-based	0	No	780-bp-ITR	19.2506	15.568	31.0179
NODE_375	50037	0.00402221	1	51	6	7	Low-quality	Genome-fragment	23.55	AAI-based	0	No	NA	11.2913	7.89443	14.9888
NODE_377	49932	0.00689251	1	43	10	1	Medium-quality	Genome-fragment	86.8	AAI-based	0	No	NA	10.7914	7.38481	10.6842
contig_2937	49929	0.000547624	1	70	17	0	Medium-quality	Genome-fragment	87.16	AAI-based	0	No	NA	13.6869	343.423	12.0318	MK613344
NODE_378	49901	0.00604275	1	83	6	2	Low-quality	Genome-fragment	29.9	AAI-based	0	No	NA	5.1156	6.711	16.6634
contig_7738	49827	0.00685475	1	64	9	0	Medium-quality	Genome-fragment	59.25	AAI-based	0	No	NA	0	0	0
NODE_379	49789	0.00338016	1	69	6	2	High-quality	High-quality	98.46	AAI-based	0	No	NA	9.23779	10.3807	13.919
contig_15412	49785	0.0198467	1	89	19	3	Medium-quality	Genome-fragment	84.5	AAI-based	2.98	Yes	511-bp-ITR	0	0	0
NODE_381	49707	0.0138606	1	51	14	1	Medium-quality	Genome-fragment	81.47	AAI-based	0	No	NA	7.06844	11.1303	25.5874
scaffold_4894	49680	0.0128786	1	93	17	0	Medium-quality	Genome-fragment	88.61	AAI-based	0	No	NA	15.1181	20.2978	55.6239
contig_1337	49676	0.0180527	1	94	4	1	Low-quality	Genome-fragment	34.06	AAI-based	0	No	NA	0	346.997	419.962
NODE_382	49641	0.017203	1	73	1	13	Low-quality	Genome-fragment	1.96	AAI-based	92.81	Yes	NA	7.00072	5.97896	19.7996
NODE_383	49505	0.00611829	1	45	19	2	Low-quality	Genome-fragment	20	HMM-based	0	No	NA	2.22745	5.57793	7.79016
NODE_384	49481	0.0036823	1	32	1	0	Low-quality	Genome-fragment	25.59	AAI-based	0	No	NA	31.2938	0	0
scaffold_4773	49471	0.0132941	1	70	8	0	Low-quality	Genome-fragment	20	HMM-based	0	No	NA	675.8	0	0
NODE_385	49466	0.00630712	1	64	23	0	Medium-quality	Genome-fragment	85.15	AAI-based	0	No	NA	9.19618	11.7635	40.6027
NODE_386	49447	0.00370119	1	62	31	1	High-quality	High-quality	100	AAI-based	0	No	NA	0	0	0	DQ163915
NODE_387	49436	0.0205454	1	57	19	1	Medium-quality	Genome-fragment	76.84	AAI-based	0	No	NA	2.87083	5.8664	18.6636
NODE_388	49360	0.00507969	1	58	11	0	High-quality	High-quality	97.3	AAI-based	0	No	NA	6.40121	11.6173	16.1137
NODE_389	49326	0.00341793	1	80	26	2	Complete	High-quality	91.14	AAI-based	0	No	46-bp-DTR	0	0	0	KF977490
NODE_390	49297	0.00489085	1	75	10	2	Complete	High-quality	94.61	AAI-based	0	No	78-bp-DTR	33.4466	0	0
NODE_391	49245	0.00296473	1	62	2	1	Medium-quality	Genome-fragment	69.96	AAI-based	0	No	NA	6.99634	8.1353	28.387
NODE_392	49226	0.0278533	1	64	7	0	High-quality	High-quality	95	HMM-based	0	No	NA	2.25335	16.4628	18.3451
NODE_393	49096	0.0205642	1	88	2	4	Low-quality	Genome-fragment	45	HMM-based	0	No	NA	4.60612	3.4015	11.8775
NODE_394	49090	0.0104237	1	84	9	1	Low-quality	Genome-fragment	25.36	AAI-based	0	No	NA	32.2144	0	0
NODE_395	49049	0.00998943	1	53	12	0	Complete	High-quality	100	AAI-based	0	No	127-bp-DTR	63.9859	0	0
NODE_396	49043	0.00993277	1	79	25	1	High-quality	High-quality	94.69	AAI-based	0	No	NA	22.2102	0	0
NODE_397	49039	0.00169952	1	59	21	0	High-quality	High-quality	94.96	AAI-based	0	No	NA	14.0477	0	0
NODE_398	49034	0.00951734	1	68	27	0	High-quality	High-quality	92.18	AAI-based	0	No	NA	11.0557	13.9684	29.7062
NODE_400	48992	0.00370119	1	39	6	0	Low-quality	Genome-fragment	26.98	AAI-based	0	No	NA	3.67061	3.87875	7.33388
NODE_401	48970	0.0426392	1	86	21	0	Medium-quality	Genome-fragment	86.39	AAI-based	0	No	127-bp-DTR	26.234	0	0
NODE_402	48958	0	1	70	21	0	High-quality	High-quality	93.92	AAI-based	0	No	NA	8.67178	2.84023	5.11027
NODE_403	48949	0.00339905	1	61	9	0	Complete	High-quality	100	AAI-based	0	No	127-bp-DTR	9.47071	9.84109	20.2835
NODE_404	48894	0.00504192	1	80	26	0	High-quality	High-quality	90.52	AAI-based	0	No	NA	0	0	0
NODE_405	48892	0.00258705	1	75	27	0	Medium-quality	Genome-fragment	86.66	AAI-based	0	No	NA	11.5863	19.3569	45.9903
NODE_406	48882	0.0180905	1	70	23	2	High-quality	High-quality	95.65	AAI-based	0	No	NA	18.3561	0	0
contig_5148	48849	0.0208286	1	95	20	0	High-quality	High-quality	90.34	AAI-based	0	No	NA	12.2502	15.5685	39.7796
NODE_407	48847	0.0103104	1	71	21	0	High-quality	High-quality	100	AAI-based	0	No	NA	93.6929	0	0
NODE_408	48840	0.00296473	1	89	30	0	High-quality	High-quality	100	AAI-based	0	No	NA	30.2611	29.6557	70.5129
contig_5075	48831	0.00405997	1	82	35	0	Medium-quality	Genome-fragment	82.74	AAI-based	0	No	NA	32.3031	31.7994	75.6125
NODE_409	48825	0.000830878	1	73	31	0	Complete	High-quality	99.97	AAI-based	0	No	114-bp-DTR	0	21.266	0
contig_5963	48822	0.0109147	1	103	20	0	High-quality	High-quality	100	AAI-based	0	No	NA	1141.67	0	0
contig_11933	48819	0.0207153	1	65	6	3	Low-quality	Genome-fragment	26.82	AAI-based	0	No	NA	0	0	0
contig_1693	48812	0.00152957	1	83	20	0	Medium-quality	Genome-fragment	87.16	AAI-based	0	No	NA	94.3799	98.673	270.45
NODE_410	48767	0.0164665	1	49	12	0	Low-quality	Genome-fragment	26.85	AAI-based	0	No	NA	5.05075	5.14373	17.56
contig_9571	48759	0.00177506	1	77	29	1	Medium-quality	Genome-fragment	84.96	AAI-based	0	No	NA	0	43.3384	136.707
NODE_411	48723	0	1	73	22	0	Complete	High-quality	100	AAI-based	0	No	127-bp-DTR	45.5649	0	0	MF431616
contig_12337	48666	0.00681698	1	86	26	2	Low-quality	Genome-fragment	25.88	AAI-based	0	No	NA	0	8.50305	15.5811
contig_6678	48605	0.00466425	1	81	25	1	Medium-quality	Genome-fragment	88.32	AAI-based	0	No	NA	46.8089	36.9866	88.9793
contig_3160	48602	0.00681698	1	101	2	10	Low-quality	Genome-fragment	29.69	AAI-based	0	No	NA	0	0	0
NODE_412	48600	0.0085165	1	55	2	1	Low-quality	Genome-fragment	29.47	AAI-based	0	No	NA	9.81152	10.4362	24.7061
NODE_413	48573	0.00764786	1	55	21	1	High-quality	High-quality	90.13	AAI-based	0	No	NA	8.93658	9.64579	30.6501
contig_1877	48531	0.00844097	1	92	30	0	Medium-quality	Genome-fragment	89.21	AAI-based	0	No	NA	35.5676	97.5978	233.895
NODE_414	48525	0.0162588	1	49	12	0	Low-quality	Genome-fragment	26.67	AAI-based	0	No	NA	8.7607	8.54398	28.2122
NODE_415	48517	0.0316867	1	32	5	0	Low-quality	Genome-fragment	26.79	AAI-based	0	No	NA	6.52783	3.91672	9.0821
contig_9882	48501	0.0392779	1	61	3	0	Low-quality	Genome-fragment	15	HMM-based	0	No	NA	0	0	0
NODE_416	48500	0.00292696	1	74	27	0	Complete	High-quality	100	AAI-based	0	No	123-bp-DTR	4.45865	4.74189	10.2818
contig_4782	48475	0.00764786	1	97	15	1	Low-quality	Genome-fragment	31.48	AAI-based	0	No	NA	10.1604	11.9268	27.3111
contig_3152	48467	0.00273812	1	78	22	0	High-quality	High-quality	90.2	AAI-based	0	No	NA	25.7202	21.6809	37.3924
contig_12469	48460	0.0165043	1	74	21	0	Medium-quality	Genome-fragment	88.9	AAI-based	0	No	NA	44.8468	36.9064	87.7536
NODE_418	48433	0.0059861	1	71	6	3	Medium-quality	Genome-fragment	68.39	AAI-based	0	No	NA	37.0854	27.5784	59.0752
contig_10413	48403	0.00443765	1	109	14	1	Low-quality	Genome-fragment	29.04	AAI-based	0	No	NA	0	0	11.7233
contig_5879	48385	0.00202055	1	82	27	1	High-quality	High-quality	90.44	AAI-based	0	No	NA	31.3214	23.3143	68.5336
NODE_419	48367	0.0120855	1	55	7	0	Complete	High-quality	95.93	AAI-based	0	No	30-bp-DTR	0	0	0
NODE_420	48362	0.0116701	1	71	19	1	Medium-quality	Genome-fragment	80.06	AAI-based	0	No	NA	9.98144	10.0867	23.9936
contig_8336	48324	0.0252096	2.16	94	0	0	High-quality	High-quality	100	AAI-based	0	No	NA	10.2327	22.3438	15.0772
contig_9978	48301	0.00885641	1	94	44	0	Medium-quality	Genome-fragment	83.18	AAI-based	0	No	NA	0	11.2689	30.671
NODE_421	48280	0.00156734	1	82	27	0	High-quality	High-quality	100	AAI-based	0	No	NA	9.7083	9.82866	15.7609
NODE_422	48251	0.0128786	1	73	22	1	Medium-quality	Genome-fragment	81.16	AAI-based	0	No	NA	7.41719	8.98205	22.6688
contig_4820	48248	0.0153524	1	79	19	0	Medium-quality	Genome-fragment	85	HMM-based	0	No	NA	0	71.5957	0
NODE_423	48216	0.0171085	1	59	7	1	Complete	High-quality	92.31	AAI-based	0	No	127-bp-DTR	1.89389	3.15131	9.47026
contig_1887	48205	0.00895083	1	91	17	0	High-quality	High-quality	100	AAI-based	0	No	NA	0	6343.33	101.742
NODE_424	48127	0.00203943	1	59	10	1	High-quality	High-quality	100	AAI-based	0	No	NA	14.0636	0	0
NODE_425	48113	0.00243598	1	77	8	0	Complete	High-quality	100	AAI-based	0	No	127-bp-DTR	62.3663	0	0
NODE_426	48113	0.00961175	1	60	7	1	Complete	High-quality	100	AAI-based	6.19	Yes	127-bp-DTR	0	53.2226	0
NODE_427	48061	0.000830878	1	63	23	0	High-quality	High-quality	91.05	AAI-based	0	No	NA	3.8913	5.20496	12.3253
NODE_428	48046	0.0293262	1	60	10	0	High-quality	High-quality	100	AAI-based	0	No	NA	247.359	0	0
contig_7036	47968	0.00196389	1	59	5	0	Low-quality	Genome-fragment	44.09	AAI-based	0	No	NA	14.153	21.5967	47.1281
contig_50	47944	0.00787446	1	91	7	0	Medium-quality	Genome-fragment	79.29	AAI-based	0	No	NA	28.7253	31.2936	88.4937
NODE_429	47914	0.00026437	1	65	15	0	Complete	High-quality	100	AAI-based	0	No	127-bp-DTR	67.9589	0	0
NODE_430	47885	0.00152957	1	78	1	1	Low-quality	Genome-fragment	49.96	AAI-based	0	No	NA	58.2273	35.091	141.725
contig_348	47854	0.0177695	1	81	12	8	Low-quality	Genome-fragment	20	HMM-based	0	No	NA	0	0	0
scaffold_4619	47786	0.0116323	1	72	13	0	Medium-quality	Genome-fragment	75.72	AAI-based	0	No	NA	64.4441	64.8948	163.56
contig_270	47757	0.00294584	1	76	27	1	High-quality	High-quality	96.4	AAI-based	0	No	NA	0	223.12	97.0231
NODE_431	47735	0.00336128	1	57	18	0	Medium-quality	Genome-fragment	80.82	AAI-based	0	No	NA	6.49589	7.84426	24.1175
NODE_432	47721	0.00270036	1	54	22	1	High-quality	High-quality	99.27	AAI-based	0	No	NA	24.2381	0	0	KY065149
NODE_433	47707	0.0020772	1	62	2	0	Medium-quality	Genome-fragment	67.76	AAI-based	0	No	NA	10.3514	6.8051	21.0609
NODE_434	47678	0.0149747	1	67	6	3	Low-quality	Genome-fragment	28.99	AAI-based	0	No	NA	34.3082	0	0
NODE_435	47645	0.0156356	1	75	19	0	Complete	High-quality	100	AAI-based	0	No	31-bp-DTR	16.826	0	0
contig_3163	47613	0.00734572	1	72	7	1	Medium-quality	Genome-fragment	75.67	AAI-based	0	No	NA	0	0	0
contig_6122	47577	0.0198278	1	76	21	0	High-quality	High-quality	100	AAI-based	0	No	NA	22.5688	56.5504	187.682
NODE_436	47574	0.00659038	1	55	12	1	Medium-quality	Genome-fragment	70.87	AAI-based	3.69	Yes	NA	3.98609	6.72897	17.6484
NODE_437	47509	0.0158811	1	55	28	6	Low-quality	Genome-fragment	12.46	AAI-based	0	No	NA	22.2866	0	0
NODE_438	47480	0.00668479	1	68	10	3	Low-quality	Genome-fragment	47.09	AAI-based	0	No	NA	12.9318	0	0
NODE_439	47471	0	1	70	19	0	Complete	High-quality	99.03	AAI-based	0	No	127-bp-DTR	0	0	469.808
NODE_440	47451	0.025474	1	59	20	3	Low-quality	Genome-fragment	21.33	AAI-based	6.24	Yes	NA	6.98735	10.776	39.5543
contig_944	47409	0.00976282	1	53	11	0	Medium-quality	Genome-fragment	78.77	AAI-based	0	No	NA	0	0	0
NODE_441	47404	0.00626936	1	50	18	0	Complete	High-quality	100	AAI-based	0	No	127-bp-DTR	9.57256	0	0
contig_7131	47395	0.0202243	1	62	7	0	High-quality	High-quality	100	AAI-based	0	No	NA	2047.09	0	17.8837
contig_1234	47389	0.00687363	1	77	13	0	Medium-quality	Genome-fragment	76.31	AAI-based	0	No	NA	19.3482	26.8465	64.542
NODE_442	47384	0.0395423	1	59	10	3	Low-quality	Genome-fragment	26.15	AAI-based	0	No	NA	6.61101	3.6947	9.84132
contig_4317	47324	0.00290807	1	80	10	0	Medium-quality	Genome-fragment	75.69	AAI-based	0	No	NA	174.148	158.373	323.189
NODE_444	47316	0.000585392	1	64	33	0	Complete	High-quality	96.34	AAI-based	0	No	127-bp-DTR	0	1.72625	2822.6	DQ163915
NODE_445	47309	0	1	53	7	0	Low-quality	Genome-fragment	41.72	AAI-based	0	No	NA	17.3935	13.6706	26.2771
NODE_446	47277	0.0072513	1	48	13	0	Medium-quality	Genome-fragment	77.56	AAI-based	0	No	NA	1.67279	8.23457	22.6509
NODE_447	47272	0.00502304	1	73	7	0	High-quality	High-quality	100	AAI-based	0	No	NA	10.3025	0	0
NODE_448	47269	0.00188836	1	54	14	0	Medium-quality	Genome-fragment	75.17	AAI-based	0	No	NA	17.6867	20.7336	42.2202
NODE_449	47268	0.0100461	1	60	10	0	Complete	High-quality	90.66	AAI-based	0	No	127-bp-DTR	4.21535	6.69342	11.3105
contig_9629	47244	0.00504192	1	80	30	0	High-quality	High-quality	100	AAI-based	0	No	NA	436.924	0	528.576	MF431616
NODE_450	47243	0.0167309	1	56	6	0	Complete	High-quality	100	AAI-based	0	No	127-bp-DTR	48.0457	0	0
NODE_451	47171	0.00721354	1	45	12	2	Low-quality	Genome-fragment	27.37	AAI-based	5.51	Yes	NA	9.41399	9.5507	24.5329
NODE_452	47106	0.0140683	1	62	21	0	High-quality	High-quality	100	AAI-based	0	No	NA	45.1032	0	0
contig_9995	47103	0.0295717	1	79	28	0	High-quality	High-quality	100	AAI-based	0	No	NA	0	0	546.887
NODE_453	47101	0.0062127	1	95	13	0	Complete	High-quality	80	HMM-based	0	No	121-bp-DTR	47.9745	0	0
NODE_454	47094	0.00426769	1	64	10	0	High-quality	High-quality	98.88	AAI-based	0	No	NA	12.9961	8.70957	17.1799
NODE_455	47064	0.00634489	1	65	29	0	High-quality	High-quality	100	AAI-based	0	No	NA	108.146	0	0	AP014887
NODE_457	47014	0.00545736	1	64	17	0	Complete	High-quality	100	AAI-based	0	No	127-bp-DTR	99.6397	0	0
NODE_458	47009	0.00983836	1	51	19	1	Medium-quality	Genome-fragment	72.69	AAI-based	0	No	NA	1.84321	13.9295	69.5137
NODE_459	46981	0.000774228	1	65	29	1	Complete	High-quality	96.51	AAI-based	0	No	127-bp-DTR	78.6791	0	0
NODE_460	46965	0.00728907	1	68	16	0	Medium-quality	Genome-fragment	85.79	AAI-based	0	No	NA	3.12923	5.64073	22.0661
NODE_461	46964	0	1	36	5	0	Low-quality	Genome-fragment	49.13	AAI-based	0	No	NA	0	0	0
scaffold_9246	46872	0.000528741	1	92	18	1	Medium-quality	Genome-fragment	85	HMM-based	0	No	NA	1416.87	14.1298	252.542
contig_7428	46776	0.0348591	1	58	11	0	Medium-quality	Genome-fragment	75	HMM-based	0	No	NA	689.735	0	0
contig_12299	46773	0.00659038	1	74	15	1	Medium-quality	Genome-fragment	80.04	AAI-based	0	No	NA	9.46415	7.7384	19.4455
NODE_462	46753	0.0292696	1	57	13	0	Complete	High-quality	100	AAI-based	0	No	127-bp-DTR	33.7987	0	0
NODE_463	46729	0.000339905	1	67	11	4	Low-quality	Genome-fragment	25.36	AAI-based	0	No	NA	6.96743	10.7698	22.375
NODE_464	46727	0.00719465	1	41	9	1	Medium-quality	Genome-fragment	83.52	AAI-based	0	No	NA	14.6728	15.7553	23.514
contig_8148	46717	0.00946068	1	92	20	0	Medium-quality	Genome-fragment	82.77	AAI-based	0	No	NA	0	1740.13	249.682
contig_4963	46696	0.00145404	1	52	9	1	Medium-quality	Genome-fragment	71.93	AAI-based	0	No	NA	10.5955	87.5367	68.8306
NODE_465	46687	0.00740237	1	69	17	0	Complete	High-quality	100	AAI-based	0	No	104-bp-DTR	32.5146	0	0
NODE_466	46653	0.00118967	1	69	31	0	High-quality	High-quality	90.58	AAI-based	0	No	NA	106.611	0	0
NODE_467	46602	0	1	56	12	0	High-quality	High-quality	100	AAI-based	0	No	NA	19.7411	0	0
NODE_468	46597	0.0048342	1	72	21	0	High-quality	High-quality	98.89	AAI-based	0	No	NA	0	0	0
NODE_469	46529	0.0279666	1	48	9	0	High-quality	High-quality	99.87	AAI-based	0	No	NA	0	1.78295	21.2363
NODE_470	46520	0.00776116	1	66	25	1	High-quality	High-quality	100	AAI-based	0	No	NA	10.1218	0	0
NODE_471	46478	0.000547624	1	32	5	0	Low-quality	Genome-fragment	43.7	AAI-based	0	No	NA	3.2946	5.89039	10.4568
NODE_473	46469	0.00256817	1	46	21	0	Complete	High-quality	95	HMM-based	0	No	127-bp-DTR	27.5374	0	0
NODE_475	46435	0.0100083	1	64	13	0	Medium-quality	Genome-fragment	76.86	AAI-based	0	No	NA	11.8132	15.208	31.9179
contig_158	46425	0	1	112	17	0	High-quality	High-quality	100	AAI-based	0	No	NA	12.6102	0	1483.45
NODE_476	46415	0.00759121	1	73	6	6	Low-quality	Genome-fragment	27.03	AAI-based	0	No	NA	5.14777	8.21788	20.03
NODE_477	46413	0.0212252	1	58	21	0	Low-quality	Genome-fragment	22.4	AAI-based	0	No	NA	5.8883	5.48306	12.9905
contig_1062	46385	0.00583503	1	79	21	0	Medium-quality	Genome-fragment	80.81	AAI-based	0	No	NA	56.8734	73.2005	171.277
NODE_478	46375	0.0033424	1	68	2	6	Low-quality	Genome-fragment	29.3	AAI-based	0	No	NA	3.3744	5.83769	14.0001
NODE_479	46327	0.00402221	1	61	34	2	Low-quality	Genome-fragment	25.06	AAI-based	0	No	NA	10.9782	10.1219	21.0373
contig_7776	46296	0.00509857	1	67	21	0	Medium-quality	Genome-fragment	85.89	AAI-based	0	No	NA	32.9364	0	49.313
NODE_480	46226	0.0189025	1	53	19	0	High-quality	High-quality	99.47	AAI-based	0	No	NA	29.9242	0	0	MG592403
contig_6763	46210	0.0014918	1	75	7	2	Low-quality	Genome-fragment	0	HMM-based	0	No	NA	0	0	0
contig_5719	46183	0.0221316	1	86	27	0	Medium-quality	Genome-fragment	65	HMM-based	0	No	NA	0	0	0
NODE_481	46144	0.00570285	1	48	14	0	Medium-quality	Genome-fragment	70.33	AAI-based	0	No	NA	2764.9	0	0
NODE_482	46122	0.000415439	1	33	16	0	Low-quality	Genome-fragment	22.42	AAI-based	0	No	NA	4.38285	4.95437	14.2316
contig_14122	46101	0.00156734	1	77	18	0	High-quality	High-quality	90	HMM-based	0	No	NA	86.2326	0	0
NODE_483	46067	0.00109525	1	67	25	2	Complete	High-quality	100	AAI-based	4.92	Yes	105-bp-DTR	45.7516	0	0	MF431616
NODE_484	46033	0.0140494	1	27	14	1	Low-quality	Genome-fragment	11.89	AAI-based	1.22	Yes	NA	17.5734	6.33641	22.7319
contig_14093	46028	0.00124632	1.07	83	11	0	Medium-quality	Genome-fragment	65	HMM-based	0	No	114-bp-ITR	194.209	0	0
NODE_485	46018	0.00419216	1	54	21	0	Medium-quality	Genome-fragment	85.02	AAI-based	0	No	445-bp-DTR	8.88493	12.2043	18.4312
contig_11471	46001	0.00900748	1	77	14	0	Medium-quality	Genome-fragment	81.07	AAI-based	0	No	NA	0	0	0
contig_894	45995	0.0280988	1	68	22	0	Medium-quality	Genome-fragment	71.8	AAI-based	0	No	NA	0	0	0
contig_383	45967	0.032763	1.04	63	0	0	High-quality	High-quality	100	AAI-based	0	No	NA	0	0	0
NODE_486	45960	0.0158056	1	53	9	2	Low-quality	Genome-fragment	23.49	AAI-based	7.25	Yes	NA	3.82134	2.94413	10.3408
NODE_488	45903	0.0262482	1	64	8	4	Medium-quality	Genome-fragment	89.65	AAI-based	0	No	NA	13.7808	0	0
NODE_489	45873	0.00764786	1	75	14	0	Complete	High-quality	100	AAI-based	0	No	127-bp-DTR	0	0	459.064
contig_14583	45872	0.00504192	1	75	27	0	Medium-quality	Genome-fragment	85.25	AAI-based	0	No	NA	65.3968	63.9491	98.8367
contig_7961	45726	0.0292129	1	96	12	1	High-quality	High-quality	100	AAI-based	0	No	NA	19.3923	21.7044	30.3906
NODE_490	45723	0.0184304	1	83	18	1	High-quality	High-quality	91.53	AAI-based	2.55	Yes	NA	33.8944	0	0
NODE_491	45717	0.00258705	1	54	15	1	High-quality	High-quality	95	HMM-based	0	No	NA	44.274	0	0
contig_11955	45716	0.0105559	1	102	17	0	Medium-quality	Genome-fragment	86.26	AAI-based	0	No	NA	62.5931	68.3304	143.513
NODE_492	45707	0	1	57	22	5	Low-quality	Genome-fragment	21.3	AAI-based	13.11	Yes	NA	11.0352	11.9795	24.8483
contig_2577	45652	0	1.02	86	22	0	High-quality	High-quality	100	AAI-based	0	No	NA	0	594.896	17.0828
contig_11324	45618	0.0228114	1	108	41	0	Medium-quality	Genome-fragment	77.62	AAI-based	0	No	NA	10.6821	10.0506	22.2422
NODE_494	45596	0.00541959	1	48	10	0	Complete	High-quality	100	AAI-based	0	No	127-bp-DTR	38.2912	0	0
NODE_495	45593	0.00277589	1	47	5	3	Low-quality	Genome-fragment	36.6	AAI-based	10.26	Yes	NA	6.38126	0	10.9519
NODE_496	45576	0.00202055	1	66	10	0	Complete	High-quality	95.24	AAI-based	0	No	127-bp-DTR	9.43819	7.89629	10.4905
contig_13741	45574	0.0367664	1	77	0	3	Not-determined	Genome-fragment	NA	NA	0	No	50-bp-ITR	0	0	0
NODE_497	45568	0	1	56	8	10	Low-quality	Genome-fragment	12.43	AAI-based	49.74	Yes	NA	9.81687	5.8115	13.9704
NODE_498	45564	0.00551401	1	66	4	1	Complete	High-quality	98.07	AAI-based	0	No	127-bp-DTR	24.3609	0	0
NODE_500	45549	0.0144082	1	50	21	0	Complete	High-quality	100	AAI-based	0	No	28-bp-DTR	254.232	0	0
NODE_501	45545	0.00464537	1	56	16	1	Medium-quality	Genome-fragment	77.92	AAI-based	0	No	NA	3.09969	2.69007	7.04093
NODE_503	45514	0.00796888	1	50	21	0	Complete	High-quality	98.11	AAI-based	0	No	55-bp-DTR	73.161	0	0	MG592403
contig_97	45514	0.00324798	1	88	25	1	Medium-quality	Genome-fragment	81.49	AAI-based	0	No	NA	0	0	0
NODE_504	45508	0.00742126	1	36	14	1	Medium-quality	Genome-fragment	75.29	AAI-based	0	No	NA	11.1655	10.1397	25.2455
contig_8443	45472	0.0280421	1	85	11	0	Medium-quality	Genome-fragment	65	HMM-based	0	No	NA	0	0	0
contig_310	45450	0.00583503	1	94	22	0	High-quality	High-quality	100	AAI-based	0	No	NA	9.21989	90.8372	405.351
NODE_505	45441	0.000434323	1	68	19	2	Medium-quality	Genome-fragment	81.71	AAI-based	0	No	NA	0	168.099	0
NODE_506	45434	0.00370119	1	49	10	0	Medium-quality	Genome-fragment	73.73	AAI-based	0	No	NA	3.60253	3.86627	10.4584
NODE_507	45418	0.00305914	1	59	5	1	High-quality	High-quality	98.56	AAI-based	0	No	NA	14.6722	28.5511	59.3419
NODE_508	45408	0.0252096	1	55	11	0	Medium-quality	Genome-fragment	75	HMM-based	0	No	NA	0	0	0
NODE_509	45386	0.011198	1	74	27	0	Complete	High-quality	100	AAI-based	0	No	127-bp-DTR	53.0048	0	0	JQ177062
contig_11461	45384	0.0152013	1	70	5	0	Low-quality	Genome-fragment	27.04	AAI-based	0	No	NA	0	0	0
NODE_510	45346	0.0333484	1	55	3	0	High-quality	High-quality	100	AAI-based	0	No	NA	31.7918	0	0
NODE_511	45332	0.00311579	1	59	14	0	Medium-quality	Genome-fragment	79.46	AAI-based	0	No	NA	7.8742	12.0721	30.7534
contig_5788	45319	0.00109525	1	29	7	0	Low-quality	Genome-fragment	46.19	AAI-based	0	No	NA	14.2407	13.765	52.1415
NODE_512	45315	0.00249264	1	63	16	2	Medium-quality	Genome-fragment	68.67	AAI-based	6.46	Yes	NA	4.15596	4.9123	13.8573
NODE_513	45310	0.0300438	1	68	12	0	High-quality	High-quality	99.89	AAI-based	0	No	NA	30.2448	0	0
NODE_514	45297	0.0060994	1	77	24	0	Medium-quality	Genome-fragment	72.75	AAI-based	0	No	NA	33.8998	0	0
NODE_515	45294	0.00583503	1	53	14	1	Medium-quality	Genome-fragment	71.66	AAI-based	0	No	NA	17.687	0	0
contig_7801	45276	0.0149747	1	93	23	0	Medium-quality	Genome-fragment	60	HMM-based	0	No	NA	71.636	64.3801	177.107
contig_12860	45259	0.000830878	1	86	39	0	Medium-quality	Genome-fragment	72.72	AAI-based	0	No	NA	16.5103	18.4146	43.0947
NODE_517	45204	0.00579727	1	42	3	4	Low-quality	Genome-fragment	23.33	AAI-based	0	No	NA	12.5253	0	0
contig_2208	45202	0.0162777	1	74	17	0	High-quality	High-quality	100	AAI-based	0	No	NA	0	0	0
NODE_518	45198	0.0164665	1	44	17	1	Medium-quality	Genome-fragment	67.14	AAI-based	4.37	Yes	NA	0	10.7405	31.1182
contig_6775	45148	0.0300816	1	71	6	0	Low-quality	Genome-fragment	31.76	AAI-based	0	No	NA	1.97502	3.19761	7.71599
NODE_519	45146	0.0109903	1	54	15	0	Complete	High-quality	100	AAI-based	0	No	49-bp-DTR	37.0638	0	0	AB757800
NODE_520	45135	0.0185059	1	68	9	0	Complete	High-quality	100	AAI-based	0	No	127-bp-DTR	31.7046	0	0
NODE_521	45099	0.000849762	1	62	16	2	Medium-quality	Genome-fragment	78.45	AAI-based	0	No	NA	4.79282	7.47139	15.6639
NODE_522	45056	0.0101405	1	32	2	0	Low-quality	Genome-fragment	24.86	AAI-based	0	No	NA	2.09718	2.39819	7.58817
scaffold_11934	45043	0.0152579	1	60	22	0	Medium-quality	Genome-fragment	80.77	AAI-based	0	No	NA	60.3278	75.0143	230.737
contig_61	45041	0.000830878	1	76	3	0	Low-quality	Genome-fragment	48.7	AAI-based	0	No	NA	29.8823	21.5691	60.3898
contig_11086	44991	0.00226603	1	93	46	0	Low-quality	Genome-fragment	24.47	AAI-based	0	No	NA	10.1441	7.89835	17.1329	MH319720
contig_5982	44840	0.0115001	1	102	2	4	Low-quality	Genome-fragment	27.63	AAI-based	2.33	Yes	NA	0	0	0
NODE_523	44815	0.00785558	1	53	3	2	Low-quality	Genome-fragment	31.21	AAI-based	0	No	NA	6.2191	11.221	18.8347
contig_12864	44767	0.0106881	1	76	3	0	Low-quality	Genome-fragment	10	HMM-based	0	No	NA	0	0	0
contig_2301	44747	0.00557066	1	76	6	0	Medium-quality	Genome-fragment	50	HMM-based	0	No	NA	1035.2	0	0
NODE_524	44726	0.0254929	1	47	12	0	Medium-quality	Genome-fragment	68.16	AAI-based	0	No	NA	11.5068	0	0
NODE_525	44725	0.00613717	1	49	16	4	Low-quality	Genome-fragment	11.78	AAI-based	0	No	NA	20.9725	7.86611	27.3975
NODE_526	44689	0.00951734	1	44	8	2	Low-quality	Genome-fragment	49.04	AAI-based	6.17	Yes	NA	20.5381	18.4821	46.9226
NODE_527	44674	0.00132185	1	80	27	0	Complete	High-quality	96.07	AAI-based	0	No	127-bp-DTR	5.12475	5.37709	10.2999
NODE_528	44672	0.00156734	1	87	5	0	Low-quality	Genome-fragment	48.63	AAI-based	0	No	NA	0	0	11.7953
NODE_529	44655	0.00659038	1	16	2	0	Low-quality	Genome-fragment	39.08	AAI-based	0	No	NA	0	6.20799	14.501
NODE_530	44654	0.00634489	1	66	30	1	Complete	High-quality	100	AAI-based	0	No	127-bp-DTR	322.289	0	0
NODE_531	44575	0.00222826	1	44	7	1	Medium-quality	Genome-fragment	69.83	AAI-based	0	No	NA	8.75153	2.87224	10.9459
NODE_532	44573	0.0013785	1	50	8	1	Complete	High-quality	95.57	AAI-based	0	No	105-bp-DTR	5.02324	10.2443	20.4373
NODE_533	44564	0.00728907	1	37	9	1	Medium-quality	Genome-fragment	72.18	AAI-based	0	No	NA	10.0422	3.10923	5.1189
NODE_534	44549	0.0331596	1	59	13	1	Complete	High-quality	93.06	AAI-based	1.78	Yes	127-bp-DTR	85.1792	0	0
NODE_535	44528	0.00156734	1	68	11	0	High-quality	High-quality	100	AAI-based	0	No	NA	10.3376	18.96	29.2513
contig_233	44523	0.00202055	1	79	22	0	Medium-quality	Genome-fragment	76.75	AAI-based	0	No	NA	57.8196	79.5264	259.523
NODE_536	44522	0.000981947	1	68	5	5	Low-quality	Genome-fragment	24.85	AAI-based	0	No	NA	15.5337	10.6119	20.8026
NODE_537	44499	0.0153524	1	54	12	1	Medium-quality	Genome-fragment	59.54	AAI-based	0	No	NA	11.5299	0	0
NODE_538	44492	0.00889418	1	60	8	0	High-quality	High-quality	97.37	AAI-based	0	No	NA	11.6954	0	0
contig_8202	44457	0.00787446	1	82	16	1	Medium-quality	Genome-fragment	72.32	AAI-based	0	No	NA	38.5707	43.5167	145.795
NODE_540	44450	0	1	55	30	1	Complete	High-quality	100	AAI-based	0	No	127-bp-DTR	71.793	0	0	DQ163913
contig_11132	44419	0.0244165	1	76	20	0	Medium-quality	Genome-fragment	80	HMM-based	0	No	NA	0	0	99.6455
NODE_541	44398	0.00404109	1	63	15	1	Low-quality	Genome-fragment	40.95	AAI-based	0	No	NA	9.01144	0	0
contig_263	44371	0.00668479	1	66	24	0	Medium-quality	Genome-fragment	73.38	AAI-based	0	No	NA	31.7455	34.7562	69.2964
NODE_542	44334	0	1	79	0	1	Low-quality	Genome-fragment	46.22	AAI-based	0	No	NA	36.8918	30.4723	72.3154
NODE_543	44318	0	1	35	5	1	Low-quality	Genome-fragment	46.44	AAI-based	0	No	NA	0	0	44.3124
NODE_544	44264	0.00511746	1	64	29	0	High-quality	High-quality	93.85	AAI-based	0	No	NA	34.7079	0	0	AP014887
contig_3712	44248	0.00751567	1	88	29	0	Medium-quality	Genome-fragment	75.05	AAI-based	0	No	75-bp-ITR	0	0	14.8752
contig_9080	44217	0.00373895	1	88	9	0	High-quality	High-quality	100	AAI-based	0	No	NA	0	469.595	0
contig_7025	44171	0.00980059	1	81	2	7	Low-quality	Genome-fragment	16.97	AAI-based	30.36	Yes	NA	13.4862	12.6211	29.085
NODE_546	44142	0.000509857	1	69	5	0	Low-quality	Genome-fragment	47.35	AAI-based	0	No	NA	3.34627	3.91701	15.385
contig_2919	44099	0.0188647	1	80	17	0	Medium-quality	Genome-fragment	74.03	AAI-based	0	No	387-bp-ITR	17.7788	26.9727	81.2776
NODE_547	44093	0.00117078	1	71	23	0	Medium-quality	Genome-fragment	79.2	AAI-based	0	No	NA	4.18855	4.24944	13.2792
NODE_548	44080	0.00915855	1	68	4	3	Low-quality	Genome-fragment	27.21	AAI-based	0	No	NA	0	7.42532	15.4822
NODE_549	44070	0.0141816	1	66	30	1	High-quality	High-quality	100	AAI-based	0	No	NA	16.9282	0	0
contig_5	44068	0.000528741	1	100	20	0	High-quality	High-quality	100	AAI-based	0	No	NA	479.681	0	46.2908
contig_6553	44014	0.00243598	1	93	28	0	High-quality	High-quality	100	AAI-based	0	No	NA	0	0	0	KC465901
contig_7417	43998	0.0225281	1	83	5	0	Medium-quality	Genome-fragment	60.92	AAI-based	0	No	NA	0	0	0
contig_7273	43971	0.00311579	1	62	16	1	Medium-quality	Genome-fragment	77.16	AAI-based	0	No	NA	11.2245	23.6561	64.6826
contig_9511	43950	0.0248886	1	89	7	3	Low-quality	Genome-fragment	15	HMM-based	0	No	NA	6.15243	0	11.6535
NODE_551	43937	0.0115756	1	48	21	0	Complete	High-quality	100	AAI-based	0	No	127-bp-DTR	5.54647	8.11918	14.0646
NODE_552	43932	0.00844097	1	70	7	0	High-quality	High-quality	100	AAI-based	0	No	NA	3.47491	3.46084	9.30024
NODE_553	43923	0.0388247	1	67	4	4	Low-quality	Genome-fragment	33.55	AAI-based	0	No	NA	5.85648	8.13073	19.7413
NODE_554	43919	0.0295528	1	55	14	0	Complete	High-quality	92.86	AAI-based	0	No	127-bp-DTR	45.6549	0	0
NODE_555	43908	0.0146348	1	49	13	1	Medium-quality	Genome-fragment	68.38	AAI-based	0	No	NA	7.75743	10.7984	16.5979
NODE_556	43897	0.0215084	1	50	8	0	High-quality	High-quality	98.57	AAI-based	0	No	NA	5.26863	6.11791	9.89494
NODE_557	43896	0.0109336	1	52	9	1	Low-quality	Genome-fragment	17.07	AAI-based	5.07	Yes	NA	2.73967	3.40091	8.80076
contig_8648	43872	0.0179394	1	88	32	0	Medium-quality	Genome-fragment	85	HMM-based	0	No	20-bp-ITR	102.474	0	0
contig_3105	43865	0.00105748	1.03	58	28	0	High-quality	High-quality	100	AAI-based	0	No	NA	119.132	891.917	1205.73
NODE_558	43848	0.0101971	1	70	17	0	Complete	High-quality	95.35	AAI-based	0	No	127-bp-DTR	1.91007	7.11898	11.1513
contig_11038	43840	0.0130675	1	96	21	0	High-quality	High-quality	100	AAI-based	0	No	NA	501.024	0	0
NODE_559	43827	0.0101783	1	58	18	0	Medium-quality	Genome-fragment	74.89	AAI-based	0	No	NA	4.16071	3.93169	9.46361
contig_7823	43813	0.0163154	1	92	10	2	Low-quality	Genome-fragment	26.55	AAI-based	0	No	NA	11.7573	13.5081	37.8101
NODE_560	43812	0.0422237	1	57	15	0	Medium-quality	Genome-fragment	73.16	AAI-based	0	No	NA	4.18558	7.37416	19.216
NODE_561	43801	0.049645	1	59	19	0	Low-quality	Genome-fragment	22.81	AAI-based	0	No	NA	5.52106	1.27839	4.53915
NODE_562	43792	0.0213951	1	59	25	0	Complete	High-quality	80	HMM-based	0	No	127-bp-DTR	50.4418	0	0
contig_4939	43790	0	1	67	8	0	Low-quality	Genome-fragment	45.83	AAI-based	0	No	NA	24.2348	26.0394	26.5053
contig_2127	43785	0.0296284	1	66	15	0	Medium-quality	Genome-fragment	65	HMM-based	0	No	NA	127.788	0	31.74
contig_3882	43783	0.00387114	1	95	14	2	Medium-quality	Genome-fragment	74.58	AAI-based	0	No	NA	37.5779	43.6988	136.976
NODE_563	43772	0.00785558	1	64	10	9	Low-quality	Genome-fragment	24.34	AAI-based	0	No	NA	5.51405	7.3764	13.4635
NODE_564	43764	0.0134074	1	66	20	0	Medium-quality	Genome-fragment	64.78	AAI-based	0	No	114-bp-DTR	25.5122	0	0
NODE_565	43757	0.0341604	1	58	21	0	Medium-quality	Genome-fragment	70.99	AAI-based	0	No	NA	0	3.36898	6.79165
NODE_566	43747	0.0139739	1	63	5	9	Low-quality	Genome-fragment	21.29	AAI-based	0	No	NA	5.96968	5.09512	12.9906
NODE_567	43744	0.00970617	1	63	5	1	Medium-quality	Genome-fragment	85.07	AAI-based	0	No	NA	12.2966	0	0
NODE_568	43717	0.021905	1	70	5	0	Medium-quality	Genome-fragment	65	HMM-based	0	No	NA	18.8718	0	0
contig_7805	43714	0.00158622	1	62	23	0	High-quality	High-quality	100	AAI-based	0	No	NA	11.0235	39.432	57.0155
NODE_569	43701	0.0116323	1	71	17	0	High-quality	High-quality	94.78	AAI-based	0	No	NA	8.71717	5.21758	5.96664
NODE_570	43649	0.00925296	1	46	10	2	Medium-quality	Genome-fragment	69.57	AAI-based	0	No	NA	6.60556	8.38242	21.7221
NODE_571	43637	0.00859204	1	56	13	0	High-quality	High-quality	100	AAI-based	0	No	NA	43.4658	0	0
contig_6909	43589	0.000434323	1	69	13	0	Medium-quality	Genome-fragment	77.79	AAI-based	0	No	NA	100.355	82.8943	218.555
NODE_572	43570	0.000830878	1	45	31	0	Low-quality	Genome-fragment	23.43	AAI-based	0	No	NA	5.69606	2.67649	5.79681
contig_6820	43570	0.00923408	1	87	21	0	Medium-quality	Genome-fragment	78.13	AAI-based	0	No	NA	56.9841	62.9799	184.635
NODE_573	43478	0.00426769	1	48	21	0	High-quality	High-quality	94.58	AAI-based	0	No	NA	12.9689	0	0	MG592403
contig_3195	43475	0.0146159	1	72	3	1	Low-quality	Genome-fragment	26	AAI-based	0	No	NA	0	0	0
contig_4349	43471	0.0058728	1	94	4	0	High-quality	High-quality	100	AAI-based	0	No	NA	31.6381	43.5371	79.1452
NODE_574	43469	0.000623159	1	55	41	0	Low-quality	Genome-fragment	22.73	AAI-based	0	No	NA	6.16896	5.27939	10.9093	MH319720
NODE_575	43443	0.0125576	1	54	8	0	Medium-quality	Genome-fragment	65	HMM-based	0	No	NA	2.94232	2.93575	6.10499
contig_9558	43428	0.00181283	1	73	7	4	Low-quality	Genome-fragment	20	HMM-based	7.93	Yes	NA	30.6568	39.6894	64.6502
NODE_576	43406	0.0193746	1	41	4	0	Low-quality	Genome-fragment	25.2	AAI-based	0	No	NA	3.60737	10.5673	15.1747
NODE_577	43358	0.00832767	1	47	10	0	High-quality	High-quality	98.62	AAI-based	0	No	NA	3.7944	2.57382	6.52724
NODE_578	43305	0.00171841	1	67	8	0	Complete	High-quality	100	AAI-based	0	No	127-bp-DTR	15.6576	0	0
NODE_579	43300	0.00859204	1	74	28	0	Medium-quality	Genome-fragment	75.63	AAI-based	0	No	NA	4.93157	5.98863	13.5597
NODE_580	43275	0.0189025	1	55	8	0	High-quality	High-quality	94.2	AAI-based	0	No	NA	12.253	9.72605	14.5172
NODE_581	43270	0.00154846	1	72	20	0	High-quality	High-quality	97.92	AAI-based	0	No	NA	0	0	0
NODE_583	43247	0.0248886	1	68	3	1	Low-quality	Genome-fragment	23.79	AAI-based	0	No	NA	9.23185	5.11989	12.2675
NODE_584	43237	0.00532518	1	45	25	0	Low-quality	Genome-fragment	26.2	AAI-based	0	No	NA	55.7473	0	0
NODE_585	43233	0.00321021	1	78	3	4	Low-quality	Genome-fragment	19.57	AAI-based	17.66	Yes	NA	8.77482	4.35901	7.71891
contig_2450	43210	0.0342171	1	85	27	0	Medium-quality	Genome-fragment	89.03	AAI-based	0	No	NA	718.246	0	562.088	JQ066768
NODE_586	43184	0.000660926	1	62	25	0	Complete	High-quality	100	AAI-based	0	No	127-bp-DTR	211.22	0	0
NODE_587	43180	0.0300627	1	76	4	3	Low-quality	Genome-fragment	30	HMM-based	0	No	NA	8.80722	0	0
NODE_588	43163	0.000830878	1	74	21	1	High-quality	High-quality	98.13	AAI-based	0	No	NA	257.031	0	0
NODE_589	43147	0.0486253	1	49	12	0	Medium-quality	Genome-fragment	70.28	AAI-based	0	No	NA	1.26594	4.16243	10.8254
NODE_590	43140	0.0166176	1	42	10	2	Medium-quality	Genome-fragment	64.46	AAI-based	4.08	Yes	NA	7.87822	31.9749	83.8584
NODE_592	43099	0.0211496	1	56	14	0	Complete	High-quality	65	HMM-based	0	No	127-bp-DTR	193.256	0	0
contig_5504	43089	0.00785558	1	95	16	0	High-quality	High-quality	100	AAI-based	0	No	NA	30.9218	22.3132	52.1399
NODE_593	43084	0.00202055	1	61	18	0	Complete	High-quality	100	AAI-based	0	No	75-bp-DTR	13.8308	0	0
contig_3555	43083	0.0164287	1	78	9	0	Medium-quality	Genome-fragment	50	HMM-based	0	No	NA	0	4.0407	10.3888
contig_374	43046	0.00625047	1	73	23	0	Medium-quality	Genome-fragment	79.64	AAI-based	0	No	NA	216.246	0	0
NODE_594	43027	0.0210174	1	69	10	0	High-quality	High-quality	100	AAI-based	0	No	NA	16.8091	0	0
NODE_595	43024	0.0265692	1	58	11	0	Complete	High-quality	100	AAI-based	0	No	127-bp-DTR	44.0916	0	0
contig_325	43006	0.011198	1	61	8	0	Low-quality	Genome-fragment	0	HMM-based	0	No	NA	986.365	0	0
NODE_596	43000	0.00105748	1	57	19	2	Medium-quality	Genome-fragment	72.98	AAI-based	0.81	Yes	NA	4.72061	5.25	11.6013
contig_464	43000	0.00645819	1	78	17	0	Medium-quality	Genome-fragment	60.29	AAI-based	0	No	NA	0	33.3286	11.8115
NODE_597	42978	0.00776116	1	44	8	0	Medium-quality	Genome-fragment	74.84	AAI-based	0	No	NA	63.637	0	0
contig_8424	42962	0.0225281	1	86	14	1	Medium-quality	Genome-fragment	76.07	AAI-based	0	No	NA	0	25.1233	82.2285
NODE_598	42951	0.0119911	1	65	16	0	Complete	High-quality	100	AAI-based	0	No	127-bp-DTR	0	0	0
NODE_599	42946	0.0203376	1	79	29	0	Medium-quality	Genome-fragment	73.32	AAI-based	0	No	NA	6.59194	7.06456	14.2828
contig_750	42923	0.0146914	1	68	16	0	Medium-quality	Genome-fragment	67.45	AAI-based	0	No	NA	0	0	0
contig_15833	42868	0.0192802	1	74	18	0	Medium-quality	Genome-fragment	73.76	AAI-based	0	No	NA	0	0	0
NODE_600	42847	0.00638266	1	41	10	0	Medium-quality	Genome-fragment	70.1	AAI-based	0	No	NA	1.48618	6.27473	13.481
NODE_601	42842	0.00660926	1	56	7	0	Complete	High-quality	100	AAI-based	0	No	127-bp-DTR	3.05988	11.2049	12.63
contig_1081	42841	0.00277589	1	63	6	0	Low-quality	Genome-fragment	45.25	AAI-based	0	No	NA	0	0	0
NODE_602	42840	0.00109525	1	35	2	2	Medium-quality	Genome-fragment	62.37	AAI-based	0	No	NA	9.92764	5.49013	22.7519
NODE_603	42835	0	1	56	22	0	Complete	High-quality	98.52	AAI-based	0	No	127-bp-DTR	0	0	0
NODE_604	42828	0.00715688	1	51	26	3	Low-quality	Genome-fragment	19.7	AAI-based	13.31	Yes	NA	8.51988	14.3151	30.7212
contig_5083	42824	0.0143515	1	73	19	0	High-quality	High-quality	100	AAI-based	0	No	NA	492.215	0	0
NODE_605	42735	0.00594833	1	78	20	2	Low-quality	Genome-fragment	22.58	AAI-based	0	No	NA	20.9506	8.15872	19.0057
NODE_606	42714	0.017203	1	48	21	0	Complete	High-quality	97.31	AAI-based	0	No	127-bp-DTR	10.287	0	0
NODE_607	42685	0.0420349	1	63	14	1	High-quality	High-quality	100	AAI-based	0	No	NA	0	20.8115	0
NODE_608	42679	0.026607	1	60	19	0	High-quality	High-quality	93.96	AAI-based	0	No	NA	9.70037	0	0
contig_8200	42664	0.003569	1	68	20	0	Medium-quality	Genome-fragment	79.45	AAI-based	0	No	NA	87.4478	74.0374	169.187
NODE_609	42652	0.0174862	1	74	8	6	Low-quality	Genome-fragment	25.49	AAI-based	2.59	Yes	NA	0	30.2965	21.4002
NODE_610	42643	0.0106692	1	59	5	12	Low-quality	Genome-fragment	26.22	AAI-based	0	No	NA	7.51899	10.2902	74.5673
contig_2924	42634	0.00415439	1	74	20	0	High-quality	High-quality	100	AAI-based	0	No	NA	17.0275	35.3274	62.2329
NODE_611	42633	0.0128975	1	60	6	1	High-quality	High-quality	100	AAI-based	0	No	NA	70.8055	0	0
contig_12467	42598	0.000774228	1	88	5	0	Low-quality	Genome-fragment	42.12	AAI-based	0	No	NA	0	0	26.2577
NODE_612	42582	0.00730795	1	59	13	0	Medium-quality	Genome-fragment	70.65	AAI-based	0	No	NA	27.4154	23.9286	60.401
contig_8076	42556	0.00900748	1	57	18	0	High-quality	High-quality	91.88	AAI-based	0	No	NA	0	0	0	MG592403
contig_10735	42526	0.00481532	1	76	24	0	High-quality	High-quality	100	AAI-based	0	No	NA	0	0	0
NODE_613	42525	0.00625047	1	59	13	0	High-quality	High-quality	90.27	AAI-based	0	No	NA	6.35859	5.2855	7.81387
contig_4964	42504	0.00983836	1	74	21	0	Medium-quality	Genome-fragment	75.64	AAI-based	0	No	NA	0	0	107.096
NODE_614	42504	0.0209797	1	52	11	0	Medium-quality	Genome-fragment	75.15	AAI-based	0	No	NA	16.827	16.7835	30.6577
contig_5028	42499	0.00326686	1	74	20	0	High-quality	High-quality	100	AAI-based	0	No	NA	730.363	0	0
NODE_615	42498	0.00798776	1	59	8	0	Complete	High-quality	100	AAI-based	0	No	127-bp-DTR	75.8331	0	0
contig_9415	42491	0.00132185	1	82	6	0	High-quality	High-quality	96.75	AAI-based	0	No	NA	37.6679	66.659	106.784
contig_9118	42479	0.00135962	1	75	10	1	Medium-quality	Genome-fragment	65.38	AAI-based	0	No	NA	0	25.3395	86.6996
NODE_617	42470	0.00470202	1	85	2	2	Low-quality	Genome-fragment	44.64	AAI-based	0	No	NA	19.8436	12.7721	31.4729
NODE_618	42441	0.0047209	1	48	8	0	High-quality	High-quality	91.33	AAI-based	0	No	NA	1.66319	6.19099	12.5363
NODE_619	42421	0.0165609	1	81	21	0	Medium-quality	Genome-fragment	70.82	AAI-based	0	No	127-bp-DTR	21.1167	0	0
NODE_620	42417	0.00375784	1	57	5	1	High-quality	High-quality	100	AAI-based	0	No	NA	9.75148	0	0
NODE_621	42387	0.00823325	1	19	1	0	Low-quality	Genome-fragment	23.26	AAI-based	0	No	NA	4.02451	2.56777	7.67323
NODE_622	42366	0.00124632	1	65	16	3	Medium-quality	Genome-fragment	73.73	AAI-based	0	No	NA	8.61279	6.63632	23.2624
NODE_623	42365	0.00245487	1	39	6	5	Low-quality	Genome-fragment	7.85	AAI-based	11.45	Yes	NA	0	0	45.7108
contig_13699	42360	0.00105748	1	43	7	0	Low-quality	Genome-fragment	43	AAI-based	0	No	NA	29.62	20.481	58.1193
contig_15500	42356	0.00455095	1	64	28	2	High-quality	High-quality	90.88	AAI-based	0	No	NA	0	0	0
NODE_624	42350	0.00107637	1	29	1	1	Low-quality	Genome-fragment	39.79	AAI-based	0	No	NA	3.20787	3.13468	9.80714
NODE_625	42289	0.00776116	1	44	5	0	Medium-quality	Genome-fragment	68.98	AAI-based	0	No	NA	2.23881	4.78443	3.84663
contig_14338	42226	0.049966	1	72	20	1	Medium-quality	Genome-fragment	73.34	AAI-based	0	No	NA	17.7316	25.8572	63.1744
NODE_627	42188	0.00602387	1	52	13	1	High-quality	High-quality	100	AAI-based	0	No	NA	9.61187	23.3263	36.0194
NODE_628	42185	0.00823325	1	31	2	3	Low-quality	Genome-fragment	15	HMM-based	0	No	NA	20.8851	0	0
contig_2948	42097	0.0151824	1	84	17	0	Medium-quality	Genome-fragment	67.77	AAI-based	0	No	NA	60.2445	64.6927	185.738
contig_13484	42094	0.0226226	1	81	15	1	Medium-quality	Genome-fragment	73.62	AAI-based	0	No	NA	0	0	0
NODE_629	42093	0.00285142	1	59	24	4	Low-quality	Genome-fragment	22.73	AAI-based	0	No	NA	1.82556	2.09241	18.6922
contig_5079	42088	0.00390891	1	102	0	3	Not-determined	Genome-fragment	NA	NA	0	No	NA	25.8804	29.5545	69.552
NODE_630	42072	0.000528741	1	54	10	0	Medium-quality	Genome-fragment	87.79	AAI-based	0	No	127-bp-DTR	23.8662	0	0
NODE_631	42068	0.00687363	1	55	10	1	Medium-quality	Genome-fragment	59.95	AAI-based	0	No	NA	42.7409	0	0
NODE_632	42059	0.0112546	1	56	5	1	Low-quality	Genome-fragment	25	HMM-based	0	No	NA	238.696	0	0
NODE_633	42057	0.0072513	1	35	10	0	Low-quality	Genome-fragment	25.67	AAI-based	0	No	NA	7.1531	17.6498	33.9263
NODE_634	42027	0.00383337	1	49	9	0	High-quality	High-quality	100	AAI-based	0	No	NA	4.12119	5.76727	7.92683
NODE_635	42021	0.0165798	1	60	12	0	Medium-quality	Genome-fragment	85	HMM-based	0	No	NA	17.7736	0	0
NODE_636	41967	0.0136151	1	52	6	1	Low-quality	Genome-fragment	23.82	AAI-based	5.44	Yes	NA	26.3243	3.0859	7.65255
NODE_637	41959	0	1	62	24	1	Complete	High-quality	98.24	AAI-based	0	No	49-bp-DTR	4.67751	2.95046	5.27347
contig_4975	41915	0.00447541	1	71	11	0	Medium-quality	Genome-fragment	68.34	AAI-based	0	No	NA	26.328	16.7517	35.0012
NODE_638	41896	0.000660926	1	47	13	1	Low-quality	Genome-fragment	26.07	AAI-based	0	No	NA	10.0421	6.04368	14.8202
NODE_639	41858	0.0125576	1	62	26	0	Medium-quality	Genome-fragment	84.01	AAI-based	0	No	NA	1954.13	0	0
contig_2145	41826	0.0318378	1	81	0	2	Not-determined	Genome-fragment	NA	NA	0	No	NA	19.3656	27.5421	53.9099
NODE_640	41801	0.00989501	1	39	12	2	Low-quality	Genome-fragment	23.27	AAI-based	0	No	NA	1.90533	0	11.975
contig_13042	41789	0.00341793	1	72	23	1	Medium-quality	Genome-fragment	81.22	AAI-based	0	No	NA	0	0	0
NODE_641	41773	0.0069114	1	65	18	0	Medium-quality	Genome-fragment	76.15	AAI-based	0	No	NA	7.19055	8.73296	20.7346
NODE_643	41726	0.0187325	1	42	9	0	Low-quality	Genome-fragment	22.91	AAI-based	0	No	NA	7.2725	5.74756	19.3194
NODE_644	41725	0.00655261	1	54	23	1	Low-quality	Genome-fragment	22.47	AAI-based	0	No	NA	6.40666	5.86562	9.04892
scaffold_14038	41716	0.0125765	1	85	3	0	Low-quality	Genome-fragment	35	HMM-based	0	No	NA	0	0	0
contig_7518	41706	0.00670368	1.16	78	19	0	High-quality	High-quality	100	AAI-based	0	No	NA	1137.23	0	0
contig_11062	41703	0.00181283	1	77	21	0	Medium-quality	Genome-fragment	75.27	AAI-based	0	No	NA	0	0	16.7661
NODE_645	41687	0.00026437	1	62	27	0	High-quality	High-quality	100	AAI-based	0	No	NA	2.98563	3.45837	5.45849	MF431616
contig_4601	41664	0.00292696	1	75	27	0	High-quality	High-quality	100	AAI-based	0	No	NA	39.126	83.8238	123.126
NODE_646	41648	0.000604275	1	58	19	0	High-quality	High-quality	100	AAI-based	0	No	NA	0	0	0
contig_15945	41646	0.0182604	1	72	1	0	Low-quality	Genome-fragment	25.3	AAI-based	0	No	120-bp-ITR	0	0	26.1361
NODE_647	41641	0.00124632	1	68	4	2	Medium-quality	Genome-fragment	58.72	AAI-based	0	No	NA	10.0341	13.0712	32.2365
contig_4945	41639	0.0226226	1	86	15	0	Medium-quality	Genome-fragment	55	HMM-based	0	No	NA	16.3267	14.1449	58.2621
NODE_648	41634	0.032291	1	31	0	5	Low-quality	Genome-fragment	12.91	AAI-based	0	No	NA	1.74926	3.49586	7.86228
NODE_649	41630	0.00800665	1	65	3	5	Low-quality	Genome-fragment	24.83	AAI-based	0	No	NA	9.4267	12.6988	34.1828
NODE_650	41611	0.0220183	1	64	7	10	Low-quality	Genome-fragment	25.15	AAI-based	0	No	NA	7.44294	13.6293	35.2066
NODE_651	41562	0.00109525	1	77	13	0	High-quality	High-quality	100	AAI-based	0	No	NA	19.7469	0	0
NODE_652	41547	0.0205454	1	73	24	0	Medium-quality	Genome-fragment	60	HMM-based	0	No	NA	1137.59	0	0
NODE_653	41542	0.00900748	1	82	23	0	Complete	High-quality	80	HMM-based	0	No	127-bp-DTR	0	0	0
NODE_654	41526	0.0217728	1	57	16	1	Medium-quality	Genome-fragment	71.66	AAI-based	2.76	Yes	NA	11.4717	16.693	37.8009
NODE_655	41505	0.0130486	1	60	18	0	Complete	High-quality	100	AAI-based	0	No	127-bp-DTR	30.3314	0	0
NODE_656	41502	0.0133885	1	65	16	0	Complete	High-quality	100	AAI-based	0	No	127-bp-DTR	20.2074	0	0
NODE_657	41462	0.00307803	1	48	19	0	Medium-quality	Genome-fragment	61.31	AAI-based	0	No	NA	4.59621	1.95574	6.29343
NODE_658	41457	0.0367664	1	73	16	0	Complete	High-quality	100	AAI-based	0	No	127-bp-DTR	27.1279	0	0
contig_77	41431	0.00602387	1	62	12	1	Medium-quality	Genome-fragment	67.13	AAI-based	0	No	NA	163.967	142.337	583.807
contig_2685	41407	0.00900748	1	88	19	0	Medium-quality	Genome-fragment	80	HMM-based	0	No	NA	95.6744	0	0
NODE_659	41402	0	1	62	17	0	Complete	High-quality	100	AAI-based	0	No	127-bp-DTR	6.96632	6.53651	4.85271
contig_3719	41360	0.0125576	1	84	25	1	Medium-quality	Genome-fragment	70.54	AAI-based	0	No	NA	45.7707	1117.84	127.237
NODE_660	41347	0.00196389	1	49	13	0	Complete	High-quality	100	AAI-based	0	No	127-bp-DTR	23.2121	0	0	KC465898
NODE_661	41343	0.00296473	1	65	20	0	Medium-quality	Genome-fragment	67.48	AAI-based	0	No	NA	16.7959	14.4889	42.4298
NODE_662	41324	0.00190724	1	56	29	2	Medium-quality	Genome-fragment	89	AAI-based	0	No	127-bp-DTR	0	122.914	0
NODE_663	41306	0.0112546	1	70	19	0	Medium-quality	Genome-fragment	70.39	AAI-based	0	No	NA	6.96217	4.47422	12.6874	MN698239
NODE_664	41294	0.000396556	1	53	20	0	High-quality	High-quality	100	AAI-based	0	No	NA	0	48.4514	0
NODE_665	41280	0.0025304	1	32	3	0	Low-quality	Genome-fragment	24.76	AAI-based	0	No	NA	5.19551	1.84517	5.61831
NODE_666	41268	0.000396556	1	54	3	0	Medium-quality	Genome-fragment	61.96	AAI-based	0	No	NA	0	0	0
NODE_667	41264	0.0351046	1	71	20	0	Complete	High-quality	99.26	AAI-based	0	No	127-bp-DTR	135.256	0	0	JF412295
NODE_668	41262	0.00451318	1	37	16	0	Medium-quality	Genome-fragment	66.77	AAI-based	0	No	NA	2.06599	25.0733	57.531
NODE_669	41238	0	1	75	19	1	High-quality	High-quality	91.09	AAI-based	0	No	NA	18.5028	0	0
contig_14568	41142	0.0199789	1	83	7	0	Low-quality	Genome-fragment	24.64	AAI-based	0	No	NA	6.73347	7.89816	21.0827
contig_4650	41134	0.00117078	1	71	21	0	Complete	High-quality	100	AAI-based	0	No	1000-bp-ITR	26.551	41.3311	85.7047
contig_6966	41116	0.00742126	1	31	9	0	Medium-quality	Genome-fragment	75.41	AAI-based	0	No	663-bp-ITR	0	0	0
contig_1263	41091	0.00169952	1	98	16	0	High-quality	High-quality	92.84	AAI-based	0	No	NA	32.7798	30.0991	78.1778
NODE_671	41074	0.0309691	1	54	2	2	Low-quality	Genome-fragment	23.22	AAI-based	0	No	NA	3.11657	1.80171	5.88967
contig_7516	41065	0.0010386	1	100	0	0	Not-determined	Genome-fragment	NA	NA	0	No	NA	0	5.12834	0
contig_6916	41052	0.0105748	1	53	6	2	Low-quality	Genome-fragment	48.94	AAI-based	0	No	NA	31.4076	66.934	150.801
NODE_672	41047	0.000811995	1	56	22	0	Complete	High-quality	99.1	AAI-based	0	No	127-bp-DTR	0	0	0
contig_10851	41031	0.0159378	1	79	15	0	High-quality	High-quality	95	HMM-based	0	No	NA	0	0	0
contig_3901	41022	0.0112546	1	76	20	0	Medium-quality	Genome-fragment	71.7	AAI-based	0	No	NA	29.5801	26.8392	58.5053
NODE_673	41011	0.00132185	1	31	28	0	Low-quality	Genome-fragment	21.55	AAI-based	0	No	NA	9.0886	6.67561	13.2031
contig_8144	40994	0.0100461	1	83	1	0	Low-quality	Genome-fragment	15	HMM-based	0	No	NA	71.0877	0	0
NODE_674	40967	0.00441876	1	66	12	1	Complete	High-quality	100	AAI-based	0	No	127-bp-DTR	51.96	0	0
NODE_675	40913	0.035369	1	55	18	1	Complete	High-quality	100	AAI-based	0	No	127-bp-DTR	13.9006	0	0	KC465898
NODE_676	40906	0.0163532	1	46	4	2	Low-quality	Genome-fragment	28.16	AAI-based	11.64	Yes	NA	9.19182	12.3462	33.6925
contig_6116	40885	0.013785	1	92	14	0	Medium-quality	Genome-fragment	65	HMM-based	0	No	NA	143.651	0	115.602
NODE_677	40823	0	1	29	3	0	Low-quality	Genome-fragment	41.83	AAI-based	0	No	NA	0	0	0
NODE_678	40806	0.00294584	1	36	12	0	Medium-quality	Genome-fragment	66.47	AAI-based	0	No	NA	3.19196	3.13512	11.7425
NODE_679	40797	0.00796888	1	29	10	0	Medium-quality	Genome-fragment	70.89	AAI-based	0	No	NA	12.8919	11.2576	27.4705
contig_10497	40791	0.0160322	1	79	29	0	Medium-quality	Genome-fragment	70.44	AAI-based	0	No	NA	19.5479	17.5945	41.2129
NODE_680	40790	0.0289486	1	66	22	0	Medium-quality	Genome-fragment	75	HMM-based	0	No	NA	11.8504	0	0
NODE_682	40751	0.000660926	1	77	5	2	Low-quality	Genome-fragment	20	HMM-based	0	No	NA	131.326	0	0
contig_5520	40700	0.00285142	1	77	3	5	Low-quality	Genome-fragment	23.98	AAI-based	0	No	270-bp-ITR	3.25074	5.29764	13.1988
NODE_685	40667	0.0211496	1	49	16	0	Medium-quality	Genome-fragment	67.98	AAI-based	0	No	NA	47.9007	0	0
NODE_686	40665	0.00917743	1	68	5	0	Medium-quality	Genome-fragment	81.3	AAI-based	0	No	116-bp-DTR	0	0	13.2874
NODE_687	40663	0.00895083	1	65	17	1	Medium-quality	Genome-fragment	70	HMM-based	0	No	NA	13.7266	0	0
NODE_688	40660	0.00243598	1	43	1	1	Low-quality	Genome-fragment	24.39	AAI-based	0	No	NA	4.73279	1.48848	5.24308
contig_863	40631	0	1	57	29	0	High-quality	High-quality	98.84	AAI-based	0	No	NA	337.964	0	0
contig_796	40620	0.0348214	1	66	17	0	Medium-quality	Genome-fragment	73	AAI-based	0	No	NA	5.72126	10.1001	22.5925
contig_2190	40532	0.00823325	1	54	15	0	Medium-quality	Genome-fragment	71.3	AAI-based	0	No	NA	0	0	0
contig_2543	40524	0.0215084	1	80	18	0	Medium-quality	Genome-fragment	67.8	AAI-based	0	No	NA	50.277	50.3337	141.879
NODE_690	40505	0.0155412	1	57	22	0	Complete	High-quality	100	AAI-based	0	No	48-bp-DTR	11.4404	19.7279	22.2973
NODE_691	40473	0.00419216	1	47	11	0	Low-quality	Genome-fragment	21.96	AAI-based	0	No	NA	16.5317	9.32955	22.228
NODE_692	40462	0.00175617	1	79	21	0	High-quality	High-quality	90	HMM-based	0	No	NA	11.898	0	0
NODE_693	40460	0.0148236	1	25	9	2	Low-quality	Genome-fragment	5	HMM-based	13.16	Yes	NA	2.17617	1.46422	16.6276
NODE_694	40430	0.0232457	1	69	16	0	Complete	High-quality	95	HMM-based	0	No	127-bp-DTR	30.7038	0	0
NODE_695	40400	0.0148047	1	63	17	0	Complete	High-quality	91.68	AAI-based	0	No	127-bp-DTR	105.573	0	0
NODE_696	40389	0.00613717	1	81	12	0	Low-quality	Genome-fragment	26.49	AAI-based	0	No	NA	2.81573	5.49924	16.181
contig_351	40370	0.00026437	1	71	30	0	High-quality	High-quality	94.16	AAI-based	0	No	NA	293.855	0	0	MF431616
NODE_697	40360	0.00581615	1	55	15	1	Medium-quality	Genome-fragment	73.97	AAI-based	0	No	NA	10.7019	7.35629	14.0148
NODE_698	40339	0.0292885	1	50	11	0	High-quality	High-quality	99.66	AAI-based	0	No	NA	5.91388	6.72095	18.406
NODE_700	40299	0.00862981	1	57	19	1	Complete	High-quality	100	AAI-based	0	No	54-bp-DTR	0	0	608.693
NODE_701	40299	0.0105559	1	57	12	0	Complete	High-quality	97.13	AAI-based	0	No	127-bp-DTR	26.6099	0	0
NODE_702	40295	0	1	58	27	0	Complete	High-quality	99.3	AAI-based	0	No	127-bp-DTR	0	46.2701	0	MF431616
contig_3939	40283	0.0105748	1	77	5	1	Low-quality	Genome-fragment	21.74	AAI-based	0	No	NA	3.14996	0	12.0673
contig_7954	40265	0.0467369	1	80	5	0	Low-quality	Genome-fragment	5	HMM-based	0	No	NA	28.6985	45.1242	187.155
contig_7508	40259	0.00745902	1	70	9	0	Medium-quality	Genome-fragment	74.09	AAI-based	0	No	NA	0	0	0
contig_1514	40256	0.0171085	1	82	5	3	Low-quality	Genome-fragment	24.74	AAI-based	0	No	NA	3.11496	3792.56	104.917
NODE_703	40256	0.00470202	1	51	20	1	Medium-quality	Genome-fragment	68.05	AAI-based	0	No	NA	2.36115	3.00439	7.82657
NODE_704	40251	0.00751567	1	24	0	1	Low-quality	Genome-fragment	22.22	AAI-based	0	No	NA	4.08498	4.25654	9.78207
contig_7311	40215	0.00203943	1	67	16	0	High-quality	High-quality	100	AAI-based	0	No	NA	45.7179	58.2598	67.8545
NODE_705	40203	0.0460193	1	62	25	0	Complete	High-quality	100	AAI-based	0	No	127-bp-DTR	22.0425	0	0
contig_231	40185	0.0234157	1	83	21	0	Medium-quality	Genome-fragment	69.16	AAI-based	0	No	NA	86.188	84.6853	207.934
NODE_706	40182	0.000830878	1	35	4	5	Low-quality	Genome-fragment	15	HMM-based	0	No	NA	9.35047	5.39287	14.3704
NODE_707	40147	0.000830878	1	64	5	1	Low-quality	Genome-fragment	45	HMM-based	0	No	NA	4.4072	3.54446	13.8143
NODE_708	40138	0.0125576	1	50	15	1	Medium-quality	Genome-fragment	70.43	AAI-based	0	No	NA	311.279	0	0
contig_1822	40103	0.00190724	1	66	15	0	Medium-quality	Genome-fragment	69.6	AAI-based	0	No	NA	26.591	38.5435	121.545
NODE_709	40098	0.0289486	1	52	1	0	Medium-quality	Genome-fragment	65	HMM-based	0	No	NA	17.662	0	0
contig_476	40094	0.00583503	1	93	5	4	Low-quality	Genome-fragment	15	HMM-based	0	No	NA	7.73386	41.7405	45.3697
NODE_710	40084	0.00987612	1	42	10	1	Low-quality	Genome-fragment	21.15	AAI-based	0	No	NA	3.55227	3.6335	8.40125
NODE_711	40073	0.0141438	1	70	3	2	Medium-quality	Genome-fragment	53.72	AAI-based	0	No	NA	12.547	0	0
NODE_712	40065	0.00173729	1	58	8	2	Medium-quality	Genome-fragment	84.14	AAI-based	0	No	NA	6.23631	4.22963	11.3376
contig_2007	40060	0.0128786	1	58	17	1	High-quality	High-quality	100	AAI-based	0	No	NA	0	0	0
NODE_713	40025	0.00300249	1	46	1	0	Low-quality	Genome-fragment	29.48	AAI-based	0	No	NA	2.21848	2.55703	8.6323
NODE_714	39977	0.00751567	1	57	5	6	Low-quality	Genome-fragment	22.86	AAI-based	0	No	NA	5.69651	7.99786	20.2455
NODE_715	39971	0.0300249	1	71	15	0	Complete	High-quality	95.18	AAI-based	0	No	127-bp-DTR	26.0878	0	0
contig_11213	39961	0.0155223	1	65	1	2	Low-quality	Genome-fragment	35	HMM-based	0	No	NA	0	0	0
contig_1274	39938	0.0160133	1	93	6	0	Medium-quality	Genome-fragment	50	HMM-based	0	No	NA	137.813	0	0
NODE_716	39930	0.00821437	1	43	12	1	Low-quality	Genome-fragment	21.3	AAI-based	0	No	NA	12.5241	9.55501	16.3742
NODE_717	39926	0.0149369	1	36	11	0	Low-quality	Genome-fragment	22.86	AAI-based	0	No	NA	3.63648	11.4095	16.5259
NODE_718	39924	0.00993277	1	70	22	0	Medium-quality	Genome-fragment	89.3	AAI-based	0	No	127-bp-DTR	98.08	0	0	JQ177062
NODE_719	39917	0.0283254	1	78	21	0	Complete	High-quality	100	AAI-based	0	No	25-bp-DTR	0	0	0
contig_555	39864	0.00672256	1	74	25	0	Medium-quality	Genome-fragment	69.7	AAI-based	0	No	NA	12.0554	14.476	35.5778
NODE_720	39853	0.00681698	1	41	13	1	Medium-quality	Genome-fragment	63.52	AAI-based	0	No	NA	1.78057	13.8799	21.3397
NODE_721	39851	0.03586	1	58	19	0	Medium-quality	Genome-fragment	73.38	AAI-based	0	No	NA	110.417	184.535	177.453
NODE_722	39843	0.0182416	1	32	10	0	Low-quality	Genome-fragment	23.09	AAI-based	0	No	NA	5.72738	7.51349	20.8222
NODE_724	39826	0.0125954	1	65	29	0	Medium-quality	Genome-fragment	88.98	AAI-based	0	No	NA	65.8461	0	0
NODE_725	39808	0.0187703	1	75	21	0	Complete	High-quality	80	HMM-based	0	No	127-bp-DTR	24.8694	0	0	MK291442
NODE_726	39804	0.0288353	1	70	16	1	Complete	High-quality	65	HMM-based	0	No	127-bp-DTR	19.4908	0	0
NODE_727	39794	0.00105748	1	51	5	1	Complete	High-quality	40	HMM-based	0	No	127-bp-DTR	16.2343	0	0
contig_2688	39793	0.0278533	1	77	19	0	High-quality	High-quality	100	AAI-based	0	No	NA	5221.25	0	2.57228
NODE_728	39793	0.000830878	1	58	8	0	Medium-quality	Genome-fragment	50	HMM-based	0	No	NA	27.9056	0	0
contig_11079	39793	0.0191102	1	73	5	0	Medium-quality	Genome-fragment	54.68	AAI-based	0	No	NA	0	0	0
NODE_729	39790	0.0103671	1	61	7	0	Complete	High-quality	60	HMM-based	0	No	127-bp-DTR	6.03537	8.43858	18.7771
contig_8988	39782	0.00190724	1	81	25	0	Medium-quality	Genome-fragment	66.98	AAI-based	0	No	NA	23.8412	18.0729	36.1557
contig_3853	39780	0.0243032	1	79	16	0	High-quality	High-quality	95	HMM-based	0	No	NA	141.325	0	0
NODE_731	39751	0.00347458	1	65	14	0	High-quality	High-quality	100	AAI-based	0	No	NA	11.8477	0	0
NODE_730	39751	0.0448674	1	59	7	1	Low-quality	Genome-fragment	21.28	AAI-based	0	No	NA	7.32377	5.38203	13.6432
NODE_732	39732	0.0382582	1	69	13	0	Complete	High-quality	80	HMM-based	0	No	127-bp-DTR	42.7769	0	0
NODE_733	39714	0.000811995	1	63	6	1	Medium-quality	Genome-fragment	72.82	AAI-based	0	No	NA	112.585	0	0
NODE_734	39686	0.00683586	1	72	6	0	Low-quality	Genome-fragment	48.2	AAI-based	0	No	NA	14.0975	11.0792	22.7934
NODE_735	39683	0.0198655	1	31	8	1	Low-quality	Genome-fragment	24.91	AAI-based	0	No	NA	5.31048	4.90768	20.7479
contig_378	39680	0.000490974	1	62	6	0	Low-quality	Genome-fragment	28.92	AAI-based	0	No	NA	0	0	0
contig_9763	39671	0.00439988	1	76	16	0	Medium-quality	Genome-fragment	74.42	AAI-based	0	No	NA	0	0	0
contig_4315	39657	0.00859204	1	63	13	1	Medium-quality	Genome-fragment	85.7	AAI-based	0	No	NA	0	0	0
NODE_737	39641	0.00615605	1	68	21	0	High-quality	High-quality	98.84	AAI-based	0	No	NA	1397.18	0	77.4762
NODE_738	39639	0.00421104	1	36	10	0	Low-quality	Genome-fragment	22.99	AAI-based	0	No	NA	3.59921	7.98413	18.4335
contig_1340	39629	0.0115001	1	58	7	0	High-quality	High-quality	100	AAI-based	0	No	NA	155.331	185.551	553.986
NODE_739	39598	0.0163532	1	66	7	4	Low-quality	Genome-fragment	21.89	AAI-based	0	No	NA	9.37047	10.9548	19.6826
NODE_742	39568	0.0062127	1	36	21	0	Low-quality	Genome-fragment	35.75	AAI-based	0	No	NA	16.6102	3.77539	10.7876
NODE_743	39564	0.0120855	1	74	22	0	Complete	High-quality	100	AAI-based	0	No	39-bp-DTR	20.3854	0	0
NODE_744	39558	0.0433756	1	69	23	0	Medium-quality	Genome-fragment	75	HMM-based	0	No	NA	113.407	0	0	JQ066768
NODE_745	39552	0.0300627	1	53	10	0	Complete	High-quality	55	HMM-based	0	No	127-bp-DTR	521.393	0	0
contig_2584	39547	0.00447541	1	87	6	0	Medium-quality	Genome-fragment	59.5	AAI-based	0	No	23-bp-ITR	0	18.0384	82.5554
NODE_746	39545	0.00900748	1	37	13	0	Medium-quality	Genome-fragment	71.33	AAI-based	0	No	NA	32.6446	18.435	58.0587
contig_3950	39516	0.00615605	1	69	20	0	High-quality	High-quality	98.24	AAI-based	0	No	NA	0	0	0
NODE_747	39516	0.00681698	1	44	5	0	Medium-quality	Genome-fragment	73.09	AAI-based	0	No	NA	9.22925	21.3324	58.4023
NODE_748	39513	0.00577838	1	59	9	3	Low-quality	Genome-fragment	10.56	AAI-based	0	No	NA	20.9222	7.95231	26.5647
NODE_749	39513	0.015088	1	52	17	0	Medium-quality	Genome-fragment	55	HMM-based	0	No	NA	7.0347	11.8625	33.5923
contig_3655	39511	0.00677921	1	51	9	0	Low-quality	Genome-fragment	47.49	AAI-based	0	No	NA	0	0	0
NODE_750	39504	0.00776116	1	34	12	1	Low-quality	Genome-fragment	21.13	AAI-based	0	No	NA	6.25397	6.16052	14.5304
contig_1678	39496	0.0168631	1	63	23	0	High-quality	High-quality	100	AAI-based	0	No	NA	13.2031	141.591	612.397
NODE_751	39496	0.0161832	1	56	6	0	Medium-quality	Genome-fragment	88.99	AAI-based	0	No	NA	35.6095	0	0
contig_1460	39488	0.0193368	1	80	2	4	Low-quality	Genome-fragment	23.83	AAI-based	0	No	NA	0	0	0
NODE_752	39472	0.022396	1	62	14	0	High-quality	High-quality	100	AAI-based	0	No	NA	23.8061	0	0
NODE_754	39462	0.0120855	1	82	20	0	High-quality	High-quality	99.26	AAI-based	0	No	NA	214.212	0	0
contig_354	39453	0.00443765	1	58	7	0	Medium-quality	Genome-fragment	64.78	AAI-based	0	No	NA	8.76356	24.0653	54.3965
NODE_756	39446	0.0125198	1	73	17	0	Complete	High-quality	98.53	AAI-based	0	No	127-bp-DTR	12.5358	0	0
NODE_757	39393	0.00426769	1	31	12	2	Low-quality	Genome-fragment	21.45	AAI-based	0	No	NA	1.77766	2.23833	18.9857
contig_8406	39382	0.00026437	1	87	33	0	High-quality	High-quality	94.66	AAI-based	0	No	NA	35.2194	73.1932	69.6231	KC465901
NODE_758	39373	0.0123499	1	52	7	0	Low-quality	Genome-fragment	10	HMM-based	0	No	NA	4.27567	3.68412	8.37417
contig_4927	39302	0.0174673	1	65	12	0	Medium-quality	Genome-fragment	70.34	AAI-based	0	No	NA	3.46853	0	0
NODE_761	39295	0.0292885	1	60	18	0	High-quality	High-quality	96.03	AAI-based	0	No	NA	273.932	0	0
contig_9005	39278	0.000396556	1	71	16	2	Medium-quality	Genome-fragment	68.27	AAI-based	0	No	NA	12.8794	14.6393	50.243
NODE_762	39249	0.0195634	1	56	3	8	Low-quality	Genome-fragment	21.6	AAI-based	0	No	NA	23.9152	32.5899	63.3974
NODE_763	39228	0.0177317	1	32	2	5	Low-quality	Genome-fragment	19.12	AAI-based	32.99	Yes	NA	2.79434	4.32991	9.02108
NODE_764	39210	0.000849762	1	82	10	0	Complete	High-quality	100	AAI-based	0	No	127-bp-DTR	37.6266	0	0
contig_5735	39209	0.00883753	1	66	15	0	Medium-quality	Genome-fragment	64.11	AAI-based	0	No	NA	0	0	0
contig_6888	39195	0.00489085	1	89	23	0	High-quality	High-quality	100	AAI-based	0	No	NA	33.6699	86.4477	143.791
NODE_765	39182	0.0357844	1	60	11	1	Medium-quality	Genome-fragment	70	HMM-based	0	No	NA	18.1488	0	0
NODE_766	39174	0.0211496	1	49	23	0	Medium-quality	Genome-fragment	88.61	AAI-based	0	No	127-bp-DTR	0	36.4983	0
NODE_767	39160	0.0141061	1	56	21	0	Medium-quality	Genome-fragment	87.52	AAI-based	0	No	NA	10.913	0	0
NODE_768	39154	0.00751567	1	69	20	0	High-quality	High-quality	100	AAI-based	0	No	NA	61.0407	0	0
NODE_769	39151	0.0269091	1	62	13	0	Medium-quality	Genome-fragment	70	HMM-based	0	No	NA	21.2492	0	0
NODE_770	39130	0.0145215	1	44	4	2	Low-quality	Genome-fragment	45.68	AAI-based	0	No	NA	10.0695	6.657	6.71226
contig_7388	39094	0.00674145	1	63	20	0	High-quality	High-quality	100	AAI-based	0	No	NA	0	412.9	26.4382
NODE_771	39074	0.000925296	1	57	11	0	Medium-quality	Genome-fragment	60	HMM-based	0	No	NA	10.0792	0	0
contig_6329	39053	0.016391	1	64	16	0	Medium-quality	Genome-fragment	85	HMM-based	0	No	NA	0	0	0
NODE_772	39038	0.0172974	1	57	12	0	Medium-quality	Genome-fragment	75.03	AAI-based	0	No	127-bp-DTR	25.391	0	0
NODE_774	38986	0.0401465	1	74	15	0	Complete	High-quality	99.14	AAI-based	0	No	127-bp-DTR	36.5495	0	0	AF396866
NODE_775	38980	0.00874311	1	60	14	8	Low-quality	Genome-fragment	8.36	AAI-based	18.72	Yes	NA	10.5394	9.99489	30.6325
contig_706	38975	0.0497583	1	93	17	0	Medium-quality	Genome-fragment	66.5	AAI-based	0	No	NA	38.1002	30.9985	78.8294
NODE_776	38929	0.0136151	1	70	16	0	Medium-quality	Genome-fragment	87.7	AAI-based	0	No	127-bp-DTR	219.64	0	0
contig_14372	38925	0.017033	1	57	19	1	Medium-quality	Genome-fragment	60.95	AAI-based	0	No	NA	0	0	0
contig_6598	38888	0.0135207	1	55	13	0	Medium-quality	Genome-fragment	66.51	AAI-based	0	No	NA	22.1828	20.7608	53.4011
contig_9709	38877	0.0146159	1	62	16	0	High-quality	High-quality	100	AAI-based	0	No	NA	0	140.732	54.5295
NODE_778	38848	0.00957399	1	29	10	0	Medium-quality	Genome-fragment	66.84	AAI-based	0	No	NA	13.9978	13.0129	13.6419
NODE_779	38843	0.0219427	1	76	16	0	High-quality	High-quality	99.56	AAI-based	0	No	NA	66.1327	0	0
contig_2511	38831	0.00132185	1	40	28	0	Medium-quality	Genome-fragment	82.2	AAI-based	0	No	NA	0	0	1399
NODE_780	38821	0.0248886	1	39	10	0	Low-quality	Genome-fragment	21.37	AAI-based	0	No	NA	5.81082	1.4728	12.3404
contig_2556	38814	0.00475867	1	64	11	0	Medium-quality	Genome-fragment	68.84	AAI-based	0	No	NA	6.58886	5.94804	22.4403
NODE_782	38812	0.0491729	1	69	24	0	Complete	High-quality	92.2	AAI-based	0	No	127-bp-DTR	0	0	0
NODE_783	38803	0.00727019	1	26	10	0	Medium-quality	Genome-fragment	67.3	AAI-based	0	No	NA	15.3832	26.8423	23.8147
NODE_784	38778	0.00583503	1	36	6	0	Medium-quality	Genome-fragment	71.44	AAI-based	0	No	NA	10.1393	17.0461	37.6732
NODE_785	38740	0.00800665	1	31	11	0	Low-quality	Genome-fragment	15	HMM-based	0	No	NA	5.88563	8.52505	31.5344
contig_5199	38701	0.00823325	1	57	23	0	Medium-quality	Genome-fragment	68.82	AAI-based	0	No	NA	7.79993	4.85166	48.3276
contig_13645	38692	0.00974394	1	67	21	0	Medium-quality	Genome-fragment	59.88	AAI-based	0	No	NA	16.8438	15.6139	42.9692
NODE_786	38674	0.0162777	1	61	20	1	Complete	High-quality	100	AAI-based	0.81	Yes	127-bp-DTR	0	0	0
NODE_787	38673	0.00396556	1	42	11	1	Medium-quality	Genome-fragment	60.23	AAI-based	0	No	NA	7.24544	8.06397	26.6399
NODE_788	38666	0.00439988	1	46	29	3	Low-quality	Genome-fragment	20.12	AAI-based	2.94	Yes	NA	18.717	7.67603	8.13119
NODE_789	38658	0.0326875	1	58	18	0	Medium-quality	Genome-fragment	88.98	AAI-based	0	No	92-bp-DTR	20.9115	0	0	KX257490
NODE_790	38638	0.0146159	1	59	8	0	Complete	High-quality	55	HMM-based	0	No	127-bp-DTR	11.8072	0	0
NODE_791	38627	0.0106881	1	38	4	0	Low-quality	Genome-fragment	21.36	AAI-based	0	No	NA	3.90623	4.76669	10.4174
NODE_792	38626	0.00770451	1	49	9	2	Low-quality	Genome-fragment	26.86	AAI-based	0	No	NA	4.4478	10.9527	29.1425
NODE_793	38618	0.0210174	1	51	10	1	High-quality	High-quality	100	AAI-based	0	No	NA	1.60783	4.43653	12.5433
contig_10817	38611	0	1	57	3	0	Low-quality	Genome-fragment	0	HMM-based	0	No	376-bp-ITR	0	0	0
NODE_794	38607	0.00583503	1	59	25	1	Medium-quality	Genome-fragment	70.15	AAI-based	5.85	Yes	NA	9.19744	4.48368	11.5908
NODE_796	38580	0.000358788	1	46	1	5	Low-quality	Genome-fragment	21.83	AAI-based	0	No	NA	20.0414	11.4836	23.7699
NODE_797	38578	0.00787446	1	49	5	0	Medium-quality	Genome-fragment	68.46	AAI-based	0	No	NA	11.8425	12.2877	16.6274
NODE_798	38570	0.00411663	1	42	12	1	Medium-quality	Genome-fragment	66.77	AAI-based	0	No	NA	5.44194	7.85587	13.1483
NODE_799	38550	0.0368041	1	47	9	1	Complete	High-quality	85	HMM-based	0	No	51-bp-DTR	51.7809	0	0
NODE_800	38541	0.000302138	1	64	18	0	High-quality	High-quality	100	AAI-based	0	No	NA	14.6132	0	17.9614
contig_2300	38534	0.00156734	1	56	19	0	Medium-quality	Genome-fragment	85.85	AAI-based	0	No	NA	0	224.391	1704.44
NODE_802	38532	0.0175051	1	71	7	0	Complete	High-quality	98.59	AAI-based	0	No	127-bp-DTR	20.7473	0	0
NODE_803	38509	0.00983836	1	67	0	8	Low-quality	Genome-fragment	23.04	AAI-based	0	No	NA	9.62819	4.04532	38.3712
NODE_804	38489	0.0198278	1	62	21	0	Complete	High-quality	100	AAI-based	0	No	121-bp-DTR	13.5947	0	0
NODE_805	38470	0.01996	1	69	11	0	Complete	High-quality	91.44	AAI-based	0	No	127-bp-DTR	58.7864	0	0
contig_243	38460	0.00196389	1	79	13	0	Medium-quality	Genome-fragment	68.29	AAI-based	0	No	NA	62.0524	71.8032	210.198
contig_2158	38459	0.0363132	1	65	13	0	Medium-quality	Genome-fragment	70	HMM-based	0	No	NA	0	0	0
NODE_806	38424	0.0330652	1	63	31	0	High-quality	High-quality	96.09	AAI-based	0	No	NA	9.28256	0	0
NODE_807	38420	0.000755344	1	38	3	2	Low-quality	Genome-fragment	23.91	AAI-based	0	No	NA	24.6791	2.98659	15.6336
contig_2081	38416	0.0121422	1	73	21	0	High-quality	High-quality	100	AAI-based	0	No	NA	73.768	125.75	220.426
contig_4746	38386	0.016542	1	76	17	0	High-quality	High-quality	100	AAI-based	0	No	NA	605.623	345.495	58.865
NODE_808	38361	0.00685475	1	52	12	5	Low-quality	Genome-fragment	17.22	AAI-based	3.68	Yes	NA	18.1332	7.38817	23.6873
NODE_809	38338	0.00615605	1	39	5	0	Medium-quality	Genome-fragment	70.52	AAI-based	0	No	NA	2.65219	3.63213	6.52587
contig_5338	38314	0.00341793	1	91	15	0	Medium-quality	Genome-fragment	71.22	AAI-based	0	No	NA	55.7895	68.8354	181.205
contig_10628	38301	0.00876199	1	61	24	1	Medium-quality	Genome-fragment	56.8	AAI-based	0	No	NA	0	0	0
NODE_810	38299	0.00370119	1	53	23	2	Low-quality	Genome-fragment	20.5	AAI-based	0	No	NA	5.62672	2.47956	5.3651
NODE_811	38296	0.0106881	1	74	17	0	Complete	High-quality	100	AAI-based	0	No	127-bp-DTR	64.5246	0	0
NODE_812	38284	0.0130108	1	77	19	0	Complete	High-quality	100	AAI-based	0	No	88-bp-DTR	62.3937	0	0
NODE_813	38275	0.00294584	1	46	12	6	Low-quality	Genome-fragment	10.04	AAI-based	0	No	NA	4.0007	3.95693	9.68561
contig_11383	38265	0	1	58	9	0	High-quality	High-quality	100	AAI-based	0	No	NA	0	99.0416	51.2798
NODE_814	38261	0.00026437	1	35	10	0	Low-quality	Genome-fragment	23.82	AAI-based	0	No	NA	4.94657	9.28765	16.5539
NODE_815	38229	0.00222826	1	37	11	0	Medium-quality	Genome-fragment	60.98	AAI-based	0	No	NA	13.9997	12.0163	23.3934
NODE_816	38211	0.0149558	1	54	15	0	Medium-quality	Genome-fragment	86.84	AAI-based	0	No	NA	269.566	0	0
contig_1654	38201	0.00105748	1	88	9	0	Medium-quality	Genome-fragment	86.76	AAI-based	0	No	NA	0	0	1806.17
NODE_817	38194	0.015579	1	42	9	2	Low-quality	Genome-fragment	18.99	AAI-based	9.51	Yes	NA	4.80124	4.27966	11.5517
NODE_818	38194	0.0230946	1	61	16	0	Medium-quality	Genome-fragment	50	HMM-based	0	No	NA	13.6043	0	0
contig_5586	38188	0.00813883	1	63	12	0	Medium-quality	Genome-fragment	66.92	AAI-based	0	No	NA	15.7458	21.412	58.1589
NODE_819	38182	0.00451318	1	60	9	1	Complete	High-quality	100	AAI-based	0	No	127-bp-DTR	55.5593	0	0
NODE_820	38175	0.0311202	1	32	0	22	Not-determined	Genome-fragment	NA	NA	0	No	NA	48.6428	0	0
contig_5059	38168	0.00719465	1	72	30	1	Medium-quality	Genome-fragment	57	AAI-based	3.32	Yes	NA	14.641	42.671	109.634
NODE_821	38143	0.00693028	1	29	11	0	Medium-quality	Genome-fragment	66.73	AAI-based	0	No	NA	6.2666	4.6956	10.3152
NODE_823	38116	0.0153713	1	69	21	0	Complete	High-quality	70	HMM-based	0	No	127-bp-DTR	65.5716	0	0
NODE_824	38108	0.0486064	1	20	2	0	Low-quality	Genome-fragment	25.89	AAI-based	0	No	NA	2.08507	1.61398	9.70309
contig_1264	38099	0.00073646	1	56	4	0	Low-quality	Genome-fragment	40.13	AAI-based	0	No	NA	19.9734	16.6499	64.9689
NODE_825	38080	0.000396556	1	75	3	4	Low-quality	Genome-fragment	15	HMM-based	0	No	NA	68.6543	3.1864	9.14815
NODE_826	38073	0.00895083	1	57	10	0	High-quality	High-quality	100	AAI-based	0	No	NA	13.2993	0	0
contig_1089	38072	0.00400332	1	74	12	0	Medium-quality	Genome-fragment	65.12	AAI-based	0	No	NA	17.6062	18.0032	41.5301
NODE_827	38070	0.0179961	1	46	10	0	High-quality	High-quality	100	AAI-based	0	No	NA	7.27682	5.59641	11.4494
contig_12900	38059	0.00900748	1	70	10	0	Medium-quality	Genome-fragment	63.53	AAI-based	0	No	NA	6.60672	23.0773	20.5884
contig_12704	38058	0.00426769	1	78	24	0	High-quality	High-quality	96.9	AAI-based	0	No	NA	50.6054	53.6727	83.0933
NODE_829	38032	0.00026437	1	52	16	0	Medium-quality	Genome-fragment	77.98	AAI-based	0	No	NA	6.75871	5.51403	9.24724
NODE_830	38026	0.0303082	1	52	5	0	High-quality	High-quality	92.76	AAI-based	0	No	NA	23.3339	0	0
contig_11377	38020	0.00160511	1	38	4	0	Low-quality	Genome-fragment	21.17	AAI-based	0	No	NA	0	0	0
NODE_831	38004	0.0134451	1	68	19	1	High-quality	High-quality	99.76	AAI-based	0	No	NA	10.6996	0	0
NODE_832	37997	0.000453206	1	71	15	0	Complete	High-quality	100	AAI-based	0	No	127-bp-DTR	116.296	0	0
NODE_833	37987	0.00190724	1	50	2	9	Low-quality	Genome-fragment	22.03	AAI-based	0	No	NA	2.45794	8.2096	18.8419
contig_2261	37984	0.00190724	1	62	16	0	High-quality	High-quality	92.92	AAI-based	0	No	NA	0	647.221	0
contig_7737	37984	0.000339905	1	54	8	0	Medium-quality	Genome-fragment	58.33	AAI-based	0	No	NA	0	0	0
NODE_834	37979	0.0368608	1	73	14	0	Complete	High-quality	100	AAI-based	0	No	127-bp-DTR	11.8498	0	0
NODE_835	37925	0.00751567	1	54	9	0	Complete	High-quality	94.55	AAI-based	0	No	127-bp-DTR	179.627	0	0
NODE_836	37900	0.0293262	1	69	21	0	Medium-quality	Genome-fragment	85.22	AAI-based	0	No	NA	94.4736	0	0
NODE_837	37875	0.000415439	1	40	6	0	Medium-quality	Genome-fragment	72.13	AAI-based	0	No	NA	2.40358	20.6276	38.6543
NODE_838	37868	0.00619382	1	55	10	0	High-quality	High-quality	98.99	AAI-based	0	No	NA	11.6453	1.76194	16.0549
NODE_839	37861	0.00915855	1	71	14	1	Medium-quality	Genome-fragment	55	HMM-based	0	No	NA	15.8695	17.4511	29.7364
NODE_840	37848	0.0211685	1	50	9	1	Medium-quality	Genome-fragment	65	HMM-based	0	No	NA	0	0	14.0426
NODE_841	37810	0.00156734	1	50	19	0	Complete	High-quality	100	AAI-based	0	No	127-bp-DTR	26.1169	14.2603	12.6276
contig_1467	37797	0.00321021	1	62	7	0	High-quality	High-quality	91.28	AAI-based	0	No	NA	5.90896	157.17	1161.9
contig_9907	37788	0.0069114	1	68	28	0	Medium-quality	Genome-fragment	58.67	AAI-based	0	No	NA	11.7713	14.7113	38.2046
NODE_842	37758	0.00800665	1	62	21	0	High-quality	High-quality	99.33	AAI-based	0	No	NA	12.8267	21.7444	46.6549
contig_7698	37742	0.0176562	1	68	12	0	High-quality	High-quality	100	AAI-based	0	No	NA	1951.51	0	0
NODE_843	37738	0.0152579	1	37	17	0	Medium-quality	Genome-fragment	58.63	AAI-based	0	No	NA	89.3989	302.526	2509.26
contig_12298	37737	0.0108581	1	66	26	0	Medium-quality	Genome-fragment	58.51	AAI-based	0	No	NA	0	20.244	42.2895
NODE_844	37733	0.00681698	1	49	29	2	Low-quality	Genome-fragment	19.31	AAI-based	4.42	Yes	NA	6.30995	5.70899	10.9971
contig_8844	37722	0.0120855	1	61	2	0	High-quality	High-quality	100	AAI-based	0	No	NA	0	17.4267	14.1172
NODE_845	37699	0.00983836	1	30	4	1	Low-quality	Genome-fragment	21.34	AAI-based	0	No	NA	2.90272	3.18728	13.8861
NODE_847	37687	0.00532518	1	46	8	6	Low-quality	Genome-fragment	18.97	AAI-based	7.21	Yes	NA	20.8259	25.1147	61.1432
NODE_848	37676	0.000490974	1	54	8	0	Medium-quality	Genome-fragment	89.58	AAI-based	0	No	127-bp-DTR	0	0	32.4048
NODE_849	37675	0	1	94	6	0	Low-quality	Genome-fragment	15	HMM-based	0	No	NA	656.506	0	0
NODE_850	37671	0.000585392	1	52	23	0	High-quality	High-quality	90.47	AAI-based	0	No	NA	8.47668	5.16457	7.44697	KC465901
NODE_851	37656	0.0013785	1	65	9	0	Medium-quality	Genome-fragment	80.5	AAI-based	0	No	NA	40.7365	0	0
NODE_852	37651	0.0192046	1	56	15	0	High-quality	High-quality	100	AAI-based	0	No	NA	4.06452	5.72665	9.0452
contig_5295	37626	0.019299	1	68	17	0	Medium-quality	Genome-fragment	69.36	AAI-based	0	No	NA	13.497	22.4798	67.8765
NODE_853	37609	0.00492862	1	29	10	0	Medium-quality	Genome-fragment	62.49	AAI-based	0	No	NA	6.53185	6.36888	8.98954
NODE_854	37608	0.0160133	1	59	14	0	Medium-quality	Genome-fragment	63.06	AAI-based	0	No	NA	11.7432	9.43583	23.7265	MN698239
NODE_855	37589	0.0102727	1	48	9	3	High-quality	High-quality	100	AAI-based	0	No	NA	3.27387	9.08716	17.3939
NODE_856	37559	0.00895083	1	36	17	0	Medium-quality	Genome-fragment	88.17	AAI-based	0	No	127-bp-DTR	27.9048	0	0
NODE_857	37553	0.0215084	1	73	17	1	Complete	High-quality	93.02	AAI-based	0	No	127-bp-DTR	144.551	0	277.285
NODE_858	37551	0.00355012	1	58	18	0	Medium-quality	Genome-fragment	78.78	AAI-based	0	No	NA	123.441	0	0
NODE_859	37546	0.0408641	1	29	9	0	Low-quality	Genome-fragment	20.42	AAI-based	0	No	NA	4.70754	3.26317	8.71832
contig_5209	37543	0.00226603	1	66	24	0	High-quality	High-quality	93.92	AAI-based	0	No	NA	0	0	0
NODE_860	37519	0.0152579	1	57	21	0	High-quality	High-quality	100	AAI-based	0	No	NA	21.4766	0	0	KP792623
contig_12789	37502	0.00177506	1	84	7	0	High-quality	High-quality	95.21	AAI-based	0	No	NA	36.6015	61.934	70.0567
contig_6690	37493	0.00925296	1	74	1	5	Low-quality	Genome-fragment	15	HMM-based	0	No	NA	0	0	0
NODE_861	37461	0.0164098	1	69	19	0	High-quality	High-quality	100	AAI-based	0	No	NA	2075.67	0	0
NODE_862	37460	0.00422993	1	52	18	0	Medium-quality	Genome-fragment	63.79	AAI-based	0	No	NA	3.66401	3.76455	12.2581
NODE_863	37458	0.00205831	1	46	17	0	Medium-quality	Genome-fragment	70.76	AAI-based	0	No	NA	13.4429	3.89611	5.71159
NODE_864	37429	0.00117078	1	49	21	0	High-quality	High-quality	100	AAI-based	0	No	NA	253.56	0	0
contig_5323	37425	0.0212629	1	72	18	1	High-quality	High-quality	92.4	AAI-based	0	No	NA	0	0	0
NODE_865	37424	0.0153713	1	28	10	0	Medium-quality	Genome-fragment	63.94	AAI-based	0	No	NA	9.73019	8.17795	9.0594
NODE_866	37417	0.00509857	1	60	11	3	Medium-quality	Genome-fragment	80	HMM-based	0	No	NA	9.12314	9.38668	28.6477
NODE_867	37410	0.00489085	1	65	11	0	High-quality	High-quality	100	AAI-based	0	No	NA	14.5633	0	0
contig_10983	37393	0.00190724	1	91	8	0	High-quality	High-quality	95.22	AAI-based	0	No	NA	8.25255	31.9942	36.3999
NODE_868	37336	0.000660926	1	59	19	1	High-quality	High-quality	99.58	AAI-based	0	No	NA	3.02597	16.4762	19.4456	MF074189
NODE_870	37331	0.000396556	1	49	2	2	Low-quality	Genome-fragment	21.05	AAI-based	0	No	NA	12.6407	6.02089	8.9673
NODE_869	37331	0.00311579	1	48	12	0	Medium-quality	Genome-fragment	84.87	AAI-based	0	No	NA	27.1974	0	0
contig_11097	37314	0.00026437	1	53	3	0	Complete	High-quality	91.5	AAI-based	0	No	186-bp-ITR	65.9325	95.703	201.172
NODE_871	37301	0.00506081	1	26	12	0	Medium-quality	Genome-fragment	58.07	AAI-based	0	No	NA	0	15.2965	144.291
NODE_872	37288	0.0141249	1	40	3	2	Low-quality	Genome-fragment	26.22	AAI-based	4.05	Yes	NA	4.48971	5.90644	14.279
NODE_873	37286	0.0113868	1	45	3	3	Low-quality	Genome-fragment	22.24	AAI-based	0	No	NA	3.10766	6.40558	22.0384
NODE_874	37279	0.00300249	1	65	15	0	High-quality	High-quality	100	AAI-based	0	No	NA	42.1679	0	0
NODE_875	37262	0.0384659	1	50	12	1	Complete	High-quality	90.21	AAI-based	0	No	88-bp-DTR	18.1919	0	0
NODE_876	37259	0.00145404	1	59	21	1	Medium-quality	Genome-fragment	63.1	AAI-based	2.65	Yes	NA	4.69619	3.07437	9.67654
contig_8984	37257	0.00105748	1	59	5	0	Medium-quality	Genome-fragment	88.71	AAI-based	0	No	NA	53.375	67.9436	216.317
contig_5266	37255	0.016542	1	68	17	1	High-quality	High-quality	100	AAI-based	0	No	NA	59.9242	113.796	219.466
NODE_877	37227	0.0305914	1	57	22	0	Complete	High-quality	97.34	AAI-based	0	No	127-bp-DTR	11.9964	0	0
NODE_878	37225	0.00300249	1	39	30	0	Medium-quality	Genome-fragment	63.93	AAI-based	0	No	NA	15.022	0	0
NODE_879	37211	0.00202055	1	61	18	0	High-quality	High-quality	100	AAI-based	0	No	NA	13.9411	4.5461	5.75972
NODE_881	37204	0.00290807	1	64	9	0	Medium-quality	Genome-fragment	75.52	AAI-based	0	No	NA	185.663	0	0
NODE_882	37185	0.000415439	1	48	2	0	Medium-quality	Genome-fragment	56.6	AAI-based	0	No	NA	3.60573	3.34514	6.12958
NODE_883	37161	0.0116701	1	67	5	4	Low-quality	Genome-fragment	22.49	AAI-based	0	No	NA	4.72867	6.16496	14.6683
NODE_884	37156	0	1	41	6	0	Low-quality	Genome-fragment	38	AAI-based	0	No	NA	2.59333	3.28948	9.34748
NODE_885	37109	0.00415439	1	53	15	0	Medium-quality	Genome-fragment	65.16	AAI-based	0	No	NA	2.17139	5.35151	14.0454
contig_5421	37105	0.00730795	1	69	6	1	Medium-quality	Genome-fragment	60.89	AAI-based	0	No	NA	42.4612	86.7712	247.881
NODE_886	37099	0.0203376	1	65	12	1	Medium-quality	Genome-fragment	54.73	AAI-based	2.49	Yes	NA	14.1418	0	0
NODE_887	37078	0.00838432	1	21	9	1	Medium-quality	Genome-fragment	69.76	AAI-based	0	No	NA	6.22248	5.13304	8.74883
NODE_888	37066	0.00509857	1	62	17	0	Complete	High-quality	100	AAI-based	0	No	127-bp-DTR	0	0	0
NODE_889	37057	0.00642042	1	55	3	14	Low-quality	Genome-fragment	1.18	AAI-based	94.43	Yes	NA	8.92957	7.61363	12.4812
NODE_890	37038	0.00730795	1	36	7	0	Low-quality	Genome-fragment	22.75	AAI-based	0	No	NA	13.2298	7.91778	17.758
NODE_891	37021	0.00583503	1	57	27	0	Medium-quality	Genome-fragment	84.26	AAI-based	0	No	NA	0	0	225.574
NODE_892	37020	0.0325931	1	52	18	0	High-quality	High-quality	100	AAI-based	0	No	NA	16.2325	6.91149	10.6076
contig_1752	37014	0.046567	1	63	10	2	Low-quality	Genome-fragment	18.95	AAI-based	0	No	NA	0	0	0
NODE_893	37005	0.0204509	1	36	3	0	Medium-quality	Genome-fragment	51.01	AAI-based	0	No	NA	2.3087	3.19919	7.94861
NODE_894	36993	0.0263804	1	75	18	0	Medium-quality	Genome-fragment	85.35	AAI-based	0	No	NA	32.3222	0	0
NODE_895	36979	0.0315356	1	70	16	0	Complete	High-quality	94.86	AAI-based	0	No	127-bp-DTR	31.0694	0	0
NODE_896	36960	0.00166176	1	67	17	0	Medium-quality	Genome-fragment	88.29	AAI-based	0	No	127-bp-DTR	37.4136	0	0
contig_12130	36950	0.00549513	1	64	17	0	High-quality	High-quality	100	AAI-based	0	No	NA	0	467.004	0
NODE_897	36946	0.0149369	1	27	5	1	Medium-quality	Genome-fragment	50.09	AAI-based	0	No	NA	9.07012	21.354	56.0278
NODE_898	36938	0.00107637	1	64	15	0	Complete	High-quality	100	AAI-based	0	No	127-bp-DTR	0	16.5125	0
NODE_899	36935	0.00222826	1	42	5	4	Low-quality	Genome-fragment	8.67	AAI-based	20.05	Yes	NA	4.06747	1.59596	12.8186
NODE_901	36916	0.00704358	1	39	4	0	Low-quality	Genome-fragment	40.42	AAI-based	0	No	NA	14.442	0	0
contig_859	36916	0.00568396	1	71	24	0	Medium-quality	Genome-fragment	85	HMM-based	0	No	NA	0	987.931	233.475
contig_11439	36914	0.015579	1	71	18	0	Medium-quality	Genome-fragment	68.76	AAI-based	0	No	NA	31.2405	32.6599	84.2459
NODE_902	36883	0.00998943	1	40	9	1	Medium-quality	Genome-fragment	56.45	AAI-based	6.79	Yes	NA	7.08318	24.8804	46.387
NODE_903	36865	0.0140683	1	45	3	10	Low-quality	Genome-fragment	27.38	AAI-based	0	No	NA	5.529	5.44299	12.6727
NODE_904	36814	0.0148992	1	27	8	0	Medium-quality	Genome-fragment	63.67	AAI-based	0	No	NA	7.11168	6.98224	13.9047
contig_6089	36807	0.00917743	1	62	17	0	High-quality	High-quality	100	AAI-based	0	No	NA	1161.26	0	0
NODE_905	36804	0.00355012	1	78	23	1	Medium-quality	Genome-fragment	78.41	AAI-based	0	No	NA	6.99691	6.18465	12.2207
contig_5671	36803	0.000396556	1	77	16	0	Medium-quality	Genome-fragment	66.47	AAI-based	0	No	NA	27.5343	20.6909	57.6439	GU557055
NODE_906	36784	0.00923408	1	35	2	1	Low-quality	Genome-fragment	25.23	AAI-based	0	No	NA	4.90659	8.72957	12.9075
NODE_907	36782	0.0224337	1	48	25	0	Medium-quality	Genome-fragment	79.64	AAI-based	0	No	127-bp-DTR	582.84	0	0
NODE_908	36780	0.0114246	1	60	13	0	High-quality	High-quality	100	AAI-based	0	No	NA	6.29066	6.75591	9.71979
NODE_909	36777	0.00377672	1	47	6	1	High-quality	High-quality	100	AAI-based	0	No	NA	4.00371	5.03056	9.30931
NODE_910	36762	0.00370119	1	63	15	0	Medium-quality	Genome-fragment	65	HMM-based	0	No	NA	0	0	0
NODE_911	36759	0.0105748	1	65	18	0	Complete	High-quality	97.6	AAI-based	0	No	49-bp-DTR	0	0	158.739
NODE_912	36759	0.00506081	1	18	8	0	Medium-quality	Genome-fragment	63.78	AAI-based	0	No	NA	6.4492	11.4474	9.41221
contig_7260	36753	0	1	66	23	0	Medium-quality	Genome-fragment	88.34	AAI-based	0	No	NA	0	28.401	0	KC465901
NODE_913	36748	0.0120855	1	41	15	0	Medium-quality	Genome-fragment	88.91	AAI-based	0	No	NA	21.0507	0	0
contig_6968	36735	0.00426769	1	69	22	0	Medium-quality	Genome-fragment	59.64	AAI-based	0	No	NA	0	0	43.6502
NODE_914	36729	0.0229058	1	65	15	0	Complete	High-quality	100	AAI-based	0	No	127-bp-DTR	23.4181	0	0	AF396866
NODE_916	36704	0.0257195	1	50	1	0	Low-quality	Genome-fragment	20.78	AAI-based	0	No	NA	6.12053	7.48577	14.711
contig_14208	36704	0.0127842	1	48	4	2	Low-quality	Genome-fragment	42.75	AAI-based	0	No	NA	27.9596	30.4498	68.2961
contig_10164	36700	0.00202055	1	63	4	0	Medium-quality	Genome-fragment	61.09	AAI-based	0	No	NA	10.5353	25.774	60.7787
NODE_917	36674	0.00504192	1	37	9	0	Low-quality	Genome-fragment	36.51	AAI-based	0	No	NA	13.5724	0	0
contig_5964	36674	0.0128031	1	59	14	0	Medium-quality	Genome-fragment	62.56	AAI-based	0	No	NA	15.3469	16.2664	43.121
contig_994	36648	0.0225281	1	52	24	0	Medium-quality	Genome-fragment	79.31	AAI-based	0	No	NA	0	0	0
NODE_919	36629	0.0361243	1	44	22	1	Complete	High-quality	98.61	AAI-based	0	No	127-bp-DTR	47.6651	0	0
NODE_920	36628	0.000830878	1	61	12	0	Complete	High-quality	97.97	AAI-based	0	No	127-bp-DTR	94.1296	0	0
contig_11361	36607	0.0101405	1	48	14	0	Medium-quality	Genome-fragment	60.04	AAI-based	0	No	NA	6.86622	32.6435	67.3102
NODE_921	36597	0.000811995	1	71	20	1	Complete	High-quality	100	AAI-based	0	No	127-bp-DTR	15.3843	0	0
NODE_922	36593	0.0151258	1	67	12	0	Complete	High-quality	100	AAI-based	0	No	127-bp-DTR	42.2822	0	0
NODE_924	36584	0.0145593	1	64	16	0	Medium-quality	Genome-fragment	88.19	AAI-based	0	No	127-bp-DTR	24.2357	0	0
NODE_925	36565	0.00683586	1	65	22	0	Complete	High-quality	95.49	AAI-based	0	No	127-bp-DTR	41.168	0	0
contig_4561	36565	0.00751567	1	64	12	0	Low-quality	Genome-fragment	45.47	AAI-based	0	No	NA	0	144.716	2.56781
NODE_927	36543	0.00895083	1	39	8	0	Medium-quality	Genome-fragment	57.86	AAI-based	0	No	NA	9.30045	0	0
contig_7331	36540	0.0418083	1	74	13	0	High-quality	High-quality	95.85	AAI-based	0	No	NA	177.975	0	217.187
NODE_928	36517	0.00536294	1	68	16	0	High-quality	High-quality	100	AAI-based	0	No	NA	6.69138	7.30312	8.7087
contig_313	36503	0.00200166	1	79	20	0	Medium-quality	Genome-fragment	81.05	AAI-based	0	No	NA	51.7457	59.8358	78.2989
NODE_930	36487	0.00294584	1	57	19	1	Complete	High-quality	99.35	AAI-based	0	No	127-bp-DTR	8.04547	8.96784	8.36128
NODE_931	36470	0.0103671	1	50	10	0	Medium-quality	Genome-fragment	70.14	AAI-based	0	No	NA	10.9806	0	0
NODE_932	36462	0.0124065	1	54	20	0	Medium-quality	Genome-fragment	68.57	AAI-based	0	No	NA	10.2507	0	0
NODE_933	36432	0.00747791	1	60	13	0	High-quality	High-quality	100	AAI-based	0	No	NA	15.8538	14.4918	17.5703
NODE_934	36420	0.00583503	1	54	2	0	Low-quality	Genome-fragment	5	HMM-based	0	No	NA	23.7963	0	0
contig_5567	36418	0.0188458	1	72	2	11	Low-quality	Genome-fragment	10.81	AAI-based	49.87	Yes	complete-prophage	0	0	0
contig_14997	36417	0.000774228	1	75	14	0	Medium-quality	Genome-fragment	60.91	AAI-based	0	No	39-bp-ITR	7.07126	9.30395	25.7616
NODE_935	36403	0.00917743	1	57	17	0	Medium-quality	Genome-fragment	88.47	AAI-based	0	No	127-bp-DTR	0	0	0
NODE_936	36364	0.00228492	1	57	9	1	Medium-quality	Genome-fragment	59.77	AAI-based	0	No	NA	6.45763	10.4649	23.5729
NODE_937	36358	0.0146914	1	46	16	0	Medium-quality	Genome-fragment	60.28	AAI-based	0	No	NA	20.8861	18.9358	50.1442
contig_399	36354	0.0140494	1	44	3	0	Medium-quality	Genome-fragment	72.1	AAI-based	0	No	NA	55.8899	73.6971	159.956
contig_10727	36302	0.0233968	1	68	26	0	Medium-quality	Genome-fragment	63.09	AAI-based	0	No	NA	33.4056	32.8256	98.5013
NODE_939	36260	0.0069114	1	50	24	0	High-quality	High-quality	95.4	AAI-based	0	No	NA	5.18865	5.067	7.79447
NODE_940	36249	0.0125954	1	57	4	1	Low-quality	Genome-fragment	20.41	AAI-based	0	No	NA	28.2977	0	0
NODE_941	36246	0.00294584	1	65	7	0	High-quality	High-quality	100	AAI-based	0	No	NA	14.897	0	0
NODE_942	36231	0.0140683	1	64	1	6	Low-quality	Genome-fragment	15.43	AAI-based	0	No	NA	36.9217	35.6522	67.7593
NODE_943	36193	0.00659038	1	31	8	0	Low-quality	Genome-fragment	18.72	AAI-based	0	No	NA	31.3804	0	0
NODE_944	36186	0.00305914	1	53	10	0	Medium-quality	Genome-fragment	82.94	AAI-based	0	No	NA	97.5809	0	0
NODE_945	36182	0.0127842	1	51	6	1	Complete	High-quality	99.18	AAI-based	0	No	127-bp-DTR	11.9325	14.1458	25.8237
NODE_946	36179	0.0354823	1	46	12	0	Complete	High-quality	100	AAI-based	0	No	127-bp-DTR	16.775	0	0
NODE_947	36153	0	1	64	13	0	Complete	High-quality	100	AAI-based	0	No	127-bp-DTR	43.5768	0	0
NODE_948	36147	0.0119533	1	52	4	7	Low-quality	Genome-fragment	19.45	AAI-based	0	No	NA	1.32511	9.58035	9.60841
NODE_949	36136	0.000660926	1	48	5	0	Medium-quality	Genome-fragment	75.37	AAI-based	0	No	NA	1.45212	12.6905	23.7322
NODE_950	36131	0.00532518	1	34	13	1	Medium-quality	Genome-fragment	56.69	AAI-based	0	No	NA	17.601	31.3549	102.569
NODE_951	36130	0.00464537	1	62	8	1	Medium-quality	Genome-fragment	55.76	AAI-based	0	No	NA	2.31551	9.60937	25.5687
NODE_952	36121	0.0327064	1	49	7	0	High-quality	High-quality	95.88	AAI-based	0	No	NA	4.49776	7.46492	14.5296
NODE_953	36119	0.00711912	1	45	17	6	Low-quality	Genome-fragment	9.31	AAI-based	0	No	NA	15.8335	1.33504	3.26059
NODE_954	36084	0.000623159	1	48	2	0	Low-quality	Genome-fragment	30	HMM-based	0	No	NA	46.2166	0	0
NODE_955	36070	0.0193746	1	60	16	0	Medium-quality	Genome-fragment	83.09	AAI-based	0	No	NA	18.0268	0	0
contig_3416	36067	0.0351235	1.01	54	17	0	Medium-quality	Genome-fragment	67.08	AAI-based	0	No	NA	26.5765	27.7052	76.1331
contig_6592	36065	0.00987612	1	72	18	0	High-quality	High-quality	100	AAI-based	0	No	NA	0	0	0
NODE_956	36054	0.00515522	1	41	9	2	Medium-quality	Genome-fragment	59.63	AAI-based	0	No	NA	9.00965	10.7706	20.4062
NODE_957	36051	0.000566508	1	63	13	1	Complete	High-quality	100	AAI-based	0	No	127-bp-DTR	69.9206	0	0
NODE_958	36047	0.0128031	1	58	20	0	Medium-quality	Genome-fragment	83.62	AAI-based	0	No	NA	26.3089	0	0
NODE_959	36042	0.000547624	1	73	1	7	Low-quality	Genome-fragment	20.38	AAI-based	0	No	NA	26.152	4.3386	19.1144
NODE_960	36039	0.00226603	1	48	18	0	Medium-quality	Genome-fragment	63.42	AAI-based	0	No	NA	4.69971	17.0473	23.0147
NODE_961	36025	0.0148803	1	76	2	3	Low-quality	Genome-fragment	19.52	AAI-based	0	No	NA	14.001	13.6557	42.1313
NODE_962	36009	0.01996	1	57	15	0	High-quality	High-quality	100	AAI-based	0	No	NA	19.2398	25.1591	31.1522
NODE_963	36007	0.0110091	1	71	12	1	High-quality	High-quality	98.8	AAI-based	0	No	NA	36.4331	0	0
NODE_964	36005	0.00443765	1	35	4	1	Low-quality	Genome-fragment	39.53	AAI-based	5.94	Yes	NA	7.96387	31.0574	48.9449
NODE_965	36004	0.00677921	1	57	13	0	High-quality	High-quality	100	AAI-based	0	No	NA	12.0771	11.0506	18.2785
NODE_967	35953	0.0235856	1	22	0	1	Low-quality	Genome-fragment	19.58	AAI-based	0	No	NA	0	0	0
NODE_968	35950	0.0026437	1	36	9	1	Medium-quality	Genome-fragment	59.02	AAI-based	0	No	NA	9.07987	11.987	26.6069
contig_10110	35936	0.00498527	1	74	16	0	Low-quality	Genome-fragment	20.97	AAI-based	0	No	NA	0	0	17.0875
NODE_969	35929	0.0293262	1	46	15	0	Complete	High-quality	96.8	AAI-based	0	No	127-bp-DTR	43.6223	0	0
NODE_970	35920	0.00262482	1	73	8	0	Complete	High-quality	100	AAI-based	0	No	127-bp-DTR	33.5373	0	0
contig_3488	35916	0.0049475	1	70	19	0	High-quality	High-quality	100	AAI-based	0	No	NA	22.586	36.0553	68.5284
NODE_971	35868	0.00481532	1	43	18	0	High-quality	High-quality	99.02	AAI-based	0	No	NA	11.4981	0	0	KR935216
NODE_972	35866	0.00800665	1	39	8	0	Complete	High-quality	98.46	AAI-based	0	No	127-bp-DTR	2.72565	7.80061	14.0521
NODE_976	35800	0.0011519	1	51	19	0	Low-quality	Genome-fragment	19.3	AAI-based	0	No	NA	0	0	0
NODE_977	35791	0.0181283	1	49	20	0	Complete	High-quality	98.56	AAI-based	0	No	127-bp-DTR	6.42797	6.17548	8.31922	KC465898
NODE_978	35778	0.00373895	1	53	9	0	Complete	High-quality	100	AAI-based	0	No	127-bp-DTR	0	0	0
NODE_979	35775	0.0174484	1	61	6	5	Low-quality	Genome-fragment	21.46	AAI-based	0	No	NA	10.2622	12.4225	27.4551
NODE_980	35770	0.00674145	1	49	16	0	Medium-quality	Genome-fragment	59.21	AAI-based	0	No	NA	4.57061	4.73474	5.21785
NODE_982	35758	0.000793111	1	66	4	0	Low-quality	Genome-fragment	34.61	AAI-based	0	No	NA	0	1.82463	17.9015
NODE_981	35758	0.0145215	1	50	10	0	Medium-quality	Genome-fragment	77.32	AAI-based	0	No	127-bp-DTR	173.248	0	0
NODE_983	35755	0.0119722	1	63	28	0	High-quality	High-quality	91.44	AAI-based	0	No	NA	15.3392	0	0
NODE_984	35738	0.016221	1	61	5	14	Low-quality	Genome-fragment	21.47	AAI-based	0	No	NA	0	57.1845	37.1007
NODE_985	35731	0.0423559	1	32	7	0	Low-quality	Genome-fragment	18.29	AAI-based	0	No	NA	3.10702	3.83379	8.82572
NODE_986	35711	0.0438477	1	54	20	0	High-quality	High-quality	100	AAI-based	0	No	NA	27.3095	0	0	AB374228
NODE_987	35708	0.000358788	1	51	4	0	Medium-quality	Genome-fragment	83.78	AAI-based	0	No	NA	27.7746	38.5583	97.1881
contig_3010	35707	0.00866757	1	53	17	0	High-quality	High-quality	100	AAI-based	0	No	NA	243.758	0	0	AB374228
contig_7124	35691	0.0289863	1	68	19	0	Medium-quality	Genome-fragment	66.27	AAI-based	0	No	NA	37.7498	20.0976	134.829
contig_13116	35684	0.00730795	1	62	10	0	High-quality	High-quality	98.14	AAI-based	0	No	NA	74.0229	136.13	198.964
contig_6920	35680	0.014918	1	73	24	0	Medium-quality	Genome-fragment	66.67	AAI-based	0	No	NA	21.2176	22.1586	49.0361
contig_157	35679	0.0209608	1	77	20	0	Medium-quality	Genome-fragment	80	HMM-based	0	No	NA	0	1883.86	2075.7
contig_9193	35673	0.0211496	1	60	8	0	Medium-quality	Genome-fragment	61.71	AAI-based	0	No	NA	9.88586	13.2277	29.4909
NODE_988	35660	0.00953622	1	46	17	0	Complete	High-quality	80	HMM-based	0	No	127-bp-DTR	0	0	0
NODE_989	35653	0.0109147	1	24	15	0	Low-quality	Genome-fragment	9.24	AAI-based	0	No	NA	10.8263	10.2541	31.3698
NODE_990	35628	0.0138228	1	52	7	0	Complete	High-quality	98.02	AAI-based	0	No	127-bp-DTR	0	0	0
NODE_991	35626	0.0141627	1	56	20	0	High-quality	High-quality	99.15	AAI-based	0	No	NA	40.8929	0	0
NODE_992	35611	0.0219427	1	44	16	0	Medium-quality	Genome-fragment	60.79	AAI-based	0	No	NA	6.56272	6.81188	13.4475
NODE_993	35588	0.00615605	1	64	24	1	Medium-quality	Genome-fragment	78.09	AAI-based	0	No	NA	25.221	44.3819	81.007
NODE_994	35588	0	1	45	24	0	Medium-quality	Genome-fragment	88.73	AAI-based	0	No	NA	22.1277	0	5.45838
NODE_995	35584	0.024171	1	39	3	0	Medium-quality	Genome-fragment	50.04	AAI-based	0	No	NA	4.42657	2.07415	7.63778
NODE_996	35546	0.0134451	1	42	11	0	Complete	High-quality	99.57	AAI-based	0	No	127-bp-DTR	3.51982	4.92238	14.0448
contig_10397	35540	0.00972505	1	52	17	0	Medium-quality	Genome-fragment	80	HMM-based	0	No	NA	566.249	0	0
contig_7456	35536	0.00290807	1	68	7	4	Low-quality	Genome-fragment	20	HMM-based	0	No	NA	8.98859	6.46349	14.983
NODE_997	35535	0.00532518	1	55	18	0	Complete	High-quality	100	AAI-based	0	No	127-bp-DTR	145.372	0	0
NODE_998	35535	0.0145781	1	42	15	0	High-quality	High-quality	100	AAI-based	0	No	NA	11.6111	14.6083	20.7551	KC465898
contig_266	35519	0.00202055	1	55	6	0	Medium-quality	Genome-fragment	54.71	AAI-based	0	No	NA	18.3275	115.556	156.616
contig_10911	35507	0.0134451	1	52	6	0	High-quality	High-quality	97.69	AAI-based	0	No	NA	427.408	0	0
contig_3376	35498	0	1	61	29	0	Low-quality	Genome-fragment	19.12	AAI-based	0	No	NA	0	0	0
NODE_999	35459	0.0204132	1	48	7	0	High-quality	High-quality	95.42	AAI-based	0	No	NA	4.47377	4.13795	7.70763
NODE_1000	35457	0.028061	1	56	7	0	Complete	High-quality	60	HMM-based	0	No	127-bp-DTR	17.5011	0	0
NODE_1001	35441	0.00634489	1	56	9	1	Medium-quality	Genome-fragment	53.9	AAI-based	0	No	NA	5.32172	9.36025	18.4132
NODE_1002	35421	0.00275701	1	60	10	0	Complete	High-quality	100	AAI-based	0	No	127-bp-DTR	15.8002	0	0	MK764442
NODE_1003	35419	0.00507969	1	41	7	0	High-quality	High-quality	96.53	AAI-based	0	No	NA	7.12552	6.24867	9.34931
NODE_1004	35417	0.0146159	1	45	21	2	High-quality	High-quality	92.8	AAI-based	0	No	NA	3.11084	4.11785	8.27545	KC465898
NODE_1005	35405	0.0100461	1	44	11	0	Complete	High-quality	100	AAI-based	0	No	127-bp-DTR	9.56247	7.52416	15.995
contig_4085	35396	0.00900748	1	74	24	0	Low-quality	Genome-fragment	15	HMM-based	0	No	NA	0	0	8.00892
NODE_1006	35395	0.00983836	1	54	19	0	Complete	High-quality	100	AAI-based	0	No	127-bp-DTR	16.9989	0	0
NODE_1007	35374	0.000830878	1	60	5	5	Low-quality	Genome-fragment	11.44	AAI-based	0	No	NA	6.49055	1.53842	8.50334
NODE_1008	35372	0	1	62	13	0	Medium-quality	Genome-fragment	64.32	AAI-based	0	No	NA	12.7918	10.3662	20.5576	GU557055
NODE_1009	35371	0.00422993	1	59	21	0	Medium-quality	Genome-fragment	63.43	AAI-based	0	No	NA	0	0	33.0454
NODE_1010	35364	0.00583503	1	47	17	0	Complete	High-quality	100	AAI-based	0	No	23-bp-DTR	9.12735	13.7384	16.2018	KC465898
contig_1865	35355	0.00611829	1	59	6	0	Medium-quality	Genome-fragment	62.64	AAI-based	0	No	NA	0	0	0
contig_280	35324	0	1	46	20	0	Medium-quality	Genome-fragment	85.33	AAI-based	0	No	NA	1593.93	0	0
NODE_1011	35323	0.0131052	1	51	16	0	Medium-quality	Genome-fragment	78.47	AAI-based	0	No	NA	21.995	0	0
contig_5623	35317	0.00757232	1	65	19	0	Medium-quality	Genome-fragment	86.32	AAI-based	0	No	NA	0	131.431	0
NODE_1012	35306	0.040071	1	42	14	0	Medium-quality	Genome-fragment	77.21	AAI-based	0	No	127-bp-DTR	11.9959	0	0
NODE_1013	35303	0.0133507	1	35	5	2	Low-quality	Genome-fragment	20.91	AAI-based	2.56	Yes	NA	3.41446	3.78549	10.3016
NODE_1014	35298	0.00900748	1	57	14	0	Low-quality	Genome-fragment	49.07	AAI-based	0	No	NA	3.23771	3.79439	9.73441
NODE_1015	35295	0.00570285	1	27	14	0	Low-quality	Genome-fragment	47.72	AAI-based	0	No	NA	20.7215	0	0
NODE_1016	35290	0.00026437	1	65	16	0	Medium-quality	Genome-fragment	63.63	AAI-based	0	No	NA	8.8925	7.02164	15.7047	MK613344
NODE_1017	35264	0.00445653	1	52	10	1	Complete	High-quality	100	AAI-based	0	No	127-bp-DTR	16.1539	0	0
NODE_1018	35254	0.00615605	1	56	20	1	High-quality	High-quality	96.28	AAI-based	1.26	Yes	NA	0	2.17452	60.9807
contig_8178	35250	0.00666591	1	39	0	0	Low-quality	Genome-fragment	21.19	AAI-based	0	No	NA	9.57273	36.9348	160.202
NODE_1019	35245	0.0158811	1	26	3	1	Low-quality	Genome-fragment	26.6	AAI-based	0	No	NA	9.23765	0	0
NODE_1020	35226	0.00422993	1	57	7	3	Low-quality	Genome-fragment	23.38	AAI-based	5.19	Yes	NA	2.8759	4.27707	11.534
NODE_1021	35222	0.00190724	1	69	10	0	Complete	High-quality	100	AAI-based	0	No	127-bp-DTR	7353.67	0	2.19578
NODE_1022	35209	0.0138228	1	50	7	2	Medium-quality	Genome-fragment	70	HMM-based	3.73	Yes	NA	2289.06	0	0
NODE_1023	35191	0.000811995	1	54	16	1	Medium-quality	Genome-fragment	62.77	AAI-based	7.21	Yes	127-bp-DTR	12.9159	13.3781	19.1577
contig_576	35179	0.00290807	1	69	11	0	Medium-quality	Genome-fragment	67.99	AAI-based	0	No	20-bp-ITR	109.573	98.0844	189.227
NODE_1024	35178	0.00328575	1	53	10	0	Complete	High-quality	100	AAI-based	0	No	127-bp-DTR	16.8702	0	0
contig_318	35134	0.00655261	1	51	7	0	Low-quality	Genome-fragment	34.23	AAI-based	0	No	NA	0	0	38.8703
NODE_1025	35133	0	1	59	9	0	High-quality	High-quality	100	AAI-based	0	No	NA	4.64551	6.31074	8.86764
contig_5515	35113	0.0369741	1	53	18	0	Medium-quality	Genome-fragment	85.33	AAI-based	0	No	NA	31.968	21.5999	40.2969	MH327491
NODE_1026	35112	0.0155034	1	64	14	0	Complete	High-quality	80	HMM-based	0	No	76-bp-DTR	161.283	0	3.64942
NODE_1027	35106	0.0235667	1	41	19	0	Complete	High-quality	93.85	AAI-based	0	No	115-bp-DTR	25.9556	0	0
contig_6925	35102	0.0437155	1	60	22	0	Medium-quality	Genome-fragment	65.31	AAI-based	0	No	NA	0	9.05535	15.3308
NODE_1028	35099	0.0123688	1	25	10	0	Medium-quality	Genome-fragment	62.15	AAI-based	0	No	NA	11.649	12.1543	13.9987
NODE_1029	35089	0.00757232	1	59	7	0	Medium-quality	Genome-fragment	55	HMM-based	0	No	NA	10.524	6.38316	11.6278
NODE_1030	35082	0.0177317	1	55	11	0	Medium-quality	Genome-fragment	80	HMM-based	0	No	NA	4.11464	5.23153	9.33337
NODE_1031	35081	0.0106881	1	55	2	5	Low-quality	Genome-fragment	10	HMM-based	18.91	Yes	NA	3.23379	2.1095	26.6044
NODE_1032	35074	0.0190724	1	27	10	0	Medium-quality	Genome-fragment	54.65	AAI-based	0	No	NA	3.18385	4.46956	11.2585
contig_8757	35070	0.0049475	1	63	13	2	Medium-quality	Genome-fragment	62.08	AAI-based	0	No	NA	37.1403	57.0559	129.139
NODE_1033	35067	0.0170708	1	61	12	0	High-quality	High-quality	97.53	AAI-based	0	No	NA	74.5399	0	0
NODE_1034	35062	0.00496639	1	44	13	1	Low-quality	Genome-fragment	13.34	AAI-based	0	No	NA	10.4309	1.47633	5.15771
contig_7749	35041	0.00154846	1	54	21	0	Medium-quality	Genome-fragment	84.7	AAI-based	0	No	NA	0	0	0
NODE_1035	35039	0.023038	1	52	7	0	Complete	High-quality	94.51	AAI-based	0	No	127-bp-DTR	22.4078	0	1.15113
NODE_1036	35028	0.0170141	1	29	3	0	Low-quality	Genome-fragment	21.32	AAI-based	0	No	NA	4.97664	7.622	25.208
contig_7985	35015	0.0159189	1	54	5	1	Medium-quality	Genome-fragment	50	HMM-based	2.57	Yes	NA	1659.36	0	2.12725
contig_13425	35012	0.011198	1	74	25	0	Medium-quality	Genome-fragment	89.91	AAI-based	0	No	NA	599.131	0	0
NODE_1037	34979	0.00757232	1	26	16	0	Low-quality	Genome-fragment	19.49	AAI-based	0	No	NA	7.8371	3.23819	4.28336
contig_5863	34973	0.0219427	1	93	22	0	Medium-quality	Genome-fragment	66.8	AAI-based	0	No	NA	17.2441	201.658	1025.03
NODE_1038	34971	0.0266825	1	54	5	0	Medium-quality	Genome-fragment	83.5	AAI-based	0	No	NA	42.8336	0	0
NODE_1039	34963	0.032612	1	51	15	0	Medium-quality	Genome-fragment	57.93	AAI-based	0	No	NA	10.6928	4.22199	11.9499
contig_13806	34960	0.00447541	1	67	27	0	High-quality	High-quality	100	AAI-based	0	No	NA	7.61435	11.8226	22.8434	KC465898
NODE_1040	34928	0.0120855	1	58	17	0	Medium-quality	Genome-fragment	60	HMM-based	0	No	NA	13.3019	0	0
NODE_1041	34911	0.0365209	1	63	7	0	High-quality	High-quality	99.02	AAI-based	0	No	NA	5.9187	5.54468	7.51798
contig_1554	34906	0.0176939	1	69	11	0	Low-quality	Genome-fragment	45	HMM-based	0	No	NA	39.3664	30.0194	83.5327
NODE_1042	34901	0.00419216	1	61	15	1	Complete	High-quality	25	HMM-based	0	No	127-bp-DTR	27.7935	0	0
NODE_1043	34886	0.00757232	1	81	3	4	Low-quality	Genome-fragment	17.89	AAI-based	0	No	NA	3.31342	3.66713	8.9686
NODE_1044	34870	0.00521187	1	65	5	1	Low-quality	Genome-fragment	48.47	AAI-based	0	No	NA	8.2927	5.91526	10.4295
NODE_1045	34864	0.0109147	1	48	9	1	Low-quality	Genome-fragment	19.97	AAI-based	0	No	NA	3.00753	4.46261	32.2817
contig_12330	34854	0.00562731	1	56	24	0	Low-quality	Genome-fragment	15	HMM-based	0	No	NA	0	0	0
NODE_1047	34840	0.0121988	1	62	5	12	Low-quality	Genome-fragment	9.01	AAI-based	57.45	Yes	NA	2.93724	3.59854	11.2194
contig_2780	34838	0.0172974	1	47	18	0	Medium-quality	Genome-fragment	54.03	AAI-based	0	No	NA	0	0	0
NODE_1048	34829	0.0201677	1	60	15	1	High-quality	High-quality	93.1	AAI-based	0	No	NA	154.994	0	0
contig_5381	34822	0.0132563	1	50	8	0	Medium-quality	Genome-fragment	58.43	AAI-based	0	No	NA	30.8435	49.1508	154.309
contig_7634	34816	0.0156923	1	75	1	3	Low-quality	Genome-fragment	20	HMM-based	0	No	NA	0	0	0
contig_33	34815	0.00222826	1	56	13	0	High-quality	High-quality	100	AAI-based	0	No	NA	69.4797	8.82755	297.368
NODE_1049	34809	0.00787446	1	52	21	0	Complete	High-quality	100	AAI-based	0	No	67-bp-DTR	12.8324	0	0
NODE_1050	34799	0.023359	1	44	5	7	Low-quality	Genome-fragment	10.72	AAI-based	44.14	Yes	NA	3.69734	2.94104	7.72533
contig_2572	34779	0.0228869	1	60	16	0	Medium-quality	Genome-fragment	64.89	AAI-based	0	No	NA	0	0	64.9236
contig_6354	34771	0.00311579	1	86	15	0	Medium-quality	Genome-fragment	61.02	AAI-based	0	No	NA	0	0	0
NODE_1051	34765	0.00683586	1	38	12	0	Medium-quality	Genome-fragment	60	AAI-based	0	No	NA	11.7018	11.0312	39.4744
contig_276	34759	0.000660926	1	63	15	0	Medium-quality	Genome-fragment	65	HMM-based	0	No	NA	0	0	12.7262	MF431616
NODE_1052	34744	0.00296473	1	23	3	0	Low-quality	Genome-fragment	15	HMM-based	0	No	NA	16.5622	0	0
contig_12862	34730	0.0292885	1	59	6	0	Medium-quality	Genome-fragment	60.06	AAI-based	0	No	NA	4.43057	0	16.2511
NODE_1054	34730	0.00959287	1	22	9	0	Medium-quality	Genome-fragment	60.09	AAI-based	0	No	NA	12.2163	7.25104	11.0084
NODE_1055	34719	0	1	36	7	0	Medium-quality	Genome-fragment	84.93	AAI-based	0	No	NA	2.58173	9.96589	16.8782
NODE_1056	34705	0.0149558	1	44	6	1	Low-quality	Genome-fragment	20.62	AAI-based	2.77	Yes	NA	2.10388	8.01903	34.9788
NODE_1057	34684	0.00674145	1	50	11	1	High-quality	High-quality	100	AAI-based	0	No	NA	12.3187	0	0	KC821626
contig_5216	34673	0.0105748	1	85	2	2	Low-quality	Genome-fragment	16.2	AAI-based	0	No	NA	3.76194	650.973	775.127
contig_11568	34638	0.020111	1	56	15	0	High-quality	High-quality	93.37	AAI-based	0	No	NA	0	0	0
NODE_1058	34594	0.0104804	1	31	9	0	Medium-quality	Genome-fragment	55.85	AAI-based	0	No	NA	4.87173	15.1138	29.5803
NODE_1059	34588	0.00895083	1	24	8	0	Medium-quality	Genome-fragment	63.55	AAI-based	0	No	NA	7.02947	8.14005	16.535
contig_8416	34580	0.000566508	1	63	16	0	High-quality	High-quality	100	AAI-based	0	No	NA	0	115.794	0
NODE_1060	34580	0.0186948	1	47	18	0	High-quality	High-quality	100	AAI-based	0	No	NA	21.7494	0	0	KC465898
contig_1670	34567	0.0150125	1	46	3	0	Medium-quality	Genome-fragment	72.17	AAI-based	0	No	NA	7.73063	25.0613	46.0989
NODE_1061	34557	0.00506081	1	31	8	1	Medium-quality	Genome-fragment	55.8	AAI-based	0	No	NA	5.56593	8.71405	15.903
NODE_1062	34553	0.0026437	1	58	11	1	Complete	High-quality	95.09	AAI-based	0	No	127-bp-DTR	16.3457	7.90621	6.50839
NODE_1063	34505	0.0072513	1	51	11	0	High-quality	High-quality	100	AAI-based	0	No	NA	1.42064	35.4734	2.57775
contig_6442	34504	0.0145215	1	65	6	0	Medium-quality	Genome-fragment	65	HMM-based	0	No	NA	0	0	0
NODE_1064	34492	0.00757232	1	46	10	7	Low-quality	Genome-fragment	7.22	AAI-based	14.38	Yes	NA	21.2852	7.91163	27.3207
contig_346	34469	0.000774228	1	55	12	2	Medium-quality	Genome-fragment	65.86	AAI-based	0	No	NA	14.4136	13.9067	24.3666
NODE_1065	34448	0.00107637	1	42	15	0	Complete	High-quality	100	AAI-based	0	No	127-bp-DTR	13.3084	2.97386	5.15299
NODE_1066	34443	0.0241899	1	60	11	0	High-quality	High-quality	91.51	AAI-based	0	No	NA	8.82925	6.76574	13.7654
NODE_1067	34437	0.0145215	1	55	13	0	Low-quality	Genome-fragment	40	HMM-based	0	No	NA	515.393	0	0
NODE_1068	34431	0.00256817	1	57	19	0	Complete	High-quality	100	AAI-based	0	No	127-bp-DTR	12.1136	21.3818	29.0987
NODE_1070	34428	0.0055329	1	15	9	0	Medium-quality	Genome-fragment	68.86	AAI-based	0	No	NA	4.60503	3.90457	8.64857
contig_13373	34428	0.0390891	1	69	15	0	Medium-quality	Genome-fragment	60.72	AAI-based	0	No	NA	0	0	24.3624
NODE_1071	34421	0.000396556	1	42	12	1	Medium-quality	Genome-fragment	55.81	AAI-based	0	No	NA	4.97217	5.10614	14.1031
NODE_1072	34398	0.00764786	1	27	7	0	Medium-quality	Genome-fragment	52.31	AAI-based	0	No	NA	50.4145	50.5205	74.2296
NODE_1073	34394	0.0209797	1	33	9	1	Low-quality	Genome-fragment	18.88	AAI-based	0	No	NA	21.4218	22.4949	64.1097
NODE_1074	34385	0.0375217	1	61	18	0	Low-quality	Genome-fragment	17.9	AAI-based	0	No	NA	13.7509	8.72615	17.8832
contig_512	34383	0.0177695	1	69	21	0	Medium-quality	Genome-fragment	77.7	AAI-based	0	No	NA	592.801	0	0
contig_2296	34378	0.00507969	1	72	19	0	High-quality	High-quality	96.43	AAI-based	0	No	NA	34.3653	39.1598	56.7264
contig_8778	34376	0	1	55	11	0	Medium-quality	Genome-fragment	61.83	AAI-based	0	No	NA	34.0495	37.327	92.3919	MK613344
contig_6180	34370	0.00105748	1	70	1	0	Low-quality	Genome-fragment	43.23	AAI-based	0	No	NA	0	0	0
contig_12756	34370	0.00372007	1	60	6	0	Medium-quality	Genome-fragment	58.12	AAI-based	0	No	NA	8.25035	6.74861	25.5882
NODE_1075	34365	0.000434323	1	39	6	1	Low-quality	Genome-fragment	42.44	AAI-based	0	No	NA	5.5753	2.64887	4.55367
NODE_1076	34358	0.00372007	1	64	12	0	Complete	High-quality	98.51	AAI-based	0	No	127-bp-DTR	13.8052	0	0
NODE_1077	34343	0.0377294	1	61	12	0	High-quality	High-quality	100	AAI-based	0	No	NA	64.5213	0	0
contig_599	34343	0.0069114	1	62	16	0	Medium-quality	Genome-fragment	65.3	AAI-based	0	No	NA	0	0	9.91092
contig_913	34336	0.00923408	1	61	28	0	High-quality	High-quality	90.74	AAI-based	0	No	NA	99.3252	0	0
contig_4891	34333	0.00156734	1	62	14	0	Medium-quality	Genome-fragment	60.31	AAI-based	0	No	NA	25.1122	33.9313	107.342
contig_5022	34312	0.0059861	1	63	14	1	High-quality	High-quality	91.96	AAI-based	0	No	NA	64.3973	0	0
NODE_1078	34303	0.0377294	1	49	21	1	Complete	High-quality	96.8	AAI-based	0	No	127-bp-DTR	0	2.00817	212.138	MF074189
NODE_1079	34293	0.0265692	1	64	20	0	Low-quality	Genome-fragment	40	HMM-based	0	No	NA	25.8086	0	0
NODE_1080	34291	0.00504192	1	54	13	0	High-quality	High-quality	98.68	AAI-based	0	No	NA	3.29467	2.71485	5.85625
NODE_1081	34290	0.0112546	1	51	17	0	High-quality	High-quality	94.79	AAI-based	0	No	NA	6.49151	10.4952	18.2129
NODE_1082	34281	0.00509857	1	53	18	0	High-quality	High-quality	100	AAI-based	0	No	NA	179.062	0	0
NODE_1083	34281	0.00838432	1	35	4	4	Low-quality	Genome-fragment	3.74	AAI-based	25.4	Yes	NA	0	0	42.0353
NODE_1084	34265	0.0198089	1	28	22	0	Low-quality	Genome-fragment	17.42	AAI-based	0	No	NA	0	32.3645	15.1806
contig_14669	34259	0.0103104	1	60	23	0	Medium-quality	Genome-fragment	61.24	AAI-based	0	No	NA	27.4176	33.4675	101.129
NODE_1085	34251	0.00177506	1	44	16	1	Medium-quality	Genome-fragment	57.49	AAI-based	0	No	NA	7.82649	14.8888	42.0276
NODE_1086	34247	0.0072513	1	38	10	1	Low-quality	Genome-fragment	22.33	AAI-based	0	No	NA	6.08253	8.38776	26.5162
contig_12417	34227	0.000963064	1	49	20	0	Medium-quality	Genome-fragment	62.08	AAI-based	0	No	NA	129.862	4.53129	13.188
contig_7399	34218	0	1	63	4	0	Medium-quality	Genome-fragment	80.33	AAI-based	0	No	NA	21.8649	36.3059	132.652
NODE_1087	34209	0.00925296	1	57	25	0	High-quality	High-quality	90.22	AAI-based	0	No	NA	5.33324	6.8264	14.2072
contig_12617	34197	0.00290807	1	56	29	0	Medium-quality	Genome-fragment	76.15	AAI-based	0	No	NA	97.0941	0	0	JQ177062
contig_9616	34194	0.00638266	1.01	56	7	0	High-quality	High-quality	100	AAI-based	0	No	NA	0	123.839	368.18
NODE_1089	34194	0.0157489	1	20	1	0	Low-quality	Genome-fragment	18.65	AAI-based	0	No	NA	5.45026	5.31847	16.6226
NODE_1090	34175	0.00324798	1	36	16	1	Low-quality	Genome-fragment	18.7	AAI-based	0	No	NA	6.34396	6.84183	11.8887
NODE_1091	34166	0.00785558	1	54	24	4	Low-quality	Genome-fragment	18.28	AAI-based	0	No	NA	28.3422	3.87691	6.11435
NODE_1092	34165	0.0192046	1	63	13	0	High-quality	High-quality	93.24	AAI-based	0	No	NA	35.935	0	0
NODE_1093	34147	0.00243598	1	10	1	0	Low-quality	Genome-fragment	20.48	AAI-based	0	No	NA	4.57457	3.05484	5.4185
NODE_1094	34143	0.0302138	1	39	7	1	Low-quality	Genome-fragment	45	HMM-based	0	No	NA	155.537	0	0
contig_11054	34138	0.0357089	1	70	2	3	Low-quality	Genome-fragment	22.71	AAI-based	0	No	NA	6.29614	9.51284	22.6578
NODE_1095	34131	0.00190724	1	45	17	1	Medium-quality	Genome-fragment	57.72	AAI-based	0	No	NA	18.3014	12.3289	18.3925
NODE_1096	34126	0.0236045	1	42	9	7	Low-quality	Genome-fragment	12.34	AAI-based	24.59	Yes	NA	1.98089	3.88145	8.68051
NODE_1097	34122	0.0131241	1	34	2	0	Medium-quality	Genome-fragment	55.65	AAI-based	0	No	NA	2.23013	3.85307	9.79111
contig_7820	34118	0.0169952	1	69	1	0	Low-quality	Genome-fragment	15	HMM-based	0	No	NA	11.3709	17.5773	23.4128
NODE_1098	34103	0.00228492	1	22	7	0	Low-quality	Genome-fragment	31.17	AAI-based	0	No	NA	8.42719	8.10287	20.6448
contig_8313	34101	0.00862981	1	46	22	0	Medium-quality	Genome-fragment	52.91	AAI-based	0	No	NA	0	0	0
NODE_1099	34098	0.0062127	1	55	9	0	Medium-quality	Genome-fragment	88.19	AAI-based	0	No	NA	3.52691	3.27568	7.71676
NODE_1100	34088	0.00674145	1	54	21	0	High-quality	High-quality	100	AAI-based	0	No	NA	41.267	0	0
NODE_1102	34083	0	1	58	20	0	Medium-quality	Genome-fragment	62.77	AAI-based	0	No	NA	51.2448	0	0
contig_4659	34077	0.0128975	1	57	15	0	Medium-quality	Genome-fragment	59.54	AAI-based	0	No	NA	24.3638	32.4911	92.6191
NODE_1103	34057	0.0059861	1	56	5	11	Low-quality	Genome-fragment	20.32	AAI-based	0	No	NA	10.3001	19.9956	39.566
NODE_1104	34052	0.0302893	1	52	9	1	Complete	High-quality	100	AAI-based	0	No	127-bp-DTR	5.89526	12.9239	15.0269
NODE_1105	34037	0.00757232	1	18	9	0	Medium-quality	Genome-fragment	52.84	AAI-based	0	No	NA	0	7.54612	18.407
NODE_1106	34030	0.00660926	1	25	7	0	Medium-quality	Genome-fragment	52.91	AAI-based	0	No	NA	10.204	6.90569	13.829
NODE_1107	34012	0.0128031	1	56	5	11	Low-quality	Genome-fragment	18.7	AAI-based	0	No	NA	6.11083	7.38964	15.8417
NODE_1108	34004	0.00309691	1	46	21	0	Medium-quality	Genome-fragment	77.59	AAI-based	0	No	NA	54.6397	0	0
contig_5150	34004	0.00341793	1	73	0	4	Not-determined	Genome-fragment	NA	NA	0	No	NA	10.7665	0	14.1166
NODE_1110	33991	0	1	35	19	0	Medium-quality	Genome-fragment	74.12	AAI-based	0	No	NA	12.2512	0	0	MG592403
contig_8610	33986	0.0159189	1	80	14	0	Medium-quality	Genome-fragment	75	HMM-based	0	No	NA	0	1597.64	0
contig_1189	33976	0.00387114	1	57	8	0	Low-quality	Genome-fragment	20	HMM-based	0	No	NA	34.8159	57.3116	112.085
contig_3897	33966	0.0114246	1	49	6	0	Medium-quality	Genome-fragment	52.75	AAI-based	0	No	NA	14.5363	12.6698	25.394
contig_2132	33958	0.00355012	1	57	0	2	Medium-quality	Genome-fragment	54.06	AAI-based	0	No	NA	11.474	10.4935	23.3242
NODE_1111	33946	0.0151258	1	52	13	0	Medium-quality	Genome-fragment	83.55	AAI-based	0	No	NA	45.7553	0	0
NODE_1113	33927	0.0298361	1	48	11	0	Medium-quality	Genome-fragment	58.99	AAI-based	0	No	NA	6.72334	13.0991	36.4062
NODE_1114	33911	0.0124632	1	20	6	1	Medium-quality	Genome-fragment	55.53	AAI-based	0	No	NA	15.6695	9.55331	22.5261
NODE_1115	33896	0.0026437	1	51	9	9	Low-quality	Genome-fragment	6.57	AAI-based	21.64	Yes	NA	15.5359	0	3.12643
contig_4624	33895	0.00243598	1	60	5	0	Medium-quality	Genome-fragment	54.2	AAI-based	0	No	NA	21.1449	27.6718	77.3267
contig_347	33889	0.00887529	1	74	11	0	Medium-quality	Genome-fragment	56.29	AAI-based	0	No	NA	0	0	35.414	MN698239
contig_13449	33882	0.00109525	1	58	10	0	Medium-quality	Genome-fragment	65.57	AAI-based	0	No	NA	0	0	0
NODE_1116	33877	0.025304	1	23	0	0	Low-quality	Genome-fragment	19.15	AAI-based	0	No	NA	5.93949	9.13878	22.6667
contig_9142	33877	0.00417328	1	89	11	0	Medium-quality	Genome-fragment	84.36	AAI-based	0	No	NA	0	0	0.572845
NODE_1117	33862	0.000509857	1	48	17	0	High-quality	High-quality	91.12	AAI-based	0	No	NA	0	0	18.9769
NODE_1118	33861	0.0388625	1	54	16	1	High-quality	High-quality	94.47	AAI-based	0	No	NA	17.769	42.0449	114.966
NODE_1119	33852	0.0341982	1	42	16	0	High-quality	High-quality	92.55	AAI-based	0	No	NA	5.0061	5.34022	8.05104
NODE_1120	33840	0.00277589	1	54	19	0	Complete	High-quality	100	AAI-based	0	No	127-bp-DTR	8.94519	13.5051	25.7584
contig_3918	33825	0.0136151	1	81	14	1	Medium-quality	Genome-fragment	58.16	AAI-based	0	No	NA	110.876	118.545	325.077
NODE_1122	33821	0.0171085	1	40	9	0	Medium-quality	Genome-fragment	82.78	AAI-based	0	No	NA	3.53923	5.78448	10.2748
NODE_1123	33815	0.00568396	1	35	6	0	Low-quality	Genome-fragment	17.51	AAI-based	0	No	NA	13.1626	0	0
contig_8743	33811	0.00402221	1	58	18	0	Medium-quality	Genome-fragment	61.48	AAI-based	0	No	NA	15.8705	29.0765	66.5657
NODE_1124	33802	0.0014918	1	54	14	0	Medium-quality	Genome-fragment	60	HMM-based	0	No	NA	11.1982	2.8502	4.70269
contig_4301	33787	0.00919631	1	49	5	1	Low-quality	Genome-fragment	20.52	AAI-based	0	No	NA	5.61264	904.586	1107.66
contig_7507	33781	0.00868646	1	49	15	1	Medium-quality	Genome-fragment	72	AAI-based	0	No	NA	15.2737	22.9235	33.6348
NODE_1125	33780	0.0300249	1	58	16	0	Medium-quality	Genome-fragment	55.92	AAI-based	0	No	NA	10.6499	9.02228	28.2373
NODE_1126	33770	0.0112546	1	49	11	0	Medium-quality	Genome-fragment	57.05	AAI-based	0	No	NA	4.2275	9.23768	22.747
NODE_1127	33765	0.0137095	1	46	5	0	Complete	High-quality	100	AAI-based	0	No	127-bp-DTR	0	9.90647	15.9464
NODE_1128	33688	0.000830878	1	33	9	0	Medium-quality	Genome-fragment	54.04	AAI-based	0	No	NA	10.5321	11.8659	19.4081
contig_9153	33678	0.00506081	1	63	12	0	Medium-quality	Genome-fragment	63.31	AAI-based	0	No	NA	0	0	0
NODE_1130	33664	0.00602387	1	33	3	0	Low-quality	Genome-fragment	18.57	AAI-based	0	No	NA	16.8689	0	0
contig_2071	33659	0.00226603	1	52	7	0	Medium-quality	Genome-fragment	64.28	AAI-based	0	No	NA	56.8031	78.5102	129.541
NODE_1131	33658	0.00978171	1	54	9	0	Complete	High-quality	70	HMM-based	0	No	127-bp-DTR	0	0	0
NODE_1132	33658	0.000811995	1	41	5	0	High-quality	High-quality	100	AAI-based	0	No	NA	6.72714	5.30083	12.3426
contig_13358	33653	0.0114812	1	45	16	0	Medium-quality	Genome-fragment	52.69	AAI-based	0	No	NA	0	0	0
NODE_1133	33640	0.000585392	1	54	11	0	Complete	High-quality	97.69	AAI-based	0	No	127-bp-DTR	23.2509	22.6276	31.7171
contig_1622	33636	0.00300249	1	54	18	0	Medium-quality	Genome-fragment	75.8	AAI-based	0	No	NA	68.6006	0	0
contig_14742	33616	0.00192613	1	75	9	0	Medium-quality	Genome-fragment	53.32	AAI-based	0	No	NA	56.0536	41.2096	87.4457
NODE_1134	33592	0.00710023	1	26	9	0	Medium-quality	Genome-fragment	55.03	AAI-based	0	No	NA	0	0	0
NODE_1135	33565	0.00105748	1	53	4	8	Low-quality	Genome-fragment	18.53	AAI-based	0	No	NA	19.1636	10.7718	20.8141
contig_4034	33552	0.00370119	1	77	21	0	High-quality	High-quality	100	AAI-based	0	No	NA	0	36.2346	47.4113
NODE_1136	33519	0.0132941	1	51	5	3	Low-quality	Genome-fragment	20.07	AAI-based	0	No	NA	16.0171	10.6632	50.6281
NODE_1137	33510	0.00173729	1	22	3	0	Low-quality	Genome-fragment	18.39	AAI-based	0	No	NA	55.5065	2.52263	7.02323
contig_6381	33508	0.00464537	1	67	20	0	High-quality	High-quality	100	AAI-based	0	No	NA	0	0	0
NODE_1138	33500	0.000793111	1	39	11	0	Medium-quality	Genome-fragment	60	HMM-based	0	No	NA	63.0456	0	3.89602
NODE_1139	33499	0.00670368	1	30	8	0	Medium-quality	Genome-fragment	58.05	AAI-based	0	No	NA	15.7284	15.505	12.3841
NODE_1140	33487	0.00781781	1	62	20	1	Low-quality	Genome-fragment	18.3	AAI-based	0	No	NA	0	33.907	16.769
NODE_1141	33482	0.00838432	1	49	18	0	High-quality	High-quality	90.52	AAI-based	0	No	NA	5.12835	6.47791	13.8139
NODE_1142	33478	0.00594833	1	18	9	0	Medium-quality	Genome-fragment	56.14	AAI-based	0	No	NA	5.86804	2.37218	5.77967
contig_5422	33466	0.0159189	1	54	18	0	High-quality	High-quality	93.44	AAI-based	0	No	NA	0	0	878.052
NODE_1144	33462	0.0271735	1	48	12	0	Complete	High-quality	80	HMM-based	0	No	127-bp-DTR	62.1071	0	0
NODE_1145	33460	0.00296473	1	41	15	0	Complete	High-quality	98.62	AAI-based	0	No	52-bp-DTR	23.1276	9.60855	15.0966
NODE_1146	33442	0.00874311	1	45	13	0	Medium-quality	Genome-fragment	54.6	AAI-based	0	No	NA	0	9.52544	22.148
NODE_1147	33440	0.00787446	1	31	5	0	Medium-quality	Genome-fragment	53.27	AAI-based	0	No	NA	15.9349	10.4736	29.1389
NODE_1148	33435	0	1	51	9	0	Complete	High-quality	93.22	AAI-based	0	No	127-bp-DTR	49.1354	0	0	MK764442
NODE_1149	33392	0.0133318	1	54	5	0	Medium-quality	Genome-fragment	69.12	AAI-based	0	No	NA	9.55733	8.94144	9.63766
NODE_1150	33391	0.0300249	1	45	12	0	Medium-quality	Genome-fragment	61.41	AAI-based	0	No	NA	7.76521	7.25888	20.4696
contig_3609	33389	0.0170708	1	50	6	0	Medium-quality	Genome-fragment	57.22	AAI-based	0	No	NA	8.80595	10.7018	29.3914
contig_3987	33384	0.0122932	1	54	10	0	Low-quality	Genome-fragment	45	HMM-based	0	No	NA	0	0	0
NODE_1153	33383	0.00026437	1	58	21	0	Low-quality	Genome-fragment	30.9	AAI-based	0	No	NA	27.6728	0	0
NODE_1152	33383	0.00859204	1	62	7	2	Medium-quality	Genome-fragment	54.07	AAI-based	0	No	NA	18.6863	8.67265	17.2573
contig_3588	33379	0.00757232	1	63	17	0	Medium-quality	Genome-fragment	57.94	AAI-based	0	No	NA	28.7363	30.7648	47.9107
NODE_1154	33377	0.0167309	1	45	14	0	Medium-quality	Genome-fragment	63.28	AAI-based	0	No	NA	6.12078	5.95578	41.7487
contig_3318	33337	0.00341793	1	56	13	1	Medium-quality	Genome-fragment	56.42	AAI-based	0	No	NA	9.85878	0	39.2934
NODE_1156	33336	0.016221	1	63	18	0	High-quality	High-quality	92.32	AAI-based	0	No	NA	152.981	0	0
NODE_1157	33313	0.00394667	1	47	21	0	Medium-quality	Genome-fragment	62.37	AAI-based	0	No	NA	3.47268	15.4025	13.7754
contig_76	33308	0.0354823	1	65	14	0	Low-quality	Genome-fragment	45	HMM-based	0	No	NA	185.907	93.534	212.46
NODE_1158	33307	0.0215651	1	43	16	2	Low-quality	Genome-fragment	15.95	AAI-based	0	No	NA	2.52859	2.95165	13.0068
NODE_1159	33304	0.00642042	1	13	3	0	Low-quality	Genome-fragment	10	HMM-based	0	No	NA	0	11.5299	0
contig_2547	33298	0.00802553	1	48	18	0	High-quality	High-quality	100	AAI-based	0	No	NA	414.753	0	0
NODE_1161	33295	0.000849762	1	35	9	0	Complete	High-quality	100	AAI-based	0	No	105-bp-DTR	3.2446	4.54877	9.26859
NODE_1162	33287	0.0261349	1	53	9	0	Complete	High-quality	90.15	AAI-based	0	No	127-bp-DTR	24.5802	0	0
NODE_1163	33286	0.0059861	1	42	5	2	Low-quality	Genome-fragment	41.04	AAI-based	0	No	NA	15.9777	6.23814	13.1464
NODE_1164	33284	0.00026437	1	59	17	0	Medium-quality	Genome-fragment	60.13	AAI-based	0	No	NA	17.0279	8.6541	16.354	GU557055
NODE_1165	33267	0.0295906	1	56	12	0	Medium-quality	Genome-fragment	58.85	AAI-based	0	No	NA	2.6046	2.48485	6.92012
NODE_1166	33251	0.00026437	1	56	16	0	High-quality	High-quality	97.8	AAI-based	0	No	NA	13.3213	12.596	15.2516
NODE_1167	33247	0.0023038	1	47	15	0	High-quality	High-quality	99.42	AAI-based	0	No	NA	6.65865	14.1899	21.9546
contig_7294	33239	0.0107637	1	65	8	0	Medium-quality	Genome-fragment	84.79	AAI-based	0	No	NA	17.256	40.6171	39.8671
NODE_1168	33227	0.00583503	1	17	4	0	Low-quality	Genome-fragment	10	HMM-based	0	No	NA	0	19.8761	2.56524
NODE_1169	33222	0.0153713	1	43	15	0	Medium-quality	Genome-fragment	50.26	AAI-based	0	No	NA	29.1166	0	0
contig_5539	33218	0.0349347	1	73	19	0	Medium-quality	Genome-fragment	50	HMM-based	0	No	NA	0	0	0	MF074189
contig_2362	33210	0.00475867	1	61	15	0	High-quality	High-quality	99.54	AAI-based	0	No	NA	31.6237	339.388	1262.73
contig_1343	33208	0.00422993	1	64	13	0	Medium-quality	Genome-fragment	84.95	AAI-based	0	No	NA	21.6133	25.9921	59.3552
NODE_1171	33201	0.0124065	1	58	24	0	Complete	High-quality	100	AAI-based	0	No	127-bp-DTR	6.24885	7.0633	10.1716
NODE_1170	33201	0.0093285	1	45	17	0	High-quality	High-quality	100	AAI-based	0	No	NA	6.45695	10.5757	15.074
NODE_1172	33195	0	1	41	7	2	Low-quality	Genome-fragment	41.07	AAI-based	0	No	NA	6.77596	2.58511	6.62563
contig_1701	33188	0.0116323	1	44	14	0	Medium-quality	Genome-fragment	58.71	AAI-based	0	No	NA	153.506	194.804	563.581
contig_2097	33174	0.00224715	1	76	17	0	High-quality	High-quality	92.3	AAI-based	0	No	NA	53.8705	81.6159	106.694
contig_8114	33171	0.0055329	1	59	1	1	Low-quality	Genome-fragment	19.93	AAI-based	0	No	NA	0	0	0
contig_13351	33157	0.00190724	1	46	22	0	Low-quality	Genome-fragment	10	HMM-based	0	No	NA	0	0	0
contig_14402	33155	0.0125576	1	51	4	1	Low-quality	Genome-fragment	17.9	AAI-based	0	No	NA	3.50612	3.25903	10.9518
NODE_1173	33154	0.00283254	1	59	16	0	Complete	High-quality	96.5	AAI-based	0	No	99-bp-DTR	36.2958	0	0
NODE_1174	33095	0.00506081	1	57	20	0	High-quality	High-quality	96.72	AAI-based	0	No	NA	9.29326	7.01753	12.8515
contig_3229	33090	0.0059861	1	55	14	0	Medium-quality	Genome-fragment	64.1	AAI-based	0	No	NA	118.201	89.1718	170.591
NODE_1176	33081	0.00666591	1	15	1	1	Low-quality	Genome-fragment	17.95	AAI-based	0	No	NA	3.77928	2.17457	8.71892
NODE_1177	33072	0.000623159	1	44	7	0	Medium-quality	Genome-fragment	69.4	AAI-based	0	No	NA	12.8316	8.70362	18.9297
contig_8912	33070	0	1	36	22	0	Medium-quality	Genome-fragment	75.51	AAI-based	0	No	NA	485.953	0	0	MF431616
contig_3597	33066	0.00434323	1	63	17	0	Medium-quality	Genome-fragment	63.55	AAI-based	0	No	NA	13.0881	29.3388	45.1506
contig_1210	33040	0.0169952	1	67	3	2	Low-quality	Genome-fragment	16.95	AAI-based	0	No	NA	0	0	10.8863
NODE_1178	33000	0.0182793	1	61	16	0	Medium-quality	Genome-fragment	81.66	AAI-based	0	No	NA	136.962	0	0
NODE_1179	32988	0	1	36	20	0	Medium-quality	Genome-fragment	79.05	AAI-based	0	No	NA	7.6478	19.5189	14.4475	KC465901
NODE_1180	32962	0	1	24	2	0	Low-quality	Genome-fragment	25	HMM-based	0	No	NA	3.59747	5.24557	10.3117
contig_5224	32948	0.000830878	1	59	24	2	Low-quality	Genome-fragment	40.36	AAI-based	24.03	Yes	NA	24.0566	22.6548	43.5973
NODE_1181	32942	0.00638266	1	44	6	0	Medium-quality	Genome-fragment	60.56	AAI-based	0	No	NA	16.0766	25.1713	48.8206
NODE_1182	32941	0.0059861	1	50	16	0	High-quality	High-quality	96.64	AAI-based	0	No	NA	3.51473	10.8085	14.8436
NODE_1183	32930	0.00243598	1	41	13	0	Medium-quality	Genome-fragment	74.93	AAI-based	0	No	NA	0	0	0
contig_13475	32927	0.0250774	1	64	25	0	Medium-quality	Genome-fragment	69.98	AAI-based	0	No	NA	19.7107	50.8677	180.085
contig_9465	32927	0.0419971	1	55	5	0	Medium-quality	Genome-fragment	50	HMM-based	0	No	NA	10.2679	14.2531	36.7838
NODE_1184	32904	0.00224715	1	56	14	0	High-quality	High-quality	91.91	AAI-based	0	No	NA	13.6718	0	0
NODE_1185	32896	0.00277589	1	54	17	0	High-quality	High-quality	100	AAI-based	0	No	NA	6.55088	18.5654	75.2505
NODE_1186	32881	0.0130486	1	22	9	1	Medium-quality	Genome-fragment	51.44	AAI-based	0	No	NA	0	0	0
contig_9979	32859	0	1	63	10	0	Medium-quality	Genome-fragment	59.75	AAI-based	0	No	NA	12.4061	15.0763	36.8889	MK613344
NODE_1187	32829	0.00917743	1	55	15	0	Medium-quality	Genome-fragment	50	HMM-based	0	No	NA	214.282	0	0
contig_9306	32823	0.00912078	1	72	14	0	Medium-quality	Genome-fragment	89.23	AAI-based	0	No	NA	20.8968	19.8509	45.0502
contig_226	32808	0.00192613	1	75	1	0	Low-quality	Genome-fragment	49.66	AAI-based	0	No	NA	7.54177	0	14.6834
NODE_1188	32795	0.0159378	1	31	2	0	Low-quality	Genome-fragment	19.63	AAI-based	0	No	NA	16.9031	10.8386	48.468
NODE_1189	32783	0.000509857	1	46	17	0	Medium-quality	Genome-fragment	87.17	AAI-based	0	No	NA	14.1552	0	0
NODE_1190	32758	0.0103293	1	53	2	0	Medium-quality	Genome-fragment	80.97	AAI-based	0	No	59-bp-DTR	9.89907	0	0
NODE_1191	32743	0.00685475	1	44	4	9	Low-quality	Genome-fragment	19.61	AAI-based	0	No	NA	5.5321	10.5884	102.549
NODE_1193	32725	0.00271924	1	50	10	0	High-quality	High-quality	98.17	AAI-based	0	No	NA	3.57217	2.3997	7.04055
NODE_1194	32716	0.0316489	1	52	12	0	Complete	High-quality	100	AAI-based	0	No	127-bp-DTR	9.23539	5.30908	8.55449
contig_312	32715	0.000623159	1	56	5	1	Medium-quality	Genome-fragment	59.61	AAI-based	0	No	NA	36.0066	42.2483	98.0976
NODE_1196	32709	0.0285898	1	54	11	1	Complete	High-quality	90.87	AAI-based	0	No	127-bp-DTR	33.9807	0	0	KP792623
NODE_1195	32709	0.0136151	1	40	15	0	Medium-quality	Genome-fragment	54.99	AAI-based	0	No	NA	34.8542	36.1847	82.018
NODE_1197	32663	0.0376161	1	46	13	0	Medium-quality	Genome-fragment	55	HMM-based	0	No	NA	13.5325	0	0
NODE_1198	32654	0.00538183	1	30	1	1	Medium-quality	Genome-fragment	55.61	AAI-based	0	No	NA	7.44008	11.7684	15.8538
contig_90	32651	0.00583503	1	56	21	0	High-quality	High-quality	100	AAI-based	0	No	NA	52.8861	2034.3	2004.74	MN698240
contig_14553	32651	0.00305914	1	55	10	0	Medium-quality	Genome-fragment	61.82	AAI-based	0	No	NA	33.9439	37.0326	92.6261
NODE_1200	32646	0.021905	1	44	14	0	High-quality	High-quality	96.84	AAI-based	0	No	NA	23.6871	39.697	73.6151
NODE_1201	32644	0.0145593	1	48	17	0	Medium-quality	Genome-fragment	56.12	AAI-based	0	No	NA	12.2047	27.8761	82.5223
NODE_1202	32643	0.0269847	1	45	8	0	Low-quality	Genome-fragment	0	HMM-based	0	No	NA	11.6902	0	0
NODE_1203	32618	0.00268147	1	45	4	3	Low-quality	Genome-fragment	39.62	AAI-based	0	No	NA	10.6887	9.28033	18.7265
contig_501	32612	0.0140683	1	54	6	0	High-quality	High-quality	100	AAI-based	0	No	NA	0	0	0
NODE_1204	32601	0.00404109	1	47	19	0	Medium-quality	Genome-fragment	87.96	AAI-based	0	No	NA	12.427	8.52449	8.6868
NODE_1205	32599	0.00664703	1	28	9	0	Low-quality	Genome-fragment	17.76	AAI-based	0	No	NA	5.49926	5.76283	21.0194
NODE_1206	32573	0.00105748	1	55	14	0	Medium-quality	Genome-fragment	69.11	AAI-based	0	No	NA	24.0813	0	0
NODE_1207	32560	0.00026437	1	52	14	0	High-quality	High-quality	99.06	AAI-based	0	No	NA	3.8713	7.76149	17.2961
NODE_1208	32555	0.0333673	1	43	13	0	Medium-quality	Genome-fragment	60.83	AAI-based	0	No	NA	5.20554	8.06799	14.9056
NODE_1209	32546	0.0243787	1	50	12	1	Medium-quality	Genome-fragment	55.23	AAI-based	0	No	NA	14.5537	16.7028	42.2009
NODE_1210	32539	0.000283254	1	33	13	3	Medium-quality	Genome-fragment	56.24	AAI-based	0	No	NA	6.56536	11.6921	34.8719
NODE_1211	32538	0.0195068	1	43	1	4	Low-quality	Genome-fragment	16.23	AAI-based	0	No	NA	6.00026	0	7.85285
NODE_1212	32513	0.0164098	1	56	9	0	Medium-quality	Genome-fragment	50	HMM-based	0	No	NA	5.45062	3.07518	7.10108
NODE_1213	32505	0.00764786	1	32	8	0	Low-quality	Genome-fragment	20.9	AAI-based	0	No	NA	4.4667	2.04962	5.83562
NODE_1214	32493	0.00874311	1	58	3	5	Low-quality	Genome-fragment	18.98	AAI-based	0	No	NA	19.8562	24.6106	52.9528
contig_8956	32486	0.00339905	1	58	17	0	Medium-quality	Genome-fragment	61.2	AAI-based	0	No	196-bp-ITR	14.7818	11.2416	21.7514
contig_5431	32484	0.00409774	1	72	23	0	Medium-quality	Genome-fragment	85.46	AAI-based	0	No	NA	1.81371	106.919	37.1449
NODE_1215	32483	0.00154846	1	29	6	3	Low-quality	Genome-fragment	14.89	AAI-based	17.69	Yes	NA	6.89862	11.0821	21.5455
contig_8262	32443	0.00300249	1	67	14	0	High-quality	High-quality	91.33	AAI-based	0	No	NA	0	0	0
NODE_1217	32436	0.0238689	1	39	9	0	Medium-quality	Genome-fragment	53.57	AAI-based	0	No	NA	11.1804	15.4883	47.7609
contig_332	32433	0.00830878	1	70	24	0	Medium-quality	Genome-fragment	53.72	AAI-based	0	No	NA	35.6949	42.2667	112.853
contig_475	32425	0	1	54	8	0	Medium-quality	Genome-fragment	58.78	AAI-based	0	No	NA	83.1474	55.5734	116.607	GU557055
contig_2927	32423	0.0291374	1	84	1	3	Low-quality	Genome-fragment	19.67	AAI-based	0	No	NA	18.5887	33.2411	79.1767
contig_934	32412	0.0135395	1	52	19	0	Medium-quality	Genome-fragment	84.93	AAI-based	0	No	NA	14.4987	33.6106	55.2805
NODE_1219	32407	0.0224337	1	50	13	0	Complete	High-quality	96.42	AAI-based	0	No	127-bp-DTR	0	6.28892	14.9913
contig_5159	32407	0.00026437	1	42	19	0	Medium-quality	Genome-fragment	62.86	AAI-based	0	No	NA	0	0	55.6941
contig_8965	32392	0.00776116	1	58	6	1	High-quality	High-quality	92.73	AAI-based	0	No	NA	11.7058	10.4145	21.6031
NODE_1220	32374	0.00392779	1	49	1	3	Low-quality	Genome-fragment	15.55	AAI-based	0	No	NA	16.1654	7.97327	28.6115
NODE_1221	32329	0.0093285	1	18	8	0	Medium-quality	Genome-fragment	58.86	AAI-based	0	No	NA	5.99862	5.85662	12.2909
NODE_1222	32312	0.0164287	1	41	17	0	Medium-quality	Genome-fragment	54.41	AAI-based	0	No	NA	9.6456	9.38954	24.9539
contig_9183	32310	0.00785558	1	73	15	0	High-quality	High-quality	98.06	AAI-based	0	No	NA	605.133	0	1.98737
NODE_1223	32306	0.00294584	1	57	17	0	High-quality	High-quality	94.39	AAI-based	0	No	NA	1.96532	10.7316	3.77794
NODE_1224	32297	0.00859204	1	55	11	0	High-quality	High-quality	96.48	AAI-based	0	No	NA	9.35231	10.1374	15.2309
NODE_1225	32280	0.0055329	1	35	5	0	Medium-quality	Genome-fragment	51.69	AAI-based	0	No	NA	2.26772	3.10348	7.15234
NODE_1226	32268	0.0226414	1	40	0	4	Not-determined	Genome-fragment	NA	NA	0	No	NA	8.29299	3.4767	34.0415
NODE_1227	32249	0.00915855	1	52	7	0	Medium-quality	Genome-fragment	50.55	AAI-based	0	No	NA	3.44538	7.80888	16.5662
contig_10039	32240	0.0127464	1	55	19	0	Low-quality	Genome-fragment	10	HMM-based	0	No	NA	9.54261	11.9318	15.2017
contig_4514	32239	0.00226603	1	64	12	0	High-quality	High-quality	98.22	AAI-based	0	No	NA	6.80023	94.1996	169.263
NODE_1228	32233	0.00296473	1	42	8	7	Low-quality	Genome-fragment	9.95	AAI-based	43.13	Yes	NA	9.35061	8.68287	15.0958
NODE_1229	32223	0.00930962	1	61	13	0	Medium-quality	Genome-fragment	75	HMM-based	0	No	NA	8.05537	0	0
contig_10488	32195	0.0223393	1	63	6	0	Medium-quality	Genome-fragment	57.31	AAI-based	0	No	NA	20.3358	26.4645	33.4509
NODE_1230	32194	0.00026437	1	51	12	0	High-quality	High-quality	93.44	AAI-based	0	No	NA	23.4918	16.7754	22.977
NODE_1231	32192	0.00458872	1	46	12	0	High-quality	High-quality	95.09	AAI-based	0	No	NA	5.7022	11.2098	14.6097
NODE_1232	32187	0.00694917	1	36	8	0	High-quality	High-quality	94.9	AAI-based	0	No	NA	3.3882	16.0453	26.4311
NODE_1233	32159	0.00625047	1	43	8	3	Low-quality	Genome-fragment	19.24	AAI-based	0	No	NA	10.5654	15.5146	38.2213
NODE_1234	32145	0.00734572	1	54	11	0	High-quality	High-quality	100	AAI-based	0	No	NA	2.04778	13.3539	6.11405
contig_1402	32143	0.00934738	1	47	8	0	Low-quality	Genome-fragment	45	HMM-based	0	No	NA	48.3334	43.0001	105.508
NODE_1236	32134	0.0367475	1	57	9	1	Low-quality	Genome-fragment	45	HMM-based	0	No	NA	11.5645	0	0
NODE_1235	32134	0.0130675	1	47	20	0	Medium-quality	Genome-fragment	60	HMM-based	0	No	NA	6.69751	8.91787	14.8522
NODE_1237	32129	0.00239822	1	52	9	0	Medium-quality	Genome-fragment	55	HMM-based	0	No	NA	12.1678	0	0
NODE_1238	32129	0.0115001	1	36	20	0	Medium-quality	Genome-fragment	51.14	AAI-based	0	No	NA	14.5218	0	0
contig_6044	32123	0.00145404	1	62	9	0	High-quality	High-quality	94.22	AAI-based	0	No	NA	100.009	96.9293	117.739
NODE_1239	32120	0.00336128	1	46	16	0	Medium-quality	Genome-fragment	57.55	AAI-based	0	No	NA	4.21792	2.78805	9.18413
NODE_1240	32105	0.010877	1	29	1	0	Low-quality	Genome-fragment	19.47	AAI-based	0	No	NA	2.46621	2.44605	9.10249
NODE_1241	32103	0.0147292	1	45	9	0	Medium-quality	Genome-fragment	77.05	AAI-based	0	No	NA	10.2203	0	0
NODE_1242	32095	0.0108014	1	48	15	0	Medium-quality	Genome-fragment	67.46	AAI-based	0	No	NA	12.7247	17.6091	25.013
NODE_1243	32088	0.00704358	1	29	4	1	Medium-quality	Genome-fragment	58.83	AAI-based	4.86	Yes	NA	23.4298	20.4129	26.2517
contig_14156	32079	0.0418083	1	43	3	1	Low-quality	Genome-fragment	10	HMM-based	0	No	NA	0	0	0
NODE_1244	32069	0.0130108	1	44	9	0	Complete	High-quality	99.74	AAI-based	0	No	127-bp-DTR	25.2983	43.4737	101.45
NODE_1245	32062	0.00026437	1	50	12	0	Complete	High-quality	91.88	AAI-based	0	No	127-bp-DTR	13.5998	15.9053	18.0336
NODE_1246	32057	0.00959287	1	37	8	3	Low-quality	Genome-fragment	18.23	AAI-based	0	No	NA	6.88835	6.36986	23.2918
contig_6335	32056	0.00727019	1	66	17	0	Medium-quality	Genome-fragment	62.27	AAI-based	0	No	NA	16.1976	0	29.5067
NODE_1247	32045	0.00764786	1	45	5	5	Low-quality	Genome-fragment	17.25	AAI-based	10.48	Yes	NA	5.0145	17.4492	24.8917
NODE_1248	32034	0.00755344	1	18	1	0	Low-quality	Genome-fragment	20.9	AAI-based	0	No	NA	5.61957	5.08111	12.3833
NODE_1249	32032	0.00464537	1	50	3	0	Low-quality	Genome-fragment	20	HMM-based	0	No	NA	5885.65	0	3.0292
NODE_1250	32017	0.0135773	1	45	2	3	Low-quality	Genome-fragment	18.1	AAI-based	0	No	NA	2.82877	4.43835	11.8937
contig_5683	32017	0.0048342	1	45	17	0	Medium-quality	Genome-fragment	70.91	AAI-based	0	No	NA	19.396	18.1345	42.3069
NODE_1251	32008	0	1	45	0	8	Low-quality	Genome-fragment	18.08	AAI-based	0	No	NA	8.59664	3.59103	11.3324
NODE_1252	31991	0.000490974	1	35	2	0	Low-quality	Genome-fragment	49.09	AAI-based	0	No	NA	3.70958	2.82698	6.79173
NODE_1253	31988	0.000358788	1	45	22	1	Medium-quality	Genome-fragment	89.92	AAI-based	4.86	Yes	NA	7.72634	11.2351	18.2656
NODE_1254	31987	0.00336128	1	60	7	0	Complete	High-quality	40	HMM-based	0	No	127-bp-DTR	33.6823	0	0
NODE_1256	31969	0.032291	1	37	9	2	Low-quality	Genome-fragment	40	HMM-based	10.68	Yes	NA	12.9735	0	0
contig_13553	31948	0.00541959	1	29	12	0	Low-quality	Genome-fragment	46.61	AAI-based	0	No	NA	0	0	0
NODE_1257	31937	0.0188458	1	36	3	1	Low-quality	Genome-fragment	22.77	AAI-based	0	No	NA	12.662	7.3336	30.9898
NODE_1258	31930	0.00504192	1	27	9	1	Medium-quality	Genome-fragment	55.82	AAI-based	0	No	NA	10.3254	9.66522	16.3831
contig_610	31929	0.00421104	1	50	24	0	Medium-quality	Genome-fragment	67.73	AAI-based	0	No	NA	0	46.9684	0
NODE_1259	31919	0.00481532	1	35	9	1	Medium-quality	Genome-fragment	54.36	AAI-based	0	No	NA	13.8655	9.58839	19.2886
NODE_1260	31900	0.0161077	1	31	8	1	Low-quality	Genome-fragment	19.32	AAI-based	0	No	NA	10.3497	3.68031	40.0018
contig_5227	31889	0	1.03	55	18	0	Medium-quality	Genome-fragment	80.98	AAI-based	0	No	NA	1859.28	0	1.8197
NODE_1261	31880	0.00547624	1	22	2	1	Low-quality	Genome-fragment	17.3	AAI-based	0	No	NA	7.40399	3.46654	7.54943
contig_1711	31878	0.0257383	1	67	9	1	Medium-quality	Genome-fragment	54.1	AAI-based	0	No	NA	15.3244	27.6075	35.5621
NODE_1262	31868	0.00411663	1	29	6	0	Low-quality	Genome-fragment	21.39	AAI-based	0	No	NA	4.66732	7.01906	10.9971
contig_11292	31861	0.00296473	1	54	19	0	Low-quality	Genome-fragment	17.04	AAI-based	0	No	NA	7.31756	0	10.4919
NODE_1263	31858	0.00424881	1	24	11	0	Medium-quality	Genome-fragment	70	HMM-based	0	No	NA	100.685	0	1.50197
NODE_1264	31845	0.00785558	1	32	8	0	Medium-quality	Genome-fragment	60.58	AAI-based	0	No	NA	9.83983	0	0
NODE_1265	31827	0.00925296	1	39	4	1	Medium-quality	Genome-fragment	89.82	AAI-based	0	No	NA	0	0	24.2193
NODE_1266	31827	0.00424881	1	54	17	0	Medium-quality	Genome-fragment	53.87	AAI-based	0	No	NA	6.10497	5.76348	16.9951
NODE_1267	31813	0.00698693	1	61	17	0	Medium-quality	Genome-fragment	65	HMM-based	0	No	NA	11.9013	0	0
contig_730	31810	0.0034557	1	62	6	1	Low-quality	Genome-fragment	18.06	AAI-based	0	No	NA	40.9877	30.4848	62.852
NODE_1268	31804	0.00258705	1	49	4	5	Low-quality	Genome-fragment	18.87	AAI-based	0	No	NA	6.91966	11.6343	24.0065
NODE_1269	31798	0.00721354	1	39	7	0	Low-quality	Genome-fragment	39.35	AAI-based	0	No	NA	6.11347	3.58689	7.44624
NODE_1270	31784	0.0125576	1	39	3	9	Low-quality	Genome-fragment	21.87	AAI-based	0	No	NA	15.9014	12.7377	23.1088
NODE_1271	31780	0.0143704	1	51	17	2	Medium-quality	Genome-fragment	76.14	AAI-based	0	No	NA	48.624	0	0
NODE_1272	31771	0.00674145	1	41	1	5	Low-quality	Genome-fragment	18.97	AAI-based	0	No	NA	5.38102	7.05908	15.2614
contig_172	31763	0.00581615	1	28	1	0	Low-quality	Genome-fragment	17.17	AAI-based	0	No	NA	682.585	0	0
contig_9601	31753	0.0126709	1	64	18	0	High-quality	High-quality	93.9	AAI-based	0	No	NA	0	10.7046	8.38852
contig_3630	31740	0.0180716	1	75	5	2	Low-quality	Genome-fragment	10	HMM-based	6.52	Yes	NA	0	0	44.9599
NODE_1274	31707	0.000528741	1	55	14	0	Complete	High-quality	98.03	AAI-based	0	No	102-bp-DTR	58.8601	0	16.8044
NODE_1275	31706	0.0115379	1	46	16	0	Medium-quality	Genome-fragment	85.82	AAI-based	0	No	NA	0	0	865.244
contig_1490	31692	0.00439988	1	51	10	0	Medium-quality	Genome-fragment	52.97	AAI-based	0	No	NA	8.27284	16.1407	39.8261
NODE_1276	31687	0.0319511	1	42	1	9	Low-quality	Genome-fragment	3.65	AAI-based	79.08	Yes	NA	3.3238	2.69571	7.09405
NODE_1277	31677	0.0026437	1	23	0	0	Low-quality	Genome-fragment	29.89	AAI-based	0	No	NA	9.55894	3.52293	11.8592
NODE_1278	31677	0.000830878	1	38	12	0	Medium-quality	Genome-fragment	55.67	AAI-based	0	No	NA	2.14877	2.92956	8.59183
NODE_1279	31676	0.014597	1	31	9	0	Low-quality	Genome-fragment	43.45	AAI-based	0	No	NA	17.4354	0	0
NODE_1280	31674	0.00538183	1	23	10	0	Medium-quality	Genome-fragment	52.04	AAI-based	0	No	NA	0	6.17036	17.9722
NODE_1282	31672	0.0159755	1	58	15	2	Low-quality	Genome-fragment	18.61	AAI-based	0	No	NA	78.3703	0	0
contig_781	31669	0.00443765	1	66	20	0	High-quality	High-quality	100	AAI-based	0	No	NA	43.1927	128.371	230.281
NODE_1283	31663	0.00300249	1	45	10	0	Medium-quality	Genome-fragment	88.29	AAI-based	0	No	127-bp-DTR	245.853	0	0	MK764442
contig_6221	31662	0.0118211	1	47	15	0	Medium-quality	Genome-fragment	86.38	AAI-based	0	No	NA	0	0	0
contig_7551	31629	0.0162588	1	61	9	0	Low-quality	Genome-fragment	40	HMM-based	0	No	NA	61.0333	74.436	144.487
NODE_1284	31627	0.000396556	1	34	5	0	Low-quality	Genome-fragment	29.15	AAI-based	0	No	NA	3.00536	2.9093	6.93607
contig_5366	31626	0.0128786	1	54	14	0	Medium-quality	Genome-fragment	82.45	AAI-based	0	No	NA	0	0	165.192
NODE_1285	31625	0.00226603	1	32	5	0	Low-quality	Genome-fragment	47.77	AAI-based	0	No	NA	21.2721	0	0
NODE_1286	31618	0.00196389	1	36	9	0	Low-quality	Genome-fragment	37.02	AAI-based	0	No	NA	10.0138	10.6165	23.8529
contig_3552	31615	0.0145593	1	43	21	0	Low-quality	Genome-fragment	10	HMM-based	0	No	NA	0	0	0
NODE_1287	31609	0.000811995	1	34	13	0	Medium-quality	Genome-fragment	53.44	AAI-based	0	No	NA	12.2498	0	0
contig_5682	31591	0.00275701	1	57	8	0	Low-quality	Genome-fragment	45	HMM-based	0	No	NA	34.2316	24.2354	40.8749
NODE_1288	31583	0.00683586	1	28	8	0	Medium-quality	Genome-fragment	72.19	AAI-based	0	No	NA	17.0462	0	0
NODE_1289	31581	0.011198	1	30	3	3	Low-quality	Genome-fragment	17.14	AAI-based	0	No	NA	16.3496	8.99301	21.5795
NODE_1290	31577	0.0190158	1	43	20	0	Medium-quality	Genome-fragment	88.41	AAI-based	0	No	NA	85.0669	0	0	JQ867100
NODE_1292	31557	0.0451696	1	23	7	0	Low-quality	Genome-fragment	10.28	AAI-based	0	No	NA	2.04451	4.13506	8.87772
contig_7201	31545	0.0125198	1	77	12	0	Medium-quality	Genome-fragment	53.94	AAI-based	0	No	NA	91.4134	76.5902	205.592
contig_11565	31526	0.0211685	1	60	6	0	Medium-quality	Genome-fragment	60.74	AAI-based	0	No	NA	14.6366	20.1307	44.6857
NODE_1293	31517	0.0010386	1	50	12	0	High-quality	High-quality	99.23	AAI-based	0	No	NA	40.3318	83.4495	175.682
NODE_1294	31512	0.0262104	1	51	9	0	Medium-quality	Genome-fragment	88.1	AAI-based	0	No	NA	0	0	0
NODE_1295	31511	0.00693028	1	44	10	0	Medium-quality	Genome-fragment	56.63	AAI-based	0	No	NA	9.68634	10.6651	36.7008
contig_1227	31504	0.00785558	1	69	9	0	Low-quality	Genome-fragment	35	HMM-based	0	No	NA	29.5989	25.658	69.4744
NODE_1296	31499	0.0269847	1	49	4	8	Low-quality	Genome-fragment	7.44	AAI-based	57.34	Yes	NA	7.59729	9.23199	16.2872
contig_12517	31498	0.00666591	1	60	1	0	Medium-quality	Genome-fragment	56.54	AAI-based	0	No	NA	0	0	0
NODE_1297	31487	0.0034557	1	52	24	0	High-quality	High-quality	100	AAI-based	0	No	NA	6.09379	4.21927	7.78565
contig_5701	31473	0.0047209	1	66	4	0	Medium-quality	Genome-fragment	73.61	AAI-based	0	No	NA	0	0	0
NODE_1298	31463	0.0138417	1	31	3	0	Low-quality	Genome-fragment	43.69	AAI-based	0	No	NA	0	0	0
NODE_1300	31455	0.00596722	1	64	13	0	Medium-quality	Genome-fragment	70	HMM-based	0	No	NA	1.41294	3.36946	6.07276
NODE_1299	31455	0.00245487	1	52	8	0	Medium-quality	Genome-fragment	72.89	AAI-based	0	No	NA	16.9998	0	0
NODE_1301	31416	0.0203754	1	29	0	15	Not-determined	Genome-fragment	NA	NA	0	No	NA	11.2997	0	0
NODE_1303	31406	0.0139172	1	55	4	1	Low-quality	Genome-fragment	21.61	AAI-based	0	No	NA	6.60302	5.88147	21.8573
NODE_1304	31391	0.0195634	1	35	0	14	Not-determined	Genome-fragment	NA	NA	0	No	NA	126.46	0	0
NODE_1305	31383	0.00934738	1	53	22	1	Medium-quality	Genome-fragment	79.14	AAI-based	2.53	Yes	NA	32.9917	0	0
contig_2966	31376	0.0176751	1	58	9	0	Medium-quality	Genome-fragment	70	HMM-based	0	No	NA	10.9392	16.2813	39.4814
NODE_1306	31375	0.00026437	1	41	12	0	Medium-quality	Genome-fragment	54.53	AAI-based	0	No	NA	39.4133	11.9283	23.3221
NODE_1307	31366	0.0244354	1	36	6	0	High-quality	High-quality	100	AAI-based	0	No	NA	2.24747	4.00651	9.99025
NODE_1308	31352	0.0159	1	36	9	0	Complete	High-quality	98.16	AAI-based	0	No	127-bp-DTR	5.63162	14.3759	27.7449
NODE_1309	31324	0.0189403	1	37	11	1	Medium-quality	Genome-fragment	54.19	AAI-based	0	No	NA	5.03453	7.08755	16.773
NODE_1310	31322	0.0171085	1	39	10	1	Low-quality	Genome-fragment	19.52	AAI-based	0	No	NA	17.1644	12.7967	24.7981
contig_8458	31315	0.00583503	1	49	3	0	Medium-quality	Genome-fragment	54.23	AAI-based	0	No	NA	0	25.2127	3.96129
NODE_1311	31309	0.00787446	1	22	9	0	Low-quality	Genome-fragment	48.87	AAI-based	0	No	NA	7.12151	10.6144	35.1936
NODE_1312	31274	0	1	53	18	0	Complete	High-quality	100	AAI-based	0	No	127-bp-DTR	4.59177	8.06806	20.0788	MN698240
contig_5913	31258	0.00304026	1	67	21	0	Medium-quality	Genome-fragment	61.08	AAI-based	0	No	NA	30.4652	33.2679	79.1543
NODE_1313	31209	0.000811995	1	50	3	2	Low-quality	Genome-fragment	15	HMM-based	0	No	NA	0	16.2328	67.4488
NODE_1314	31204	0.0095551	1	59	21	0	Medium-quality	Genome-fragment	71.85	AAI-based	0	No	NA	10.4429	0	0
NODE_1315	31179	0	1	55	12	0	Medium-quality	Genome-fragment	87.56	AAI-based	0	No	NA	77.0701	0	0
NODE_1316	31178	0.00490974	1	50	7	0	Medium-quality	Genome-fragment	89.48	AAI-based	0	No	NA	18.5374	0	0
NODE_1317	31176	0.0398066	1	38	7	0	Low-quality	Genome-fragment	40	HMM-based	0	No	NA	4.21087	7.98925	14.5702
NODE_1318	31176	0.00190724	1	39	19	1	Medium-quality	Genome-fragment	60.37	AAI-based	0	No	NA	15.5497	0	0
NODE_1319	31169	0.0094418	1	51	2	2	Low-quality	Genome-fragment	16.98	AAI-based	0	No	NA	5.13147	6.07459	17.9307
NODE_1320	31168	0.00500415	1	35	9	0	Medium-quality	Genome-fragment	57.77	AAI-based	0	No	NA	2.79199	2.53537	6.14394
NODE_1321	31156	0.00439988	1	34	6	0	High-quality	High-quality	100	AAI-based	0	No	NA	4.79496	6.54143	13.1231
NODE_1322	31146	0.020923	1	35	5	0	Medium-quality	Genome-fragment	83.78	AAI-based	0	No	NA	6.35836	16.3225	30.7322
NODE_1323	31137	0.0135773	1	19	11	0	Low-quality	Genome-fragment	8.26	AAI-based	0	No	NA	2.15605	7.32923	15.8899
contig_506	31126	0.00358788	1	60	8	0	Low-quality	Genome-fragment	45	HMM-based	0	No	NA	38.6427	28.1259	59.1231
contig_108	31105	0.00101971	1	65	15	1	Medium-quality	Genome-fragment	70.39	AAI-based	0	No	NA	0	39.0409	74.1579
NODE_1324	31096	0.00415439	1	24	1	1	Low-quality	Genome-fragment	16.87	AAI-based	0	No	NA	5.96924	6.15847	9.04298
contig_5222	31076	0.00445653	1	60	13	0	High-quality	High-quality	95	AAI-based	0	No	NA	5958.25	4.83558	16.3068
NODE_1325	31059	0.038768	1	33	11	0	Medium-quality	Genome-fragment	54.52	AAI-based	0	No	NA	2.63043	4.50554	9.73983
NODE_1326	31058	0.0310446	1	49	9	0	Medium-quality	Genome-fragment	52.94	AAI-based	0	No	NA	5.60676	4.84789	11.5626
NODE_1327	31050	0.0340471	1	61	11	0	Medium-quality	Genome-fragment	82.96	AAI-based	0	No	NA	47.8577	97.7243	205.288	MN698244
contig_5922	31048	0.0342926	1	64	3	0	Medium-quality	Genome-fragment	50	HMM-based	0	No	NA	17.0302	15.8922	37.9866
NODE_1329	31018	0.034066	1	41	13	0	Medium-quality	Genome-fragment	54.48	AAI-based	0	No	NA	4.55742	4.75896	9.73431
NODE_1331	30998	0.000566508	1	55	10	0	High-quality	High-quality	99.6	AAI-based	0	No	NA	3.39467	22.2704	27.7579
NODE_1332	30997	0.000830878	1	25	6	1	Medium-quality	Genome-fragment	50.05	AAI-based	0	No	NA	10.0156	9.62913	17.8491
NODE_1333	30996	0.00304026	1	68	5	3	Low-quality	Genome-fragment	10	HMM-based	0	No	NA	4.71729	2.40974	14.9801
contig_5887	30987	0.00659038	1	58	21	0	Medium-quality	Genome-fragment	79.66	AAI-based	0	No	NA	575.186	0	0
NODE_1334	30979	0.00203943	1	35	4	0	Medium-quality	Genome-fragment	58.66	AAI-based	0	No	NA	6.00384	6.82659	12.0189
contig_15522	30971	0.00757232	1	68	13	0	High-quality	High-quality	97.57	AAI-based	0	No	NA	27.787	47.8112	149.234
NODE_1335	30956	0.0198467	1	44	19	1	Medium-quality	Genome-fragment	55.65	AAI-based	0	No	NA	6.12593	7.72813	16.5606
NODE_1336	30943	0.00968729	1	43	6	5	Low-quality	Genome-fragment	16.17	AAI-based	13.13	Yes	NA	35.3106	0	0
NODE_1339	30880	0.00613717	1	38	6	0	Low-quality	Genome-fragment	36.02	AAI-based	0	No	NA	14.6284	0	0
NODE_1340	30878	0.0154657	1	53	11	0	Medium-quality	Genome-fragment	70.19	AAI-based	0	No	NA	11.8081	12.7895	12.89
NODE_1341	30870	0.00026437	1	37	31	0	Low-quality	Genome-fragment	16.38	AAI-based	0	No	NA	4.26471	4.56819	13.1522	MH319721
contig_217	30867	0.00436211	1	39	2	2	Low-quality	Genome-fragment	16.25	AAI-based	6.18	Yes	NA	0	0	0
NODE_1342	30817	0.000490974	1	31	8	1	Low-quality	Genome-fragment	19.53	AAI-based	0	No	NA	14.6704	7.26483	11.6005
contig_4999	30815	0.0138228	1	49	4	0	Low-quality	Genome-fragment	18.67	AAI-based	0	No	NA	8.28103	165.176	191.585
NODE_1343	30810	0.00504192	1	52	21	0	Medium-quality	Genome-fragment	69.23	AAI-based	0	No	NA	14.5343	0	0
NODE_1344	30795	0	1	35	6	0	Low-quality	Genome-fragment	28.52	AAI-based	0	No	NA	9.69931	3.40333	16.4
contig_3455	30760	0.0263049	1	68	16	0	High-quality	High-quality	96.22	AAI-based	0	No	NA	181.182	98.5561	882.675
NODE_1346	30736	0.00481532	1	42	16	0	Medium-quality	Genome-fragment	66.85	AAI-based	0	No	NA	13.3724	0	0	MG592403
NODE_1347	30735	0	1	34	2	2	Low-quality	Genome-fragment	27.1	AAI-based	0	No	NA	17.5925	11.5139	23.297
NODE_1348	30733	0.021735	1	43	8	0	Medium-quality	Genome-fragment	67.38	AAI-based	0	No	NA	11.7574	0	0
NODE_1349	30729	0.00938515	1	37	10	0	Medium-quality	Genome-fragment	55.02	AAI-based	0	No	NA	6.92473	7.91652	20.8498
NODE_1350	30726	0.0237556	1	48	9	0	Complete	High-quality	50	HMM-based	0	No	127-bp-DTR	24.6932	0	0
contig_15010	30714	0.0203188	1	56	10	0	Low-quality	Genome-fragment	10	HMM-based	0	No	NA	0	0	0
NODE_1351	30712	0.00847874	1	26	9	1	Medium-quality	Genome-fragment	54.23	AAI-based	0	No	NA	36.5794	231.799	41.7567
NODE_1352	30708	0.0114246	1	14	6	0	Medium-quality	Genome-fragment	53.54	AAI-based	0	No	NA	8.30076	8.55646	12.19
NODE_1353	30708	0.00583503	1	22	9	0	Medium-quality	Genome-fragment	50.57	AAI-based	0	No	NA	0	7.04386	13.2278
contig_8351	30705	0.00262482	1	83	19	0	Low-quality	Genome-fragment	45	HMM-based	0	No	NA	189.762	115.556	211.099
contig_5124	30684	0.000283254	1	56	10	0	Medium-quality	Genome-fragment	55.65	AAI-based	0	No	NA	31.2207	30.0384	72.3015	GU557055
NODE_1354	30683	0.0215084	1	35	6	0	Low-quality	Genome-fragment	16.24	AAI-based	0	No	NA	2.91829	2.41829	7.54321
contig_417	30679	0.0131241	1	46	15	1	Medium-quality	Genome-fragment	55	HMM-based	0	No	NA	10048.3	0	4.44652
contig_6994	30650	0.00117078	1	60	11	0	High-quality	High-quality	93.97	AAI-based	0	No	NA	11.2257	163.648	188.495
NODE_1355	30635	0.000830878	1	55	11	0	High-quality	High-quality	92.45	AAI-based	0	No	NA	11.4476	12.2774	19.7369
contig_5122	30633	0.00154846	1	44	15	0	Medium-quality	Genome-fragment	89.29	AAI-based	0	No	NA	407.541	0	0
contig_10752	30632	0.00464537	1	57	10	0	Medium-quality	Genome-fragment	52.75	AAI-based	0	No	NA	31.7797	39.5538	98.3306
NODE_1356	30626	0.0140683	1	15	8	1	Low-quality	Genome-fragment	48	AAI-based	0	No	NA	15.0241	786.5	1073.19
contig_7815	30626	0.00545736	1	57	11	0	Medium-quality	Genome-fragment	58.09	AAI-based	0	No	NA	24.0178	0	45.6914
NODE_1357	30615	0.00177506	1	34	5	0	High-quality	High-quality	100	AAI-based	0	No	NA	7.86241	13.7351	34.7702
contig_2720	30615	0.0095551	1	31	7	0	Low-quality	Genome-fragment	49.37	AAI-based	0	No	NA	25.4751	18.3478	37.7843
contig_1707	30613	0.000830878	1	63	16	0	High-quality	High-quality	96.01	AAI-based	0	No	NA	104.426	189.611	338.816
NODE_1358	30603	0.0125576	1	51	16	0	Medium-quality	Genome-fragment	73.45	AAI-based	0	No	NA	12.2986	0	0
NODE_1359	30590	0.00727019	1	68	17	4	Low-quality	Genome-fragment	16.04	AAI-based	3.65	Yes	NA	5.82379	2.41921	5.40483
NODE_1360	30582	0.00304026	1	33	11	1	Low-quality	Genome-fragment	19.28	AAI-based	0	No	NA	10.1699	4.27333	6.24922
contig_2194	30562	0.00455095	1	54	1	1	Low-quality	Genome-fragment	30	HMM-based	0	No	NA	0	0	0
contig_4681	30531	0.0014918	1	59	18	0	Medium-quality	Genome-fragment	59.72	AAI-based	0	No	NA	208.407	173.71	338.265
contig_5872	30529	0.0364265	1	47	9	0	Medium-quality	Genome-fragment	53.75	AAI-based	0	No	NA	35.6915	42.1628	98.787
contig_2099	30524	0.000339905	1	64	10	0	Medium-quality	Genome-fragment	55.54	AAI-based	0	No	NA	37.5144	34.79	57.4625
contig_13494	30502	0.00302138	1	54	7	0	Low-quality	Genome-fragment	30	HMM-based	0	No	NA	104.592	0	0
contig_6838	30500	0.010065	1	45	10	0	Low-quality	Genome-fragment	29.47	AAI-based	0	No	NA	0	0	0
contig_10989	30491	0.0138794	1	35	20	1	Low-quality	Genome-fragment	47.58	AAI-based	0	No	NA	0	0	0
NODE_1361	30459	0.0014918	1	49	13	0	High-quality	High-quality	95.83	AAI-based	0	No	NA	3.89003	12.2708	21.3625
NODE_1362	30442	0.00203943	1	45	15	0	High-quality	High-quality	100	AAI-based	0	No	NA	2.02431	17.1396	24.5087
contig_11729	30439	0.0177506	1	59	7	0	Low-quality	Genome-fragment	15	HMM-based	0	No	NA	0	0	0
contig_3675	30431	0.0129542	1	72	8	1	Low-quality	Genome-fragment	45	HMM-based	0	No	NA	129.756	113.663	294.627
NODE_1363	30423	0.0375784	1	32	2	1	Low-quality	Genome-fragment	5	HMM-based	0	No	NA	14.0931	0	1.91364
NODE_1364	30409	0.00156734	1	50	17	0	Medium-quality	Genome-fragment	55	HMM-based	0	No	NA	34.248	0	0
NODE_1365	30397	0.00426769	1	43	8	0	Complete	High-quality	99.64	AAI-based	0	No	127-bp-DTR	20.568	26.0745	49.9256
NODE_1366	30389	0.000547624	1	53	3	0	Low-quality	Genome-fragment	32.19	AAI-based	0	No	NA	0	0	0
contig_13492	30358	0.00237933	1	81	16	0	Medium-quality	Genome-fragment	64.65	AAI-based	0	No	28-bp-ITR	4.42275	5.02774	7.56756
NODE_1367	30351	0.00336128	1	65	19	0	Medium-quality	Genome-fragment	78.63	AAI-based	0	No	NA	17.8089	14.2113	36.5239	MN698244
contig_7921	30349	0.0072513	1	35	7	1	Low-quality	Genome-fragment	44.27	AAI-based	0	No	NA	0	107.851	42.883
NODE_1368	30343	0.0213196	1	57	12	1	Medium-quality	Genome-fragment	76.01	AAI-based	0	No	NA	78.9412	0	34.574
NODE_1369	30325	0.000283254	1	28	3	0	High-quality	High-quality	100	AAI-based	0	No	NA	1.41941	4.25114	9.43916
NODE_1370	30321	0.0155412	1	26	6	0	Low-quality	Genome-fragment	20.16	AAI-based	0	No	NA	3.99704	5.54019	12.1229
contig_9455	30319	0.00953622	1	79	1	3	Low-quality	Genome-fragment	19.13	AAI-based	0	No	NA	0	6.88431	14.8565
NODE_1371	30313	0.00815772	1	37	1	9	Low-quality	Genome-fragment	12.81	AAI-based	0	No	NA	3.08327	3.13929	7.79533
NODE_1372	30309	0.0220372	1	27	4	0	Low-quality	Genome-fragment	17.6	AAI-based	0	No	NA	0	0	16.4935
NODE_1373	30258	0.000547624	1	57	1	0	Low-quality	Genome-fragment	32.69	AAI-based	0	No	NA	3.63815	4.34836	14.9211
contig_4835	30250	0.00336128	1	57	20	0	Medium-quality	Genome-fragment	53.51	AAI-based	0	No	NA	0	0	0	MK613349
contig_4006	30247	0.00166176	1	49	16	0	Low-quality	Genome-fragment	49.55	AAI-based	0	No	NA	1206.92	0	0
contig_10056	30231	0.0186948	1	76	10	1	Low-quality	Genome-fragment	15	HMM-based	0	No	NA	0	0	0
NODE_1377	30226	0.00202055	1	40	12	0	Medium-quality	Genome-fragment	57.64	AAI-based	0	No	NA	5.21742	4.58087	9.80998
NODE_1378	30224	0.00421104	1	30	14	0	Medium-quality	Genome-fragment	51.23	AAI-based	0	No	NA	0	0	0
NODE_1379	30199	0.0400899	1	56	14	1	Medium-quality	Genome-fragment	62.2	AAI-based	0	No	NA	24.5522	0	0
NODE_1380	30197	0.00236045	1	39	4	0	Medium-quality	Genome-fragment	54.8	AAI-based	0	No	NA	8.62984	9.14447	14.0471
NODE_1381	30175	0.00105748	1	39	6	0	Low-quality	Genome-fragment	29.39	AAI-based	0	No	NA	13.7355	9.18701	52.6164
NODE_1382	30169	0.0373895	1	35	7	2	Low-quality	Genome-fragment	13.9	AAI-based	0	No	NA	1.79504	2.86723	10.4119
NODE_1383	30163	0.0184304	1	38	16	1	Low-quality	Genome-fragment	18.19	AAI-based	0	No	NA	101.313	0	0
contig_1523	30151	0.00249264	1	53	14	1	High-quality	High-quality	94.91	AAI-based	2.34	Yes	NA	42.5152	242.218	49.7871
NODE_1384	30147	0.00455095	1	45	1	6	Low-quality	Genome-fragment	16.64	AAI-based	0	No	NA	9.71268	9.35549	21.5205
NODE_1385	30142	0.00974394	1	27	10	0	Medium-quality	Genome-fragment	50.87	AAI-based	0	No	NA	5.73688	4.8287	12.7882
scaffold_4330	30140	0.0269847	1.03	34	8	1	Low-quality	Genome-fragment	6.89	AAI-based	0	No	NA	101.824	0	0
NODE_1386	30133	0.0189403	1	43	27	0	Medium-quality	Genome-fragment	54.53	AAI-based	0	No	NA	0	0	19.7121
contig_14459	30132	0.00290807	1	55	5	0	Low-quality	Genome-fragment	31.68	AAI-based	0	No	1000-bp-ITR	15.0628	13.4948	30.5573
NODE_1387	30103	0.00823325	1	45	18	0	Medium-quality	Genome-fragment	89.14	AAI-based	0	No	NA	8.48	8.69574	14.0688
NODE_1388	30091	0.00566508	1	35	14	0	Medium-quality	Genome-fragment	52.38	AAI-based	0	No	NA	42.0476	33.6195	89.3498
contig_9070	30091	0.00676033	1	69	0	1	Not-determined	Genome-fragment	NA	NA	0	No	NA	0	0	0
NODE_1389	30084	0.000830878	1	50	19	1	Medium-quality	Genome-fragment	83.4	AAI-based	0	No	NA	13.3798	16.3851	51.5202
contig_3689	30077	0.000660926	1	48	14	1	Low-quality	Genome-fragment	16.12	AAI-based	0	No	NA	0	0	0
NODE_1390	30058	0.032612	1	37	16	0	Medium-quality	Genome-fragment	66.52	AAI-based	0	No	NA	25.3383	0	0
NODE_1391	30048	0.000302138	1	55	19	0	Medium-quality	Genome-fragment	83.76	AAI-based	0	No	NA	9.87519	5.99336	6.06902
NODE_1392	30043	0.0154657	1	55	5	4	Low-quality	Genome-fragment	15.52	AAI-based	0	No	NA	15.9745	14.3766	49.9123
contig_2005	30042	0.00940403	1	53	5	1	Medium-quality	Genome-fragment	89.23	AAI-based	0	No	NA	59.0516	156.926	253.914
contig_6269	30041	0.037805	1	49	16	1	Medium-quality	Genome-fragment	71.57	AAI-based	0	No	NA	10.7167	12.7364	21.6376	MH327491
contig_14492	30018	0.00422993	1	48	21	0	Low-quality	Genome-fragment	48.26	AAI-based	0	No	NA	0	0	0
NODE_1393	29974	0.00541959	1	33	1	2	Low-quality	Genome-fragment	16.26	AAI-based	0	No	NA	33.5551	21.7049	42.972
NODE_1394	29971	0.00902636	1	15	8	0	Medium-quality	Genome-fragment	52.37	AAI-based	0	No	NA	3.07796	26.4155	4.77691
NODE_1395	29970	0.00981947	1	48	3	1	Low-quality	Genome-fragment	18.2	AAI-based	0	No	NA	10.7639	4.07492	42.9524
NODE_1396	29970	0.00685475	1	30	11	0	Low-quality	Genome-fragment	16.21	AAI-based	0	No	NA	28.8272	5.2603	7.1545
NODE_1397	29962	0.044773	1	41	9	0	Complete	High-quality	99.33	AAI-based	0	No	127-bp-DTR	8.47316	15.0921	23.2663
NODE_1398	29957	0.0391646	1	31	10	0	Medium-quality	Genome-fragment	58.06	AAI-based	0	No	NA	17.6193	0	0
NODE_1399	29944	0.00458872	1	31	7	0	Low-quality	Genome-fragment	16.95	AAI-based	0	No	NA	6.07728	3.87142	12.2183
NODE_1400	29918	0.00392779	1	20	8	0	Medium-quality	Genome-fragment	50.44	AAI-based	0	No	NA	21.459	25.0019	44.1558
contig_5715	29892	0.0100461	1	57	9	0	Low-quality	Genome-fragment	17.89	AAI-based	0	No	NA	0	0	0
NODE_1401	29882	0.0311957	1	27	4	0	Low-quality	Genome-fragment	18.07	AAI-based	0	No	NA	2.6778	9.96867	31.3382
NODE_1402	29880	0.00530629	1	45	7	4	Low-quality	Genome-fragment	9.94	AAI-based	0	No	NA	3.97478	4.26834	9.1181
NODE_1403	29861	0.00574061	1	36	9	0	Medium-quality	Genome-fragment	89.64	AAI-based	0	No	NA	9.34293	5.49041	9.38513
contig_8268	29858	0.0176184	1	35	12	1	High-quality	High-quality	100	AAI-based	0	No	NA	0	0	0
contig_9650	29843	0.0234723	1	62	10	0	Medium-quality	Genome-fragment	55.98	AAI-based	0	No	NA	23.337	26.7926	54.1134
NODE_1404	29842	0.00823325	1	49	15	0	Low-quality	Genome-fragment	45	HMM-based	0	No	NA	4.33966	5.71156	10.8607
NODE_1405	29823	0	1	35	2	3	Low-quality	Genome-fragment	8.26	AAI-based	23.16	Yes	NA	14.1763	6.06167	11.1515
NODE_1406	29821	0.00387114	1	27	15	0	Low-quality	Genome-fragment	15.97	AAI-based	0	No	NA	8.61654	12.0846	15.2131
contig_11629	29818	0.0315356	1	58	9	1	Medium-quality	Genome-fragment	76.23	AAI-based	0	No	NA	8.30428	12.8349	29.8581
NODE_1407	29815	0.0167686	1	30	4	0	Low-quality	Genome-fragment	16.48	AAI-based	0	No	NA	2.85606	1.71634	6.07497
NODE_1410	29797	0.0361054	1	59	18	1	Low-quality	Genome-fragment	49.72	AAI-based	0	No	NA	56.0433	52.8522	135.796
NODE_1411	29796	0.0370685	1	43	7	0	Medium-quality	Genome-fragment	75.97	AAI-based	0	No	NA	9.30064	15.8598	31.1988
NODE_1412	29786	0.0168819	1	44	18	0	Medium-quality	Genome-fragment	61.07	AAI-based	0	No	NA	20.736	0	0
NODE_1413	29774	0.00659038	1	30	7	1	Low-quality	Genome-fragment	35.84	AAI-based	4.22	Yes	NA	3.829	6.23691	11.2561
NODE_1414	29769	0.00026437	1	24	3	0	Low-quality	Genome-fragment	27.46	AAI-based	0	No	NA	9.33103	9.76189	17.0356
NODE_1416	29764	0.0069114	1	43	3	2	Low-quality	Genome-fragment	40	HMM-based	0	No	NA	0	0	0
NODE_1418	29742	0.00998943	1	42	14	0	Low-quality	Genome-fragment	49.91	AAI-based	0	No	NA	25.0832	14.7736	36.9839
NODE_1419	29738	0.00358788	1	58	17	0	High-quality	High-quality	100	AAI-based	0	No	NA	23.7083	0	0	MG835450
NODE_1420	29727	0.00961175	1	34	8	0	Low-quality	Genome-fragment	14.39	AAI-based	0	No	NA	10.5535	7.18362	22.4294
NODE_1422	29702	0.0114246	1	32	9	0	Medium-quality	Genome-fragment	52.16	AAI-based	0	No	NA	3.74398	4.1382	8.28878
NODE_1423	29699	0.00687363	1	31	9	1	Low-quality	Genome-fragment	20.08	AAI-based	0	No	NA	5.4389	6.9982	18.0398
NODE_1424	29690	0.00866757	1	18	7	0	Medium-quality	Genome-fragment	51.99	AAI-based	0	No	NA	6.98466	8.96917	10.99
NODE_1425	29680	0.00389002	1	15	8	0	Low-quality	Genome-fragment	48.76	AAI-based	0	No	NA	0	5.74936	12.5225
NODE_1426	29675	0.00372007	1	42	22	0	Medium-quality	Genome-fragment	71.68	AAI-based	0	No	NA	26.7225	10.6749	14.7333
contig_12510	29673	0.0108203	1	25	6	0	Low-quality	Genome-fragment	44.23	AAI-based	0	No	NA	72.0326	5.55837	17.5106
contig_2936	29654	0.00175617	1	54	15	0	High-quality	High-quality	93.04	AAI-based	0	No	NA	75.0259	290.84	514.444
NODE_1427	29653	0.00574061	1	32	11	1	Low-quality	Genome-fragment	18.43	AAI-based	6.5	Yes	NA	3.49826	3.65055	10.7663
NODE_1428	29646	0.0047209	1	38	6	1	Low-quality	Genome-fragment	15	HMM-based	0	No	NA	20.9725	0	0
contig_4308	29641	0.00800665	1	58	11	0	Medium-quality	Genome-fragment	50.24	AAI-based	0	No	NA	5.09359	6.06901	20.9571
NODE_1429	29638	0.0133507	1	34	8	0	Medium-quality	Genome-fragment	50.74	AAI-based	0	No	NA	7.89161	13.3279	39.7905
NODE_1430	29632	0.0107259	1	42	15	0	Medium-quality	Genome-fragment	50.65	AAI-based	0	No	NA	15.0711	15.6985	29.946
contig_8542	29628	0.01996	1	78	35	0	Medium-quality	Genome-fragment	51.82	AAI-based	0	No	NA	0	5.15494	13.6843
NODE_1431	29607	0.0294773	1	41	9	3	Low-quality	Genome-fragment	14.2	AAI-based	0	No	NA	1.81019	2.4962	8.12259
NODE_1432	29606	0.000434323	1	25	7	0	Low-quality	Genome-fragment	49.25	AAI-based	0	No	NA	39.4187	1.61876	5.17319
NODE_1433	29596	0	1	43	11	0	Medium-quality	Genome-fragment	54.88	AAI-based	0	No	NA	25.4625	28.5391	73.8537
contig_1191	29584	0.000509857	1	55	21	0	Medium-quality	Genome-fragment	53.69	AAI-based	0	No	NA	53.2843	38.826	77.1378
contig_11990	29582	0.000434323	1	48	19	0	Medium-quality	Genome-fragment	69.54	AAI-based	0	No	NA	13.0008	12.9041	19.3364	MF431616
NODE_1434	29575	0	1	37	5	0	Low-quality	Genome-fragment	31.15	AAI-based	0	No	NA	13.4933	0	41.7955
NODE_1435	29575	0.00304026	1	47	8	0	Medium-quality	Genome-fragment	52.08	AAI-based	0	No	NA	1.4996	5.79307	13.4869
NODE_1436	29573	0.0187703	1	52	3	4	Low-quality	Genome-fragment	16.21	AAI-based	10.92	Yes	NA	3.70032	8.90482	24.6242
contig_4889	29552	0.00122743	1	52	8	0	Medium-quality	Genome-fragment	71.38	AAI-based	0	No	NA	0	0	0
contig_6319	29551	0.0196389	1	55	2	0	Medium-quality	Genome-fragment	55	HMM-based	0	No	NA	19.2642	65.1375	129.29
NODE_1439	29550	0.000396556	1	40	17	0	Medium-quality	Genome-fragment	84.03	AAI-based	0	No	NA	10.6009	0	0
NODE_1440	29541	0.00311579	1	29	6	0	Low-quality	Genome-fragment	15	HMM-based	0	No	NA	13.8312	0	0
NODE_1441	29535	0.00900748	1	18	6	0	Medium-quality	Genome-fragment	50.98	AAI-based	0	No	NA	2.47216	51.1487	4.53178
NODE_1442	29531	0.0149558	1	46	16	0	Medium-quality	Genome-fragment	85.1	AAI-based	0	No	NA	15.5495	1.82615	3.66264
NODE_1443	29523	0.00202055	1	22	7	0	Low-quality	Genome-fragment	48.4	AAI-based	0	No	NA	2.05886	8.46324	23.8442
NODE_1444	29512	0.00411663	1	39	1	0	Low-quality	Genome-fragment	27.83	AAI-based	0	No	NA	11.029	7.87618	16.8293
NODE_1445	29510	0.00583503	1	19	9	0	Low-quality	Genome-fragment	45.98	AAI-based	0	No	NA	2.05661	8.10348	21.6304
NODE_1446	29502	0.0113679	1	57	16	0	High-quality	High-quality	90.29	AAI-based	0	No	NA	7.63366	9.88359	22.7262
contig_5329	29502	0.00243598	1	52	16	0	Medium-quality	Genome-fragment	52.73	AAI-based	0	No	NA	10.8207	7.42187	15.4904
[truncated: 21,180 more rows]
