# Supplementary material for: A new family of “megaphages” abundant in the marine environment
Source: ISME Commun. 2021 Oct 20;1:58. doi: 10.1038/s43705-021-00064-6 (PMC9723777; doi:10.1038/s43705-021-00064-6)
Supplement: Supplementary file 9 — Table S2 [file 43705_2021_64_MOESM9_ESM.xlsx]

## Sheet: Prokka and Phyre2
Locus	Prokka annotation	Phyre2 Hit	Confidence (%)	Sequence identity (%)	Alignment coverage (%)	Hit info 1	Hit info 2	Hit info 3
SLAVMIC_00002	hypothetical protein	c2l2lB_	41	41	35	UNK	PDB header:transferase	Chain: B: PDB Molecule:methyl-cpg-binding domain protein 2;
SLAVMIC_00003	Alanine--tRNA ligase	c1yfsB_	100	31	98	2.08	PDB header:ligase	Chain: B: PDB Molecule:alanyl-trna synthetase;
SLAVMIC_00004	Aspartate--tRNA(Asp/Asn) ligase	c1wydB_	100	38	99	2.3	PDB header:ligase	Chain: B: PDB Molecule:hypothetical aspartyl-trna synthetase;
SLAVMIC_00005	hypothetical protein	c6nukB_	49.4	34	29	1.92	PDB header:de novo protein	Chain: B: PDB Molecule:ferredog-diesel;
SLAVMIC_00006	tyrosyl-tRNA synthetase	c6otjA_	100	26	96	2.85	PDB header:ligase	Chain: A: PDB Molecule:tyrosine--trna ligase;
SLAVMIC_00007	TonB-dependent receptor SusC	c2iahA_	100	13	97	2.73	PDB header:membrane protein	Chain: A: PDB Molecule:ferripyoverdine receptor;
SLAVMIC_00008	hypothetical protein	d1hfes_	78.8	36	26	Non-globular all-alpha subunits of globular proteins	Fe-only hydrogenase smaller subunit	Fe-only hydrogenase smaller subunit
SLAVMIC_00009	hypothetical protein	c1m1gB_	40.8	35	15	2	PDB header:transcription	Chain: B: PDB Molecule:transcription antitermination protein nusg;
SLAVMIC_00010	hypothetical protein	c6mf5B_	34.3	38	14	2.7	PDB header:cell cycle, transferase	Chain: B: PDB Molecule:cell cycle serine/threonine-protein kinase cdc5/msd2;
SLAVMIC_00011	hypothetical protein	d2h2ja1	31.9	47	18	RuBisCo LSMT C-terminal, substrate-binding domain	RuBisCo LSMT C-terminal, substrate-binding domain	RuBisCo LSMT C-terminal, substrate-binding domain
SLAVMIC_00012	hypothetical protein	c3k6gA_	24.7	25	10	1.95	PDB header:protein binding	Chain: A: PDB Molecule:telomeric repeat-binding factor 2-interacting protein 1;
SLAVMIC_00013	hypothetical protein	d2gnoa1	28.1	42	10	post-AAA+ oligomerization domain-like	post-AAA+ oligomerization domain-like	DNA polymerase III clamp loader subunits, C-terminal domain
SLAVMIC_00014	hypothetical protein	d2psmc1	24.6	31	18	Complement control module/SCR domain	Complement control module/SCR domain	Complement control module/SCR domain
SLAVMIC_00015	hypothetical protein	c6jxrf_	66.5	29	30	3.7	PDB header:immune system	Chain: F: PDB Molecule:
SLAVMIC_00016	hypothetical protein	d1914a2	22.8	38	8	Signal recognition particle alu RNA binding heterodimer, SRP9/14	Signal recognition particle alu RNA binding heterodimer, SRP9/14	Signal recognition particle alu RNA binding heterodimer, SRP9/14
SLAVMIC_00018	Arginine--tRNA ligase	c1f7uA_	100	25	96	2.2	PDB header:ligase/rna	Chain: A: PDB Molecule:arginyl-trna synthetase;
SLAVMIC_00019	hypothetical protein	d2oz4a1	54.1	27	14	Immunoglobulin-like beta-sandwich	Immunoglobulin	C2 set domains
SLAVMIC_00020	hypothetical protein	c3tbiA_	31.1	38	5	3	PDB header:transcription	Chain: A: PDB Molecule:rna polymerase-associated protein gp33;
SLAVMIC_00021	hypothetical protein	c3uv1B_	30.7	16	32	2	PDB header:allergen	Chain: B: PDB Molecule:der f 7 allergen;
SLAVMIC_00022	hypothetical protein	c6rfqk_	46.1	24	16	3.3	PDB header:oxidoreductase	Chain: K: PDB Molecule:subunit nukm of nadh:ubiquinone oxidoreductase (complex i);
SLAVMIC_00023	hypothetical protein	c6odmL_	43.2	46	8	4.3	PDB header:viral protein	Chain: L: PDB Molecule:small capsomere-interacting protein;
SLAVMIC_00024	hypothetical protein	c4gs3A_	64.1	70	6	1.09	PDB header:dna binding protein	Chain: A: PDB Molecule:single-stranded dna-binding protein;
SLAVMIC_00025	hypothetical protein	d2okfa1	34.1	29	23	Restriction endonuclease-like	Restriction endonuclease-like	XisH-like
SLAVMIC_00026	hypothetical protein	c5ghrC_	15.6	24	35	2.51	PDB header:dna binding protein/replication	Chain: C: PDB Molecule:ssdna-specific exonuclease;
SLAVMIC_00027	hypothetical protein	c6f2sB_	32.6	18	30	3.3	PDB header:virus	Chain: B: PDB Molecule:capsid protein;
SLAVMIC_00028	hypothetical protein	c4ap6C_	19.7	62	9	3.401	PDB header:transferase	Chain: C: PDB Molecule:gdp-fucose protein o-fucosyltransferase 2;
SLAVMIC_00029	hypothetical protein	c3dtkA_	35.2	20	20	3.24	PDB header:gene regulation	Chain: A: PDB Molecule:irre protein;
SLAVMIC_00030	hypothetical protein	d1x6ma_	83.9	27	29	Mss4-like	Mss4-like	Glutathione-dependent formaldehyde-activating enzyme, Gfa
SLAVMIC_00031	hypothetical protein	c6oegY_	36.9	24	15	3.8	PDB header:translocase	Chain: Y: PDB Molecule:type iv secretion system apparatus protein cagx;
SLAVMIC_00032	hypothetical protein	c3r1fO_	38.5	15	21	2.5	PDB header:transcription	Chain: O: PDB Molecule:esx-1 secretion-associated regulator espr;
SLAVMIC_00033	hypothetical protein	d1lwba_	23.9	56	6	Phospholipase A2, PLA2	Phospholipase A2, PLA2	Prokaryotic phospholipase A2
SLAVMIC_00034	hypothetical protein	d1f9na1	32.1	22	22	DNA/RNA-binding 3-helical bundle	"Winged helix" DNA-binding domain	Arginine repressor (ArgR), N-terminal DNA-binding domain
SLAVMIC_00035	hypothetical protein	c5xnwA_	72.4	41	20	2.2	PDB header:lyase	Chain: A: PDB Molecule:adenylate cyclase exoy;
SLAVMIC_00036	hypothetical protein	c6bs8C_	62.7	18	26	1.95	PDB header:hydrolase	Chain: C: PDB Molecule:replicative dna helicase;
SLAVMIC_00041	Glutamine--tRNA ligase	c5bnzA_	100	54	99	1.9	PDB header:ligase	Chain: A: PDB Molecule:glutamine--trna ligase;
SLAVMIC_00042	hypothetical protein	d1ugpb_	61.9	31	36	SH3-like barrel	Electron transport accessory proteins	Nitrile hydratase beta chain
SLAVMIC_00043	hypothetical protein	d2cp2a1	47.2	26	72	SH3-like barrel	Cap-Gly domain	Cap-Gly domain
SLAVMIC_00044	hypothetical protein	c4nfcA_	53.5	22	41	2.2	PDB header:immune system	Chain: A: PDB Molecule:paired immunoglobulin-like type 2 receptor beta;
SLAVMIC_00045	hypothetical protein	c6cfwE_	19.1	38	25	3.7	PDB header:membrane protein	Chain: E: PDB Molecule:mbh subunit;
SLAVMIC_00046	hypothetical protein	d1wira_	44.9	31	30	beta-beta-alpha zinc fingers	beta-beta-alpha zinc fingers	variant C2H2 finger
SLAVMIC_00047	hypothetical protein	c2ekmC_	32.5	64	14	2.06	PDB header:structural genomics, unknown function	Chain: C: PDB Molecule:hypothetical protein st1511;
SLAVMIC_00048	hypothetical protein	d2hp8a_	51.5	24	29	Cysteine alpha-hairpin motif	Cysteine alpha-hairpin motif	p8-MTCP1
SLAVMIC_00049	hypothetical protein	c4mzpC_	65.3	31	14	2.7	PDB header:hydrolase	Chain: C: PDB Molecule:mazf mrna interferase;
SLAVMIC_00050	hypothetical protein	c3gwlB_	53.1	18	33	2.1	PDB header:oxidoreductase	Chain: B: PDB Molecule:fad-linked sulfhydryl oxidase;
SLAVMIC_00051	hypothetical protein	d1lfba_	43.8	16	42	DNA/RNA-binding 3-helical bundle	Homeodomain-like	Homeodomain
SLAVMIC_00052	hypothetical protein	d1ifca_	76.6	14	48	Lipocalins	Lipocalins	Fatty acid binding protein-like
SLAVMIC_00053	hypothetical protein	c3ur8A_	47	26	24	1.26	PDB header:hydrolase	Chain: A: PDB Molecule:glucan endo-1,3-beta-d-glucosidase;
SLAVMIC_00054	hypothetical protein	c2nacA_	49.2	33	25	1.8	PDB header:oxidoreductase(aldehyde(d),nad+(a))	Chain: A: PDB Molecule:nad-dependent formate dehydrogenase;
SLAVMIC_00055	hypothetical protein	d2vzsa3	41.3	33	19	Immunoglobulin-like beta-sandwich	beta-Galactosidase/glucuronidase domain	beta-Galactosidase/glucuronidase domain
SLAVMIC_00056	hypothetical protein	c4mspB_	48.1	15	25	1.9	PDB header:isomerase	Chain: B: PDB Molecule:peptidyl-prolyl cis-trans isomerase fkbp14;
SLAVMIC_00057	hypothetical protein	c5lopB_	38.5	45	8	3.5	PDB header:rna binding protein	Chain: B: PDB Molecule:klla0e01827p;
SLAVMIC_00058	putative peptidase	d1fnoa4	100	22	54	Phosphorylase/hydrolase-like	Zn-dependent exopeptidases	Bacterial dinuclear zinc exopeptidases
SLAVMIC_00059	Nicotinamide-nucleotide amidohydrolase PncC	d2a9sa1	100	25	91	Anticodon-binding domain-like	CinA-like	CinA-like
SLAVMIC_00060	hypothetical protein	c5ykaA_	63.6	30	18	1.45	PDB header:biosynthetic protein	Chain: A: PDB Molecule:uncharacterized protein kdoo;
SLAVMIC_00061	hypothetical protein	d1oqja_	59.5	46	7	SAND domain-like	SAND domain-like	SAND domain
SLAVMIC_00062	hypothetical protein	c6rwkU_	26.1	48	12	3.86	PDB header:protein transport	Chain: U: PDB Molecule:protein mxig;
SLAVMIC_00063	hypothetical protein	c2bkdN_	49.2	25	80	UNK	PDB header:nuclear protein	Chain: N: PDB Molecule:fragile x mental retardation 1 protein;
SLAVMIC_00064	phosphate starvation-inducible protein	c3b85A_	100	33	78	2.35	PDB header:hydrolase	Chain: A: PDB Molecule:phosphate starvation-inducible protein;
SLAVMIC_00065	hypothetical protein	d2vgna2	31.4	71	10	Ribonuclease H-like motif	Translational machinery components	ERF1/Dom34 middle domain-like
SLAVMIC_00066	hypothetical protein	c4q9vB_	48.4	31	53	2.3	PDB header:immune system	Chain: B: PDB Molecule:tumor necrosis factor alpha-induced protein 8-like protein
SLAVMIC_00067	hypothetical protein	c5yc0H_	14.8	55	28	2	PDB header:viral protein/inhibitor	Chain: H: PDB Molecule:lp-46;
SLAVMIC_00068	hypothetical protein	c5oj3A_	96	14	4	2.98	PDB header:photosynthesis	Chain: A: PDB Molecule:photosystem ii stability/assembly factor hcf136;
SLAVMIC_00069	hypothetical protein	c3r24A_	25.2	50	16	2	PDB header:transferase, viral protein	Chain: A: PDB Molecule:2'-o-methyl transferase;
SLAVMIC_00070	hypothetical protein	c3d3qB_	71.1	19	84	2.7	PDB header:transferase	Chain: B: PDB Molecule:trna delta(2)-isopentenylpyrophosphate transferase;
SLAVMIC_00071	hypothetical protein	d1mzga_	37.5	26	41	SufE/NifU	SufE/NifU	SufE-like
SLAVMIC_00072	hypothetical protein	d2j0pa1	24.8	28	41	Heme iron utilization protein-like	Heme iron utilization protein-like	HemS/ChuS-like
SLAVMIC_00073	hypothetical protein	d1nova_	32.9	44	6	Nucleoplasmin-like/VP (viral coat and capsid proteins)	Positive stranded ssRNA viruses	Nodaviridae-like VP
SLAVMIC_00074	hypothetical protein	c3mxtA_	27.4	13	44	1.85	PDB header:ligase	Chain: A: PDB Molecule:pantothenate synthetase;
SLAVMIC_00075	hypothetical protein	c3nzlA_	33.5	38	7	1.2	PDB header:transcription	Chain: A: PDB Molecule:dna-binding protein satb1;
SLAVMIC_00076	deoxycytidylate deaminase	c2hvwC_	100	30	97	1.67	PDB header:hydrolase	Chain: C: PDB Molecule:deoxycytidylate deaminase;
SLAVMIC_00077	hypothetical protein	c3gmxB_	48.5	43	15	1.05	PDB header:protein binding	Chain: B: PDB Molecule:blp;
SLAVMIC_00078	hypothetical protein	c6hemA_	65.3	31	54	1.72	PDB header:hydrolase	Chain: A: PDB Molecule:ubiquitin carboxyl-terminal hydrolase 25;
SLAVMIC_00079	hypothetical protein	c4qwoA_	37.1	21	20	1.52	PDB header:viral protein	Chain: A: PDB Molecule:profilin;
SLAVMIC_00080	hypothetical protein	d1ogmx1	32.1	56	6	Dextranase, N-terminal domain	Dextranase, N-terminal domain	Dextranase, N-terminal domain
SLAVMIC_00081	hypothetical protein	c1qrjA_	40.2	29	12	UNK	PDB header:viral protein	Chain: A: PDB Molecule:htlv-i capsid protein;
SLAVMIC_00082	putative hydrolase	c2fb1A_	100	18	98	2.5	PDB header:structural genomics, unknown function	Chain: A: PDB Molecule:conserved hypothetical protein;
SLAVMIC_00083	hypothetical protein	c2o1cB_	94.7	16	86	1.8	PDB header:hydrolase	Chain: B: PDB Molecule:datp pyrophosphohydrolase;
SLAVMIC_00084	hypothetical protein	c4npxA_	77	21	71	1.93	PDB header:unknown function	Chain: A: PDB Molecule:putative uncharacterized protein;
SLAVMIC_00085	ribonucleotide reductase class Ia beta subunit	c6w4xC_	100	48	98	3.6	PDB header:oxidoreductase	Chain: C: PDB Molecule:ribonucleoside-diphosphate reductase 1 subunit beta;
SLAVMIC_00086	hypothetical protein	d1bb8a_	33.4	32	78	DNA-binding domain	DNA-binding domain	DNA-binding domain from tn916 integrase
SLAVMIC_00087	hypothetical protein	c4yjwA_	13.2	36	10	1.8	PDB header:structural genomics unknown function	Chain: A: PDB Molecule:duf3829 family protein;
SLAVMIC_00088	putative acyl-CoA dehydrogenase	c3owaC_	100	45	99	1.97	PDB header:oxidoreductase	Chain: C: PDB Molecule:acyl-coa dehydrogenase;
SLAVMIC_00089	ribonucleotide reductase A subunit	c3r1rB_	100	50	95	3	PDB header:complex (oxidoreductase/peptide)	Chain: B: PDB Molecule:ribonucleotide reductase r1 protein;
SLAVMIC_00090	hypothetical protein	c6iufA_	53.1	80	3	2.05	PDB header:immune system	Chain: A: PDB Molecule:protein-a;
SLAVMIC_00091	DNA primase-helicase subunit	c6qelB_	100	18	98	3.9	PDB header:replication	Chain: B: PDB Molecule:replicative dna helicase;
SLAVMIC_00092	hypothetical protein	c4mzqG_	85.9	46	17	1.59	PDB header:lyase	Chain: G: PDB Molecule:beta-alanyl-coa:ammonia lyase;
SLAVMIC_00093	hypothetical protein	c1p5lA_	26.2	56	20	UNK	PDB header:ribosome	Chain: A: PDB Molecule:19-mer peptide from 50s ribosomal protein l1;
SLAVMIC_00094	Isocitrate dehydrogenase [NADP]	c2d1cB_	100	47	99	1.8	PDB header:oxidoreductase	Chain: B: PDB Molecule:isocitrate dehydrogenase;
SLAVMIC_00095	hypothetical protein	c5vb1C_	28.9	64	4	2.44	PDB header:apoptosis	Chain: C: PDB Molecule:beclin-1;
SLAVMIC_00096	hypothetical protein	c2lv4A_	57	32	30	UNK	PDB header:protein binding	Chain: A: PDB Molecule:putative outer membrane or exported protein;
SLAVMIC_00097	gp88	c1fv3B_	69.5	19	20	2.3	PDB header:toxin	Chain: B: PDB Molecule:tetanus toxin heavy chain;
SLAVMIC_00098	hypothetical protein	c3bwvB_	100	19	86	1.55	PDB header:hydrolase	Chain: B: PDB Molecule:putative 5'(3')-deoxyribonucleotidase;
SLAVMIC_00099	hypothetical protein	c2lezA_	29.5	35	22	UNK	PDB header:signaling protein	Chain: A: PDB Molecule:secreted effector protein pipb2;
SLAVMIC_00100	nucleoside triphosphate pyrophosphohydrolase, MazG	d2a3qa1	99.9	22	95	all-alpha NTP pyrophosphatases	all-alpha NTP pyrophosphatases	MazG-like
SLAVMIC_00101	hypothetical protein	d1ldda_	44.9	16	28	DNA/RNA-binding 3-helical bundle	"Winged helix" DNA-binding domain	SCF ubiquitin ligase complex WHB domain
SLAVMIC_00102	hypothetical protein	d1skza1	57.3	38	34	Knottins (small inhibitors, toxins, lectins)	Leech antihemostatic proteins	Huristasin-like
SLAVMIC_00103	hypothetical protein	c5w6hB_	66.2	41	15	2.29	PDB header:viral protein, hydrolase	Chain: B: PDB Molecule:tailspike protein 4;
SLAVMIC_00104	NADH pyrophosphatase	d1g0sa_	100	21	93	Nudix	Nudix	MutT-like
SLAVMIC_00105	hypothetical protein	c3zi1A_	36.8	26	11	1.9	PDB header:isomerase	Chain: A: PDB Molecule:glyoxalase domain-containing protein 4;
SLAVMIC_00106	hypothetical protein	d1c4ea_	44.9	62	10	Knottins (small inhibitors, toxins, lectins)	Gurmarin-like	Gurmarin, a sweet taste-suppressing polypeptide
SLAVMIC_00107	Spermidine N(1)-acetyltransferase	c2zw7A_	100	16	98	2.8	PDB header:transferase	Chain: A: PDB Molecule:bleomycin acetyltransferase;
SLAVMIC_00108	hypothetical protein	c1uixA_	52.5	32	49	1.8	PDB header:transferase	Chain: A: PDB Molecule:rho-associated kinase;
SLAVMIC_00109	hypothetical protein	c2n32A_	42.7	32	28	UNK	PDB header:lantibiotic-binding protein	Chain: A: PDB Molecule:nisin immunity protein;
SLAVMIC_00110	hypothetical protein	c5o7hF_	36.2	24	34	3	PDB header:antiviral protein	Chain: F: PDB Molecule:cas5fv;
SLAVMIC_00111	glycosyltransferase family 11	c2hlhA_	100	17	89	1.95	PDB header:transferase	Chain: A: PDB Molecule:nodulation fucosyltransferase;
SLAVMIC_00112	hypothetical protein	c4dvgB_	17	40	78	2.6	PDB header:gtp binding/actin binding proteins	Chain: B: PDB Molecule:diaphanous protein;
SLAVMIC_00113	hypothetical protein	c2zxyA_	58.8	33	18	1.15	PDB header:oxygen binding, transport protein	Chain: A: PDB Molecule:cytochrome c552;
SLAVMIC_00114	hypothetical protein	c2wa0A_	24.2	35	22	2.3	PDB header:immune system	Chain: A: PDB Molecule:melanoma-associated antigen 4;
SLAVMIC_00115	hypothetical protein	c2ph7B_	45.9	23	60	2.4	PDB header:structural genomics, unknown function	Chain: B: PDB Molecule:uncharacterized protein af_2093;
SLAVMIC_00116	Thioredoxin	c2pptA_	99.9	18	79	1.92	PDB header:oxidoreductase	Chain: A: PDB Molecule:thioredoxin-2;
SLAVMIC_00117	hypothetical protein	c2kr7A_	50.4	26	23	UNK	PDB header:isomerase	Chain: A: PDB Molecule:fkbp-type peptidyl-prolyl cis-trans isomerase slyd;
SLAVMIC_00118	hypothetical protein	d2jwda1	36.4	67	11	immunoglobulin/albumin-binding domain-like	Bacterial immunoglobulin/albumin-binding domains	Immunoglobulin-binding protein A modules
SLAVMIC_00119	hypothetical protein	d1scza_	59.1	21	22	CoA-dependent acyltransferases	CoA-dependent acyltransferases	CAT-like
SLAVMIC_00120	hypothetical protein	c6f1eA_	70.5	31	87	2.3	PDB header:immune system	Chain: A: PDB Molecule:interferon gamma;
SLAVMIC_00121	hypothetical protein	c6tdvG_	36.6	86	5	2.8	PDB header:membrane protein	Chain: G: PDB Molecule:subunit b;
SLAVMIC_00122	hypothetical protein	c1xniI_	34.3	29	21	2.8	PDB header:cell cycle	Chain: I: PDB Molecule:tumor suppressor p53-binding protein 1;
SLAVMIC_00123	hypothetical protein	c2hn1A_	25.8	19	64	2.9	PDB header:metal transport	Chain: A: PDB Molecule:magnesium and cobalt transporter;
SLAVMIC_00124	putative DNA topoisomerase II	c6rkwD_	100	26	97	6.6	PDB header:isomerase	Chain: D: PDB Molecule:dna gyrase subunit b;
SLAVMIC_00125	putative DNA topoisomerase	c3rafA_	100	20	98	3.24	PDB header:isomerase/dna/antibiotic	Chain: A: PDB Molecule:dna topoisomerase 4 subunit a;
SLAVMIC_00126	hypothetical protein	c5u07N_	70.1	38	30	3.8	PDB header:immune system	Chain: N: PDB Molecule:crispr-associated protein, cas5e family;
SLAVMIC_00127	hypothetical protein	d1csei_	83.1	30	78	CI-2 family of serine protease inhibitors	CI-2 family of serine protease inhibitors	CI-2 family of serine protease inhibitors
SLAVMIC_00128	hypothetical protein	d1tbaa_	20.2	44	60	TAF(II)230 TBP-binding fragment	TAF(II)230 TBP-binding fragment	TAF(II)230 TBP-binding fragment
SLAVMIC_00129	hypothetical protein	d1wfxa_	41	26	27	ADP-ribosylation	ADP-ribosylation	Tpt1/KptA
SLAVMIC_00130	putative lysozyme family protein	d2nr7a1	100	27	57	Lysozyme-like	Lysozyme-like	NMB1012-like
SLAVMIC_00131	hypothetical protein	c3x27C_	64.9	58	7	2.48	PDB header:lyase	Chain: C: PDB Molecule:cucumopine synthase;
SLAVMIC_00132	hypothetical protein	d1qexa_	25.7	28	20	gp9	gp9	gp9
SLAVMIC_00133	hypothetical protein	d2d0ta1	36.5	28	20	Indolic compounds 2,3-dioxygenase-like	Indolic compounds 2,3-dioxygenase-like	Indoleamine 2,3-dioxygenase-like
SLAVMIC_00134	hypothetical protein	c6u5oS_	27.3	46	18	3.7	PDB header:viral protein	Chain: S: PDB Molecule:phosphoprotein;
SLAVMIC_00135	hypothetical protein	c2lv4A_	50.2	45	25	UNK	PDB header:protein binding	Chain: A: PDB Molecule:putative outer membrane or exported protein;
SLAVMIC_00136	hypothetical protein	c2r5xA_	74.4	23	82	2.04	PDB header:structural genomics, unknown function	Chain: A: PDB Molecule:uncharacterized conserved protein;
SLAVMIC_00137	hypothetical protein	c5fiyE_	27.6	26	25	3	PDB header:apoptosis	Chain: E: PDB Molecule:prkc apoptosis wt1 regulator protein;
SLAVMIC_00138	hypothetical protein	d1rp4a_	28.4	19	18	ERO1-like	ERO1-like	ERO1-like
SLAVMIC_00139	hypothetical protein	d2pmaa1	64.3	21	4	Acid proteases	Acid proteases	LPG0085-like
SLAVMIC_00140	SprT-like protein	c6mdxA_	99.9	20	83	1.55	PDB header:dna binding protein/dna	Chain: A: PDB Molecule:sprt-like domain-containing protein spartan;
SLAVMIC_00141	hypothetical protein	d1fs1b2	44.1	23	44	POZ domain	POZ domain	BTB/POZ domain
SLAVMIC_00142	hypothetical protein	d1ho8a_	72.4	26	3	alpha-alpha superhelix	ARM repeat	Regulatory subunit H of the V-type ATPase
SLAVMIC_00143	hypothetical protein	c2hjdA_	27.7	31	40	2.1	PDB header:signaling protein	Chain: A: PDB Molecule:quorum-sensing antiactivator;
SLAVMIC_00144	hypothetical protein	c3ewqA_	34.1	26	18	2.1	PDB header:hydrolase	Chain: A: PDB Molecule:non-structural protein 3;
SLAVMIC_00145	hypothetical protein	c3ff5B_	27.7	44	6	1.8	PDB header:protein transport	Chain: B: PDB Molecule:peroxisomal biogenesis factor 14;
SLAVMIC_00146	hypothetical protein	c2ww9C_	18.3	53	14	8.6	PDB header:ribosome	Chain: C: PDB Molecule:protein transport protein seb2;
SLAVMIC_00147	hypothetical protein	c4ogqF_	12.2	40	23	2.5	PDB header:electron transport	Chain: F: PDB Molecule:cytochrome b6-f complex subunit 7;
SLAVMIC_00148	hypothetical protein	c4pc4B_	30.3	28	32	1.8	PDB header:lipid binding protein	Chain: B: PDB Molecule:30k lipoprotein;
SLAVMIC_00149	endodeoxyribonuclease	d1mk0a_	99.9	38	39	GIY-YIG endonuclease	GIY-YIG endonuclease	GIY-YIG endonuclease
SLAVMIC_00150	hypothetical protein	d2bcqa3	98.9	21	44	Nucleotidyltransferase	Nucleotidyltransferase	DNA polymerase beta-like
SLAVMIC_00151	hypothetical protein	c6a2uA_	57.1	35	26	2.6	PDB header:signaling protein/oxidoreductase	Chain: A: PDB Molecule:twin-arginine translocation pathway signal;
SLAVMIC_00152	Ribonuclease P protein component	d1nz0a_	100	24	96	Ribosomal protein S5 domain 2-like	Ribosomal protein S5 domain 2-like	RNase P protein
SLAVMIC_00153	hypothetical protein	c6ii2C_	32.8	22	20	3.5	PDB header:toxin	Chain: C: PDB Molecule:putative rtx-toxin;
SLAVMIC_00154	hypothetical protein	c3dktD_	24.8	26	51	3.1	PDB header:structural protein/virus like particle	Chain: D: PDB Molecule:maritimacin;
SLAVMIC_00155	hypothetical protein	c3mayE_	24.8	25	23	2.5	PDB header:heme-binding protein	Chain: E: PDB Molecule:possible exported protein;
SLAVMIC_00156	hypothetical protein	c2ka3C_	54.6	20	11	UNK	PDB header:structural protein	Chain: C: PDB Molecule:emilin-1;
SLAVMIC_00157	hypothetical protein	d1x49a1	29.9	40	15	dsRBD-like	dsRNA-binding domain-like	Double-stranded RNA-binding domain (dsRBD)
SLAVMIC_00158	hypothetical protein	c2xqnA_	33	57	8	2.62	PDB header:metal binding protein	Chain: A: PDB Molecule:actin-like protein 7a;
SLAVMIC_00159	hypothetical protein	d1cqaa_	22.5	16	77	Profilin-like	Profilin (actin-binding protein)	Profilin (actin-binding protein)
SLAVMIC_00160	hypothetical protein	c4n7vC_	35.7	50	19	2.76	PDB header:cell cycle	Chain: C: PDB Molecule:centrosomal protein of 152 kda;
SLAVMIC_00161	hypothetical protein	d2foka4	80.1	37	68	Restriction endonuclease-like	Restriction endonuclease-like	Restriction endonuclease FokI, C-terminal (catalytic) domain
SLAVMIC_00162	hypothetical protein	c5u7gB_	56.8	35	71	2.4	PDB header:transferase	Chain: B: PDB Molecule:creb-binding protein;
SLAVMIC_00163	hypothetical protein	d1s68a_	98.3	21	91	ATP-grasp	DNA ligase/mRNA capping enzyme, catalytic domain	RNA ligase
SLAVMIC_00164	hypothetical protein	c6chgE_	37.9	25	28	2.99	PDB header:transferase	Chain: E: PDB Molecule:klla0e03521p;
SLAVMIC_00165	hypothetical protein	c4ii1A_	70.3	18	72	2.65	PDB header:transcription	Chain: A: PDB Molecule:zinc finger ccch-type with g patch domain-containing
SLAVMIC_00166	hypothetical protein	d1v58a2	56.4	29	25	Cystatin-like	DsbC/DsbG N-terminal domain-like	DsbC/DsbG N-terminal domain-like
SLAVMIC_00167	hypothetical protein	c6n0tA_	35.4	29	37	2.51	PDB header:ligase	Chain: A: PDB Molecule:trna ligase;
SLAVMIC_00168	hypothetical protein	c5milB_	18.4	27	26	2.1	PDB header:hydrolase	Chain: B: PDB Molecule:dutpase family protein;
SLAVMIC_00169	hypothetical protein	c6rawN_	24.7	32	19	3.7	PDB header:replication	Chain: N: PDB Molecule:dna replication complex gins protein sld5;
SLAVMIC_00170	NusG antitermination factor	c1m1gB_	100	35	95	2	PDB header:transcription	Chain: B: PDB Molecule:transcription antitermination protein nusg;
SLAVMIC_00171	hypothetical protein	d1vjpa1	22.2	13	50	NAD(P)-binding Rossmann-fold domains	NAD(P)-binding Rossmann-fold domains	Glyceraldehyde-3-phosphate dehydrogenase-like, N-terminal domain
SLAVMIC_00172	hypothetical protein	c5z3mB_	100	23	98	2.6	PDB header:hydrolase	Chain: B: PDB Molecule:phosphotyrosine protein phosphatase;
SLAVMIC_00173	hypothetical protein	c5h0mA_	91	15	22	1.52	PDB header:hydrolase	Chain: A: PDB Molecule:hnh endonuclease;
SLAVMIC_00174	hypothetical protein	c6o3vB_	27.6	33	49	3.5	PDB header:structural protein	Chain: B: PDB Molecule:protein vp3;
SLAVMIC_00175	hypothetical protein	c3x1lH_	25.4	31	13	2.1	PDB header:rna binding protein/rna/dna	Chain: H: PDB Molecule:cmr6;
SLAVMIC_00176	hypothetical protein	d1eoqa_	69.3	12	22	Acyl carrier protein-like	Retrovirus capsid dimerization domain-like	Retrovirus capsid protein C-terminal domain
SLAVMIC_00177	dihydrofolate reductase	c4m7vA_	100	36	98	2.3	PDB header:oxidoreductase	Chain: A: PDB Molecule:dihydrofolate reductase;
SLAVMIC_00178	hypothetical protein	d1e52a_	89.3	13	27	Long alpha-hairpin	C-terminal UvrC-binding domain of UvrB	C-terminal UvrC-binding domain of UvrB
SLAVMIC_00179	RNaseH ribonuclease	c1cmwA_	100	22	95	2.6	PDB header:transferase	Chain: A: PDB Molecule:protein (dna polymerase i);
SLAVMIC_00180	hypothetical protein	c2y69Q_	51.7	45	7	1.95	PDB header:electron transport	Chain: Q: PDB Molecule:cytochrome c oxidase subunit 4 isoform 1;
SLAVMIC_00181	hypothetical protein	c3ctrA_	78.3	44	15	2.1	PDB header:hydrolase	Chain: A: PDB Molecule:poly(a)-specific ribonuclease parn;
SLAVMIC_00182	hypothetical protein	c6tdvk_	67.2	45	37	2.8	PDB header:membrane protein	Chain: K: PDB Molecule:subunit k;
SLAVMIC_00183	hypothetical protein	c4zhbA_	30.1	70	8	1.3	PDB header:structural genomics, unknown function	Chain: A: PDB Molecule:ankyrin repeat-containing protein;
SLAVMIC_00184	hypothetical protein	c3b71E_	29.2	64	4	2.82	PDB header:protein binding	Chain: E: PDB Molecule:t-cell surface glycoprotein cd4;
SLAVMIC_00185	hypothetical protein	d2fefa2	27.9	17	47	PA2201 C-terminal domain-like	PA2201 C-terminal domain-like	PA2201 C-terminal domain-like
SLAVMIC_00186	putative sporulation protein YhbH	c6fpzA_	99.9	12	98	2.2	PDB header:structural protein	Chain: A: PDB Molecule:inter-alpha-trypsin inhibitor heavy chain h1;
SLAVMIC_00187	hypothetical protein	c3navB_	36.6	31	36	2.1	PDB header:lyase	Chain: B: PDB Molecule:tryptophan synthase alpha chain;
SLAVMIC_00188	hypothetical protein	c6oj1A_	25.9	35	39	1.76	PDB header:hydrolase	Chain: A: PDB Molecule:endo alpha-1,4 polygalactosaminidase;
SLAVMIC_00189	hypothetical protein	c1sfsA_	41.8	32	20	1.07	PDB header:structural genomics, unknown function	Chain: A: PDB Molecule:hypothetical protein;
SLAVMIC_00190	hypothetical protein	d1hf2a2	16.2	29	26	Cell-division inhibitor MinC, N-terminal domain	Cell-division inhibitor MinC, N-terminal domain	Cell-division inhibitor MinC, N-terminal domain
SLAVMIC_00191	Peptide chain release factor 1	d1rq0a_	97	32	93	Release factor	Release factor	Release factor
SLAVMIC_00192	Peptide chain release factor RF1	c3d5cX_	100	33	96	3.21	PDB header:ribosome	Chain: X: PDB Molecule:peptide chain release factor 1;
SLAVMIC_00193	hypothetical protein	d2a1ka1	46.1	25	28	OB-fold	Nucleic acid-binding proteins	Phage ssDNA-binding proteins
SLAVMIC_00194	hypothetical protein	d7odca1	28.3	31	15	Domain of alpha and beta subunits of F1 ATP synthase-like	Alanine racemase C-terminal domain-like	Eukaryotic ODC-like
SLAVMIC_00195	serine kinase	c1ny5A_	100	17	64	2.4	PDB header:transcription	Chain: A: PDB Molecule:transcriptional regulator (ntrc family);
SLAVMIC_00196	hypothetical protein	d1qhta2	96.7	21	50	DNA/RNA polymerases	DNA/RNA polymerases	DNA polymerase I
SLAVMIC_00197	hypothetical protein	d1dp7p_	42.7	23	17	DNA/RNA-binding 3-helical bundle	"Winged helix" DNA-binding domain	P4 origin-binding domain-like
SLAVMIC_00198	hypothetical protein	c3qbzA_	29.3	26	52	2.69	PDB header:cell cycle	Chain: A: PDB Molecule:ddk kinase regulatory subunit dbf4;
SLAVMIC_00199	hypothetical protein	c6fcxA_	100	19	93	2.5	PDB header:oxidoreductase	Chain: A: PDB Molecule:methylenetetrahydrofolate reductase;
SLAVMIC_00200	hypothetical protein	c3a7pB_	35.8	20	57	2.8	PDB header:protein transport	Chain: B: PDB Molecule:autophagy protein 16;
SLAVMIC_00201	hypothetical protein	c2iv8P_	46.3	88	6	2.8	PDB header:endocytosis/regulator	Chain: P: PDB Molecule:beta-arrestin-1;
SLAVMIC_00202	hypothetical protein	d2h9ec1	32.4	64	4	Serine protease inhibitors	Serine protease inhibitors	ATI-like
SLAVMIC_00203	hypothetical protein	c3nv4A_	33.9	26	38	1.99	PDB header:sugar binding protein	Chain: A: PDB Molecule:galectin 9 short isoform variant;
SLAVMIC_00204	virion structural protein	c3gudB_	99.7	22	21	2.2	PDB header:chaperone	Chain: B: PDB Molecule:neck appendage protein;
SLAVMIC_00205	hypothetical protein	d1biaa2	30.3	18	10	SH3-like barrel	C-terminal domain of transcriptional repressors	Biotin repressor (BirA)
SLAVMIC_00206	PE-PGRS family protein PE_PGRS18	c3s8vA_	95.7	12	9	3.1	PDB header:signaling protein	Chain: A: PDB Molecule:low-density lipoprotein receptor-related protein 6;
SLAVMIC_00207	hypothetical protein	d1ofcx3	37.2	48	15	HAND domain of the nucleosome remodeling ATPase ISWI	HAND domain of the nucleosome remodeling ATPase ISWI	HAND domain of the nucleosome remodeling ATPase ISWI
SLAVMIC_00208	hypothetical protein	c3c4hA_	78.8	32	25	2.1	PDB header:transferase	Chain: A: PDB Molecule:poly(adp-ribose) polymerase 3;
SLAVMIC_00209	recombination endonuclease subunit	c3qg5D_	100	19	97	3.4	PDB header:hydrolase	Chain: D: PDB Molecule:mre11;
SLAVMIC_00210	hypothetical protein	c5fgoA_	15	24	25	2.6	PDB header:dna binding protein	Chain: A: PDB Molecule:cg1507-pb, isoform b;
SLAVMIC_00211	hypothetical protein	d1zbsa2	60.4	62	16	Ribonuclease H-like motif	Actin-like ATPase domain	BadF/BadG/BcrA/BcrD-like
SLAVMIC_00212	hypothetical protein	c4qpvB_	89.8	26	51	1.8	PDB header:structural genomics, unknown function	Chain: B: PDB Molecule:uncharacterized protein;
SLAVMIC_00213	hypothetical protein	c5al7A_	71.8	33	12	2.92	PDB header:structural protein	Chain: A: PDB Molecule:spindle assembly abnormal protein 6 homolog;
SLAVMIC_00214	putative metal-dependent phosphohydrolase	c1xozA_	95	27	20	1.37	PDB header:hydrolase	Chain: A: PDB Molecule:cgmp-specific 3',5'-cyclic phosphodiesterase;
SLAVMIC_00215	hypothetical protein	c4v0qA_	33.9	27	14	2.3	PDB header:transferase	Chain: A: PDB Molecule:ns5 polymerase;
SLAVMIC_00216	hypothetical protein	c3zbqA_	28.9	35	16	1.7	PDB header:viral protein	Chain: A: PDB Molecule:phikz039;
SLAVMIC_00217	hypothetical protein	c5h7eA_	98.8	14	89	1.6	PDB header:hydrolase	Chain: A: PDB Molecule:rna 2',3'-cyclic phosphodiesterase;
SLAVMIC_00218	hypothetical protein	c3zeyD_	45.5	24	11	5.57	PDB header:ribosome	Chain: D: PDB Molecule:40s ribosomal protein s10, putative;
SLAVMIC_00219	hypothetical protein	c6bi5A_	46.3	71	6	UNK	PDB header:toxin	Chain: A: PDB Molecule:defensin-1;
SLAVMIC_00220	hypothetical protein	d1wy6a1	39.1	48	19	alpha-alpha superhelix	Hypothetical protein ST1625	Hypothetical protein ST1625
SLAVMIC_00221	hypothetical protein	c2fahB_	57.3	21	55	2.09	PDB header:lyase	Chain: B: PDB Molecule:phosphoenolpyruvate carboxykinase;
SLAVMIC_00222	hypothetical protein	c4j13B_	55.1	17	63	2.55	PDB header:hydrolase	Chain: B: PDB Molecule:3'(2'),5'-bisphosphate nucleotidase, putative;
SLAVMIC_00223	hypothetical protein	c5jnoA_	19.9	39	24	2.2	PDB header:cell cycle	Chain: A: PDB Molecule:ben domain-containing protein 3;
SLAVMIC_00224	gp93	c6njpG_	45.4	42	9	3.29	PDB header:hydrolase	Chain: G: PDB Molecule:esco;
SLAVMIC_00225	hypothetical protein	d2py8a1	26.7	32	15	RbcX-like	RbcX-like	RbcX-like
SLAVMIC_00226	gp92	c5w5fC_	93.5	20	48	3.4	PDB header:viral protein	Chain: C: PDB Molecule:tail tube protein gp19;
SLAVMIC_00227	gp208	d1px5a2	67	30	11	Nucleotidyltransferase	Nucleotidyltransferase	2'-5'-oligoadenylate synthetase 1, OAS1, N-terminal domain
SLAVMIC_00228	gp90	c3j2mX_	98.5	22	21	15	PDB header:viral protein	Chain: X: PDB Molecule:tail sheath protein gp18;
SLAVMIC_00229	hypothetical protein	d1j3aa_	38.6	19	20	Ribosomal protein L13	Ribosomal protein L13	Ribosomal protein L13
SLAVMIC_00230	hypothetical protein	c6m9tA_	57.5	17	25	2.5	PDB header:membrane protein	Chain: A: PDB Molecule:prostaglandin e2 receptor ep3 subtype, endolysin chimera;
SLAVMIC_00231	hypothetical protein	d1lp1a_	25.5	60	5	immunoglobulin/albumin-binding domain-like	Bacterial immunoglobulin/albumin-binding domains	Immunoglobulin-binding protein A modules
SLAVMIC_00232	hypothetical protein	c5kboA_	41	45	18	UNK	PDB header:transport protein	Chain: A: PDB Molecule:melanoregulin;
SLAVMIC_00233	hypothetical protein	d2hh6a1	36.8	39	51	Left-handed superhelix	BH3980-like	BH3980-like
SLAVMIC_00234	hypothetical protein	c3pifD_	76.2	27	50	2.92	PDB header:hydrolase	Chain: D: PDB Molecule:5'->3' exoribonuclease (xrn1);
SLAVMIC_00235	hypothetical protein	d1prtf_	37.8	80	10	OB-fold	Bacterial enterotoxins	Bacterial AB5 toxins, B-subunits
SLAVMIC_00236	hypothetical protein	d1hpla1	29.8	21	66	Lipase/lipooxygenase domain (PLAT/LH2 domain)	Lipase/lipooxygenase domain (PLAT/LH2 domain)	Colipase-binding domain
SLAVMIC_00237	hypothetical protein	c2qezC_	27.9	56	12	2.15	PDB header:lyase	Chain: C: PDB Molecule:ethanolamine ammonia-lyase heavy chain;
SLAVMIC_00238	hypothetical protein	c4rh7A_	99	12	76	3.41	PDB header:motor protein	Chain: A: PDB Molecule:green fluorescent protein/cytoplasmic dynein 2 heavy chain
SLAVMIC_00239	hypothetical protein	c5briA_	99.9	15	95	1.9	PDB header:signaling protein	Chain: A: PDB Molecule:candidate response regulator, chey;
SLAVMIC_00240	Sensor protein QseC	c6qrjA_	100	21	73	2.65	PDB header:signaling protein	Chain: A: PDB Molecule:hybrid kinase;
SLAVMIC_00241	hypothetical protein	c4ehoD_	99.8	7	93	2.9	PDB header:signaling protein	Chain: D: PDB Molecule:bacteriophytochrome, pas/pac sensor;
SLAVMIC_00242	hypothetical protein	d1a79a1	74.7	29	31	Restriction endonuclease-like	tRNA-intron endonuclease catalytic domain-like	tRNA-intron endonuclease catalytic domain-like
SLAVMIC_00243	hypothetical protein	d2plsa1	24	20	29	FAD-binding/transporter-associated domain-like	FAD-binding/transporter-associated domain-like	CorC/HlyC domain-like
SLAVMIC_00244	Glutamate--tRNA ligase	c6b1zA_	100	47	99	1.6	PDB header:ligase	Chain: A: PDB Molecule:glutamate--trna ligase;
SLAVMIC_00245	hypothetical protein	c5czyA_	14.7	24	16	2.2	PDB header:transferase	Chain: A: PDB Molecule:legionella effector legas4;
SLAVMIC_00246	hypothetical protein	c4runB_	55.3	40	10	2.6	PDB header:transport protein	Chain: B: PDB Molecule:odorant-binding protein 2a;
SLAVMIC_00247	hypothetical protein	c5ujqA_	72	50	59	UNK	PDB header:antimicrobial protein	Chain: A: PDB Molecule:bacteriocin;
SLAVMIC_00248	hypothetical protein	c3q63F_	11.6	36	13	2	PDB header:structural genomics, unknown function	Chain: F: PDB Molecule:mll2253 protein;
SLAVMIC_00249	Putative sugar phosphate isomerase YwlF	d1nn4a_	100	41	59	Ribose/Galactose isomerase RpiB/AlsB	Ribose/Galactose isomerase RpiB/AlsB	Ribose/Galactose isomerase RpiB/AlsB
SLAVMIC_00250	hypothetical protein	c1n2dC_	43.5	50	25	2	PDB header:cell cycle	Chain: C: PDB Molecule:iq2 and iq3 motifs from myo2p, a class v myosin;
SLAVMIC_00251	hypothetical protein	d1e52a_	56.5	22	29	Long alpha-hairpin	C-terminal UvrC-binding domain of UvrB	C-terminal UvrC-binding domain of UvrB
SLAVMIC_00252	hypothetical protein	c4k7gD_	36	25	14	2	PDB header:isomerase	Chain: D: PDB Molecule:3-hydroxyproline dehydratse;
SLAVMIC_00253	hypothetical protein	c5tpjA_	34.2	50	17	3.1	PDB header:de novo protein	Chain: A: PDB Molecule:denovo ntf2;
SLAVMIC_00254	hypothetical protein	d1y6kr2	45.4	43	31	Immunoglobulin-like beta-sandwich	Fibronectin type III	Fibronectin type III
SLAVMIC_00255	hypothetical protein	c3qnfC_	95.4	19	44	3	PDB header:hydrolase	Chain: C: PDB Molecule:endoplasmic reticulum aminopeptidase 1;
SLAVMIC_00256	prohead core scaffold protein	c5jblA_	100	22	80	1.94	PDB header:hydrolase	Chain: A: PDB Molecule:prohead core protein protease;
SLAVMIC_00257	hypothetical protein	c2konA_	30.1	40	36	UNK	PDB header:structural genomics, unknown function	Chain: A: PDB Molecule:uncharacterized protein;
SLAVMIC_00258	hypothetical protein	c2cazB_	36.1	26	49	3.6	PDB header:protein transport	Chain: B: PDB Molecule:vacuolar protein sorting-associated protein vps28;
SLAVMIC_00259	hypothetical protein	c4ibnA_	100	14	60	1.62	PDB header:hydrolase	Chain: A: PDB Molecule:ribonuclease h;
SLAVMIC_00260	hypothetical protein	c6pheA_	23.7	50	8	2.1	PDB header:lyase	Chain: A: PDB Molecule:methylglyoxal synthase;
SLAVMIC_00261	hypothetical protein	c6nt5B_	51.3	28	17	4.1	PDB header:immune system	Chain: B: PDB Molecule:stimulator of interferon protein;
SLAVMIC_00262	hypothetical protein	c4c9vA_	35	38	13	2.7	PDB header:signaling protein	Chain: A: PDB Molecule:rnf43;
SLAVMIC_00263	hypothetical protein	d1kp0a1	60.3	55	36	Ribonuclease H-like motif	Creatinase/prolidase N-terminal domain	Creatinase/prolidase N-terminal domain
SLAVMIC_00264	hypothetical protein	c5ihfA_	28.4	31	51	1.58	PDB header:unknown function	Chain: A: PDB Molecule:virg-like protein;
SLAVMIC_00265	hypothetical protein	d1f4na_	56.6	60	2	ROP-like	ROP protein	ROP protein
SLAVMIC_00266	Putative aminopeptidase YsdC	c5ds0F_	100	29	97	2.8	PDB header:hydrolase	Chain: F: PDB Molecule:peptidase m42;
SLAVMIC_00267	hypothetical protein	c6fj3A_	69.1	25	62	2.5	PDB header:membrane protein	Chain: A: PDB Molecule:parathyroid hormone/parathyroid hormone-related peptide
SLAVMIC_00268	hypothetical protein	c2yadA_	53.3	50	4	2.2	PDB header:surfactant protein	Chain: A: PDB Molecule:surfactant protein c brichos domain;
SLAVMIC_00269	hypothetical protein	c2v7sA_	71.5	17	21	1.96	PDB header:unknown function	Chain: A: PDB Molecule:probable conserved lipoprotein lppa;
SLAVMIC_00270	hypothetical protein	c2dduA_	99.9	25	11	2.05	PDB header:signaling protein	Chain: A: PDB Molecule:reelin;
SLAVMIC_00271	hypothetical protein	c6iiuA_	58.7	33	60	2.5	PDB header:signaling protein	Chain: A: PDB Molecule:soluble cytochrome b562,thromboxane a2 receptor,rubredoxin,
SLAVMIC_00272	hypothetical protein	d1usua_	29.2	22	48	Ribosomal protein S5 domain 2-like	Ribosomal protein S5 domain 2-like	Hsp90 middle domain
SLAVMIC_00273	hypothetical protein	d1eg7a_	33.5	29	37	P-loop containing nucleoside triphosphate hydrolases	P-loop containing nucleoside triphosphate hydrolases	Nitrogenase iron protein-like
SLAVMIC_00274	hypothetical protein	c5mkdB_	49.1	50	18	2.51	PDB header:unknown function	Chain: B: PDB Molecule:ywea;
SLAVMIC_00275	hypothetical protein	c4zsxA_	30.3	35	46	2.19	PDB header:unknown function	Chain: A: PDB Molecule:uncharacterized fusion protein;
SLAVMIC_00276	hypothetical protein	c6lxwS_	16.7	67	9	3.27	PDB header:immune system	Chain: S: PDB Molecule:siga binding protein;
SLAVMIC_00277	hypothetical protein	d1e52a_	21.5	33	15	Long alpha-hairpin	C-terminal UvrC-binding domain of UvrB	C-terminal UvrC-binding domain of UvrB
SLAVMIC_00278	hypothetical protein	d1hk8a_	52.2	19	55	PFL-like glycyl radical enzymes	PFL-like glycyl radical enzymes	Class III anaerobic ribonucleotide reductase NRDD subunit
SLAVMIC_00279	hypothetical protein	c6nq3G_	54.2	35	15	2.89	PDB header:transcription	Chain: G: PDB Molecule:phd finger protein 19;
SLAVMIC_00280	hypothetical protein	d1uzca_	32.1	24	14	Another 3-helical bundle	FF domain	FF domain
SLAVMIC_00281	hypothetical protein	d3ctaa2	75.5	28	47	Reductase/isomerase/elongation factor common domain	Riboflavin kinase-like	CTP-dependent riboflavin kinase-like
SLAVMIC_00282	hypothetical protein	c2gl2B_	7.4	6	43	2.5	PDB header:cell adhesion	Chain: B: PDB Molecule:adhesion a;
SLAVMIC_00283	hypothetical protein	c2hr5B_	93	31	86	2.7	PDB header:metal binding protein	Chain: B: PDB Molecule:rubrerythrin;
SLAVMIC_00284	hypothetical protein	c2k6oA_	28	33	30	UNK	PDB header:antimicrobial protein	Chain: A: PDB Molecule:cathelicidin antimicrobial peptide;
SLAVMIC_00285	hypothetical protein	c6sc2A_	63	44	4	3.9	PDB header:motor protein	Chain: A: PDB Molecule:o6-alkylguanine-dna alkyltransferase mutant,dync2h1 variant
SLAVMIC_00286	hypothetical protein	c1deqF_	9	11	36	3.5	PDB header:blood clotting	Chain: F: PDB Molecule:fibrinogen (gamma chain);
SLAVMIC_00287	hypothetical protein	d2r7ga1	33.8	29	18	Cyclin-like	Cyclin-like	Retinoblastoma tumor suppressor domains
SLAVMIC_00288	hypothetical protein	d1vhib_	23.2	63	6	Ferredoxin-like	Viral DNA-binding domain	Viral DNA-binding domain
SLAVMIC_00289	hypothetical protein	c5vbdA_	32.5	22	22	1.5	PDB header:signaling protein	Chain: A: PDB Molecule:usp9x;
SLAVMIC_00290	hypothetical protein	c5jnbE_	50.9	59	13	2.49	PDB header:transferase	Chain: E: PDB Molecule:rnp (rrm rna binding domain) containing;
SLAVMIC_00291	hypothetical protein	d1vp7a_	81.2	26	38	Spectrin repeat-like	XseB-like	XseB-like
SLAVMIC_00292	hypothetical protein	d1uura2	45	27	51	Common fold of diphtheria toxin/transcription factors/cytochrome f	p53-like transcription factors	STAT DNA-binding domain
SLAVMIC_00293	hypothetical protein	c3sggA_	36.9	18	34	1.25	PDB header:hydrolase	Chain: A: PDB Molecule:hypothetical hydrolase;
SLAVMIC_00294	hypothetical protein	d1vk6a3	36	25	22	Nudix	Nudix	NADH pyrophosphatase
SLAVMIC_00295	hypothetical protein	c3igmA_	21.8	32	17	2.2	PDB header:transcription/dna	Chain: A: PDB Molecule:pf14_0633 protein;
SLAVMIC_00296	hypothetical protein	c3txsC_	74.3	32	32	1.81	PDB header:viral protein	Chain: C: PDB Molecule:terminase dna packaging enzyme small subunit;
SLAVMIC_00297	gp17 terminase large subunit	c3ezkB_	100	32	86	34	PDB header:hydrolase	Chain: B: PDB Molecule:dna packaging protein gp17;
SLAVMIC_00298	hypothetical protein	c5y0tD_	62.4	31	41	1.9	PDB header:ligase	Chain: D: PDB Molecule:thermotoga maritima tmcal;
SLAVMIC_00299	hypothetical protein	d2cupa2	70.1	47	31	Glucocorticoid receptor-like (DNA-binding domain)	Glucocorticoid receptor-like (DNA-binding domain)	LIM domain
SLAVMIC_00300	hypothetical protein	d1yq2a2	26.8	46	7	Immunoglobulin-like beta-sandwich	beta-Galactosidase/glucuronidase domain	beta-Galactosidase/glucuronidase domain
SLAVMIC_00301	hypothetical protein	d2fbla1	100	29	91	CYTH-like phosphatases	CYTH-like phosphatases	CYTH domain
SLAVMIC_00302	hypothetical protein	d1d4ua1	45.7	26	24	Putative DNA-binding domain	Putative DNA-binding domain	DNA repair factor XPA DNA- and RPA-binding domain, C-terminal subdomain
SLAVMIC_00303	hypothetical protein	c5y1aA_	97.9	15	16	1.8	PDB header:electron transport	Chain: A: PDB Molecule:35 kda hemin binding protein;
SLAVMIC_00304	hypothetical protein	c3mpcB_	98	16	35	1.6	PDB header:unknown function	Chain: B: PDB Molecule:fn3-like protein;
SLAVMIC_00305	DNA ligase	c2owoA_	100	23	86	2.3	PDB header:ligase/dna	Chain: A: PDB Molecule:dna ligase;
SLAVMIC_00306	hypothetical protein	c2qgqF_	51.5	22	93	2	PDB header:structural genomics, unknown function	Chain: F: PDB Molecule:protein tm_1862;
SLAVMIC_00307	hypothetical protein	d1u84a_	65	33	43	YugE-like	YugE-like	YugE-like
SLAVMIC_00308	hypothetical protein	d2hw4a1	25.4	37	17	PHP14-like	PHP14-like	Janus/Ocnus
SLAVMIC_00309	hypothetical protein	c4hh7B_	44.4	50	37	1.8	PDB header:dna binding protein	Chain: B: PDB Molecule:am32;
SLAVMIC_00310	hypothetical protein	d2e74d2	40.4	53	2	Single transmembrane helix	ISP transmembrane anchor	ISP transmembrane anchor
SLAVMIC_00311	hypothetical protein	d2qqra1	43.8	56	13	SH3-like barrel	Tudor/PWWP/MBT	Tudor domain
SLAVMIC_00312	hypothetical protein	c5a9cA_	20.5	39	63	1.71	PDB header:viral protein	Chain: A: PDB Molecule:polyhedrin;
SLAVMIC_00313	gp50	d2b3wa1	100	33	99	YbiA-like	YbiA-like	YbiA-like
SLAVMIC_00314	hypothetical protein	d1dfca3	76.4	15	56	beta-Trefoil	Actin-crosslinking proteins	Fascin
SLAVMIC_00315	gp73	c6nmiB_	100	17	98	3.7	PDB header:transcription	Chain: B: PDB Molecule:general transcription and dna repair factor iih helicase
SLAVMIC_00316	hypothetical protein	c1tjlD_	64.4	38	18	2	PDB header:transcription	Chain: D: PDB Molecule:dnak suppressor protein;
SLAVMIC_00317	hypothetical protein	c5l9wC_	32.5	44	12	2.9	PDB header:ligase	Chain: C: PDB Molecule:acetophenone carboxylase beta subunit;
SLAVMIC_00318	gp105	c6tnyA_	100	20	99	3.08	PDB header:replication	Chain: A: PDB Molecule:dna polymerase delta catalytic subunit;
SLAVMIC_00319	hypothetical protein	d1exka_	95.9	41	13	DnaJ/Hsp40 cysteine-rich domain	DnaJ/Hsp40 cysteine-rich domain	DnaJ/Hsp40 cysteine-rich domain
SLAVMIC_00320	hypothetical protein	c3cnfT_	54.6	53	31	3.88	PDB header:virus	Chain: T: PDB Molecule:vp3;
SLAVMIC_00321	hypothetical protein	d1fr5a_	81.9	48	17	RNA bacteriophage capsid protein	RNA bacteriophage capsid protein	RNA bacteriophage capsid protein
SLAVMIC_00322	hypothetical protein	d2pxyd2	50.2	52	43	MHC antigen-recognition domain	MHC antigen-recognition domain	MHC antigen-recognition domain
SLAVMIC_00323	hypothetical protein	c5mrwL_	22.2	64	12	2.9	PDB header:hydrolase	Chain: L: PDB Molecule:potassium-transporting atpase kdpf subunit;
SLAVMIC_00324	hypothetical protein	d1gvna_	52	36	16	immunoglobulin/albumin-binding domain-like	Plasmid maintenance system epsilon/zeta, antidote epsilon subunit	Plasmid maintenance system epsilon/zeta, antidote epsilon subunit
SLAVMIC_00325	hypothetical protein	c6vmeH_	27.2	29	44	2.19	PDB header:protein transport	Chain: H: PDB Molecule:tumor susceptibility gene 101 protein;
SLAVMIC_00326	hypothetical protein	c2xvsA_	51	22	41	1.8	PDB header:antitumor protein	Chain: A: PDB Molecule:tetratricopeptide repeat protein 5;
SLAVMIC_00327	hypothetical protein	c2dceA_	32.4	42	18	UNK	PDB header:structural genomics, unknown function	Chain: A: PDB Molecule:kiaa1915 protein;
SLAVMIC_00328	uracil-DNA glycosylase	d1okba_	100	47	70	Uracil-DNA glycosylase-like	Uracil-DNA glycosylase-like	Uracil-DNA glycosylase
SLAVMIC_00329	phosphoheptose isomerase	d1xpja_	99.9	27	88	HAD-like	HAD-like	Hypothetical protein VC0232
SLAVMIC_00330	hypothetical protein	c6mdxA_	99.7	24	44	1.55	PDB header:dna binding protein/dna	Chain: A: PDB Molecule:sprt-like domain-containing protein spartan;
SLAVMIC_00331	hypothetical protein	c3k1lA_	42.3	60	17	3.2	PDB header:ligase	Chain: A: PDB Molecule:fancl;
SLAVMIC_00332	ATP-dependent Clp protease adapter protein ClpS	c4yjxB_	99.9	21	79	2.55	PDB header:protein binding	Chain: B: PDB Molecule:atp-dependent clp protease adapter protein clps 2;
SLAVMIC_00333	hypothetical protein	c3u5cH_	31.8	34	62	3	PDB header:ribosome	Chain: H: PDB Molecule:40s ribosomal protein s7-a;
SLAVMIC_00334	hypothetical protein	c4xrpA_	98.3	23	82	3.3	PDB header:protein binding	Chain: A: PDB Molecule:pnkp1;
SLAVMIC_00335	hypothetical protein	c6gajA_	98.5	6	83	1.35	PDB header:viral protein	Chain: A: PDB Molecule:outer capsid protein sigma-1;
SLAVMIC_00336	hypothetical protein	c6d80A_	38.6	27	57	5	PDB header:transport protein	Chain: A: PDB Molecule:mitochondrial calcium uniporter;
SLAVMIC_00337	hypothetical protein
SLAVMIC_00338	hypothetical protein	c1914A_	21.5	46	34	2.53	PDB header:alu domain	Chain: A: PDB Molecule:signal recognition particle 9/14 fusion protein;
SLAVMIC_00339	hypothetical protein	c4fzhD_	73.9	25	30	3.5	PDB header:hydrolase	Chain: D: PDB Molecule:hemagglutinin-neuraminidase;
SLAVMIC_00340	hypothetical protein	c4fleA_	99.9	24	93	2.1	PDB header:hydrolase	Chain: A: PDB Molecule:esterase;
SLAVMIC_00341	hypothetical protein	c6raoH_	95.4	14	76	3.1	PDB header:virus like particle	Chain: H: PDB Molecule:afp9;
SLAVMIC_00342	hypothetical protein	c2r4gA_	69	30	36	1.71	PDB header:transferase	Chain: A: PDB Molecule:telomerase reverse transcriptase;
SLAVMIC_00343	hypothetical protein	d1nz9a_	83.7	44	35	SH3-like barrel	Translation proteins SH3-like domain	N-utilization substance G protein NusG, C-terminal domain
SLAVMIC_00344	Bifunctional protein FolD protein	c4cjxA_	100	37	97	2.05	PDB header:oxidoreductase	Chain: A: PDB Molecule:c-1-tetrahydrofolate synthase, cytoplasmic, putative;
SLAVMIC_00345	hypothetical protein	c3nw8B_	68.1	18	48	2.76	PDB header:viral protein	Chain: B: PDB Molecule:envelope glycoprotein b;
SLAVMIC_00346	hypothetical protein	d2o8ra3	20.2	50	19	Phospholipase D/nuclease	Phospholipase D/nuclease	Polyphosphate kinase C-terminal domain
SLAVMIC_00347	gp76	c1xxhB_	100	22	82	3.45	PDB header:transferase	Chain: B: PDB Molecule:dna polymerase iii subunit gamma;
SLAVMIC_00348	hypothetical protein	c2ybvN_	39.2	16	20	2.3	PDB header:lyase	Chain: N: PDB Molecule:ribulose bisphosphate carboxylase small subunit;
SLAVMIC_00349	hypothetical protein	c3tnxA_	38.3	46	26	2.62	PDB header:hydrolase	Chain: A: PDB Molecule:papain;
SLAVMIC_00350	hypothetical protein	c1nw1A_	13	21	43	2.02	PDB header:transferase	Chain: A: PDB Molecule:choline kinase (49.2 kd);
SLAVMIC_00351	hypothetical protein	c3osvC_	57.1	19	24	2.35	PDB header:structural protein	Chain: C: PDB Molecule:flagellar basal-body rod modification protein flgd;
SLAVMIC_00352	hypothetical protein	c6k61I_	19.3	52	44	2.37	PDB header:photosynthesis	Chain: I: PDB Molecule:photosystem i reaction center subunit viii;
SLAVMIC_00353	hypothetical protein	c6gygA_	43.6	47	3	1.98	PDB header:transcription	Chain: A: PDB Molecule:transcription regulator reg576;
SLAVMIC_00354	gp112	c1rp3G_	64.3	24	55	2.3	PDB header:transcription	Chain: G: PDB Molecule:rna polymerase sigma factor sigma-28 (flia);
SLAVMIC_00355	Adenylate kinase	c2xb4A_	100	38	84	1.8	PDB header:transferase	Chain: A: PDB Molecule:adenylate kinase;
SLAVMIC_00356	hypothetical protein	c2jubA_	20.3	41	18	UNK	PDB header:endonuclease inhibitor	Chain: A: PDB Molecule:internal protein i;
SLAVMIC_00357	hypothetical protein	c6tb4F_	17.7	24	22	3.8	PDB header:transcription	Chain: F: PDB Molecule:spt20;
SLAVMIC_00358	hypothetical protein	c3dsoA_	13.5	46	7	1.55	PDB header:metal binding protein	Chain: A: PDB Molecule:putative uncharacterized protein copk;
SLAVMIC_00359	hypothetical protein	d1suua_	26	26	28	6-bladed beta-propeller	GyrA/ParC C-terminal domain-like	GyrA/ParC C-terminal domain-like
SLAVMIC_00360	hypothetical protein	c1fjnA_	54.2	100	3	UNK	PDB header:antimicrobial protein	Chain: A: PDB Molecule:defensin mgd-1;
SLAVMIC_00361	hypothetical protein	c2j6gA_	37.9	26	37	1.55	PDB header:cell adhesion	Chain: A: PDB Molecule:faeg;
SLAVMIC_00362	Glutamine synthetase 2	c2d3aJ_	100	42	99	2.63	PDB header:ligase	Chain: J: PDB Molecule:glutamine synthetase;
SLAVMIC_00363	translation initiation factor IF-3	c5lmtX_	100	35	90	4.15	PDB header:ribosome	Chain: X: PDB Molecule:translation initiation factor if-3;
SLAVMIC_00364	hypothetical protein	c6thkA_	39.4	38	18	2.2	PDB header:antimicrobial protein	Chain: A: PDB Molecule:pyocin s5;
SLAVMIC_00365	hypothetical protein	d1cida1	63.8	50	9	Immunoglobulin-like beta-sandwich	Immunoglobulin	V set domains (antibody variable domain-like)
SLAVMIC_00366	hypothetical protein	c5xonW_	37.9	19	26	3.83	PDB header:transcription/rna	Chain: W: PDB Molecule:protein that forms a complex with spt4p;
SLAVMIC_00367	hypothetical protein	d1g8eb_	51.5	38	17	Flagellar transcriptional activator FlhD	Flagellar transcriptional activator FlhD	Flagellar transcriptional activator FlhD
SLAVMIC_00368	head completion protein	d1t0fa2	99.7	19	76	Restriction endonuclease-like	Restriction endonuclease-like	TnsA endonuclease, N-terminal domain
SLAVMIC_00369	hypothetical protein	d1gcca_	50.8	24	29	DNA-binding domain	DNA-binding domain	GCC-box binding domain
SLAVMIC_00370	hypothetical protein	c4kbmB_	33	75	8	2.11	PDB header:transferase/transcription	Chain: B: PDB Molecule:rna polymerase-binding transcription factor card;
SLAVMIC_00371	hypothetical protein	c4xtrG_	48.5	60	13	2.05	PDB header:hydrolase/transport protein	Chain: G: PDB Molecule:pep12p;
SLAVMIC_00372	hypothetical protein	d1mgta2	51.8	32	15	Ribonuclease H-like motif	Methylated DNA-protein cysteine methyltransferase domain	Methylated DNA-protein cysteine methyltransferase domain
SLAVMIC_00373	hypothetical protein	c2mhdA_	48.1	43	15	UNK	PDB header:structural genomics, unknown function	Chain: A: PDB Molecule:uncharacterized protein;
SLAVMIC_00374	gp147	c3ja7L_	100	20	72	3.63	PDB header:viral protein	Chain: L: PDB Molecule:portal protein gp20;
SLAVMIC_00375	gp151	c6q6eA_	99.1	5	9	UNK	PDB header:structural protein	Chain: A: PDB Molecule:condensin complex subunit 2,structural maintenance of
SLAVMIC_00376	gp156	c5vf3H_	100	19	87	3.3	PDB header:virus	Chain: H: PDB Molecule:major capsid protein;
SLAVMIC_00377	hypothetical protein	c3h8dC_	35.8	67	12	2.2	PDB header:motor protein/signaling protein	Chain: C: PDB Molecule:myosin-vi;
SLAVMIC_00378	hypothetical protein	d1buoa_	30	14	56	POZ domain	POZ domain	BTB/POZ domain
SLAVMIC_00379	hypothetical protein	c5ej0A_	98.2	18	60	1.9	PDB header:viral protein	Chain: A: PDB Molecule:envelope protein h3;
SLAVMIC_00380	hypothetical protein	c2wzlA_	9.4	21	97	2.1	PDB header:viral protein	Chain: A: PDB Molecule:phosphoprotein;
SLAVMIC_00381	hypothetical protein	c5xxzB_	98.2	17	68	3.09	PDB header:lyase	Chain: B: PDB Molecule:chemokine protease c;
SLAVMIC_00382	HflC/HflK family inner membrane lipoprotein	c3bk6C_	99.9	18	55	3.2	PDB header:membrane protein	Chain: C: PDB Molecule:ph stomatin;
SLAVMIC_00383	hypothetical protein	c2kncB_	57.3	24	35	UNK	PDB header:cell adhesion	Chain: B: PDB Molecule:integrin beta-3;
SLAVMIC_00384	hypothetical protein	c5wxkB_	8.7	67	17	1.8	PDB header:transferase	Chain: B: PDB Molecule:elongation factor p;
SLAVMIC_00385	hypothetical protein	c2aljA_	27	18	84	UNK	PDB header:cell cycle	Chain: A: PDB Molecule:cell-division initiation protein;
SLAVMIC_00386	homing endonuclease	d1i3ja_	90.1	34	34	DNA-binding domain of intron-encoded endonucleases	DNA-binding domain of intron-encoded endonucleases	DNA-binding domain of intron-encoded endonucleases
SLAVMIC_00388	hypothetical protein	d1d02a_	29.6	53	17	Restriction endonuclease-like	Restriction endonuclease-like	Restriction endonuclease MunI
SLAVMIC_00389	hypothetical protein	d1hf8a1	39	19	65	Spectrin repeat-like	GAT-like domain	Phosphoinositide-binding clathrin adaptor, domain 2
SLAVMIC_00390	hypothetical protein	d1s5ja2	81.4	73	16	DNA/RNA polymerases	DNA/RNA polymerases	DNA polymerase I
SLAVMIC_00391	hypothetical protein	c5fwhA_	37.7	27	61	2.06	PDB header:structural protein	Chain: A: PDB Molecule:essc;
SLAVMIC_00392	hypothetical protein	c2gjhA_	28	41	23	UNK	PDB header:de novo protein	Chain: A: PDB Molecule:designed protein;
SLAVMIC_00393	hypothetical protein	c3oq0D_	29.8	29	33	2.7	PDB header:cell cycle	Chain: D: PDB Molecule:dbf4;
SLAVMIC_00394	hypothetical protein	c5yzwA_	45.2	32	55	2	PDB header:immune system	Chain: A: PDB Molecule:ifi204;
SLAVMIC_00395	hypothetical protein	c4c8dA_	37.9	37	18	2.18	PDB header:oxidoreductase	Chain: A: PDB Molecule:lysine-specific demethylase 3b;
SLAVMIC_00396	hypothetical protein	c2w2sA_	32.7	50	35	2.75	PDB header:viral protein	Chain: A: PDB Molecule:matrix protein;
SLAVMIC_00397	putative peptidase	c2qyvB_	100	16	98	2.11	PDB header:hydrolase	Chain: B: PDB Molecule:xaa-his dipeptidase;
SLAVMIC_00398	hypothetical protein	d1n0ya_	44.2	12	20	EF Hand-like	EF-hand	Calmodulin-like
SLAVMIC_00399	hypothetical protein	d1ta0a_	100	25	96	HAD-like	HAD-like	NLI interacting factor-like phosphatase
SLAVMIC_00400	hypothetical protein	c2mrtA_	79.1	52	8	UNK	PDB header:metallothionein	Chain: A: PDB Molecule:cd7 metallothionein-2;
SLAVMIC_00401	hypothetical protein	c3knyA_	25	33	27	2.6	PDB header:unknown function	Chain: A: PDB Molecule:hypothetical protein bt_3535;
SLAVMIC_00402	hypothetical protein	c1d2vD_	76.9	27	41	1.75	PDB header:oxidoreductase	Chain: D: PDB Molecule:myeloperoxidase;
SLAVMIC_00403	RNA ligase A	c2c5uA_	100	28	98	2.21	PDB header:ligase	Chain: A: PDB Molecule:rna ligase;
SLAVMIC_00404	hypothetical protein	c3q7tB_	34.2	86	8	2.15	PDB header:transcription	Chain: B: PDB Molecule:transcriptional regulatory protein;
SLAVMIC_00405	hypothetical protein	c2opkC_	35.1	36	17	2.1	PDB header:isomerase	Chain: C: PDB Molecule:hypothetical protein;
SLAVMIC_00406	Rhomboid protease GluP	d2nr9a1	100	20	95	Rhomboid-like	Rhomboid-like	Rhomboid-like
SLAVMIC_00407	hypothetical protein	c1h9aA_	54.2	39	24	2.16	PDB header:oxidoreductase (choh(d) - nad(p))	Chain: A: PDB Molecule:glucose 6-phosphate 1-dehydrogenase;
SLAVMIC_00408	hypothetical protein	c4ynhA_	19.4	62	10	1	PDB header:structural protein	Chain: A: PDB Molecule:spindle assembly abnormal protein 5;
SLAVMIC_00409	hypothetical protein	c3ov5A_	30.5	17	5	1.04	PDB header:protein transport	Chain: A: PDB Molecule:uncharacterized protein;
SLAVMIC_00410	ECF RNA polymerase sigma factor SigW	c5ipmF_	99.9	16	65	4.2	PDB header:transcription, transferase/dna/rna	Chain: F: PDB Molecule:rna polymerase sigma factor rpos;
SLAVMIC_00411	nudix hydrolase	c3fcmA_	99.8	17	98	2.2	PDB header:hydrolase	Chain: A: PDB Molecule:hydrolase, nudix family;
SLAVMIC_00412	hypothetical protein	c3lv8A_	83.9	39	15	1.8	PDB header:transferase	Chain: A: PDB Molecule:thymidylate kinase;
SLAVMIC_00413	hypothetical protein	c1us2A_	72.4	23	30	1.85	PDB header:hydrolase	Chain: A: PDB Molecule:endo-beta-1,4-xylanase;
SLAVMIC_00414	hypothetical protein	d1mhhe_	28.2	39	40	beta-Grasp (ubiquitin-like)	Immunoglobulin-binding domains	Immunoglobulin-binding domains
SLAVMIC_00415	hypothetical protein	c4zwsB_	89.1	18	43	2.6	PDB header:viral protein	Chain: B: PDB Molecule:recombination protein uvsy;
SLAVMIC_00416	hypothetical protein	c2i2rK_	61.2	25	32	3.35	PDB header:transport protein	Chain: K: PDB Molecule:potassium voltage-gated channel subfamily d member 3;
SLAVMIC_00417	hypothetical protein	c6cetD_	70.6	71	4	4.4	PDB header:signaling protein	Chain: D: PDB Molecule:gator complex protein depdc5;
SLAVMIC_00418	hypothetical protein	c6a6yA_	44.8	23	31	2.49	PDB header:chaperone	Chain: A: PDB Molecule:histone chaperone asf1, putative;
SLAVMIC_00419	gp28	c4x4wB_	100	21	97	1.9	PDB header:rna binding protein	Chain: B: PDB Molecule:cca trna nucleotidyltransferase 1, mitochondrial;
SLAVMIC_00420	hypothetical protein	d1vj7a1	54.5	20	15	HD-domain/PDEase-like	HD-domain/PDEase-like	HD domain
SLAVMIC_00421	hypothetical protein	c5h7eA_	94.3	18	57	1.6	PDB header:hydrolase	Chain: A: PDB Molecule:rna 2',3'-cyclic phosphodiesterase;
SLAVMIC_00422	hypothetical protein	c5an5J_	28	100	5	1.2	PDB header:cell cycle	Chain: J: PDB Molecule:cell cycle protein gpsb;
SLAVMIC_00423	hypothetical protein	c3tc9B_	98.8	21	14	2.23	PDB header:hydrolase	Chain: B: PDB Molecule:hypothetical hydrolase;
SLAVMIC_00424	hypothetical protein	c6nfwA_	27.5	43	14	UNK	PDB header:viral protein	Chain: A: PDB Molecule:vpg;
SLAVMIC_00425	hypothetical protein	c2rrdA_	46.2	33	12	UNK	PDB header:dna binding protein	Chain: A: PDB Molecule:hrdc domain from bloom syndrome protein;
SLAVMIC_00426	hypothetical protein	c2e6zA_	28.9	39	14	UNK	PDB header:transcription	Chain: A: PDB Molecule:transcription elongation factor spt5;
SLAVMIC_00427	ATP-dependent Clp protease ATP-binding subunit clpA	c1qvrB_	100	49	91	3	PDB header:chaperone	Chain: B: PDB Molecule:clpb protein;
SLAVMIC_00428	putative ATP-dependent Clp protease proteolytic subunit	c3q7hM_	100	40	77	2.5	PDB header:hydrolase	Chain: M: PDB Molecule:atp-dependent clp protease proteolytic subunit;
SLAVMIC_00429	hypothetical protein	c4hplA_	12.6	38	17	2	PDB header:transcription	Chain: A: PDB Molecule:bcl-6 corepressor;
SLAVMIC_00430	hypothetical protein	c3kf8D_	26.5	27	23	2.4	PDB header:structural protein	Chain: D: PDB Molecule:protein ten1;
SLAVMIC_00431	hypothetical protein	c6sj9A_	64.2	25	33	2.2	PDB header:transcription	Chain: A: PDB Molecule:proteasome accessory factor b/c (pafbc);
SLAVMIC_00432	hypothetical protein	d1wpba_	51.1	15	39	YfbU-like	YfbU-like	YfbU-like
SLAVMIC_00433	hypothetical protein	d2j3wb1	32.4	26	60	Ligand-binding domain in the NO signalling and Golgi transport	Ligand-binding domain in the NO signalling and Golgi transport	TRAPP components
SLAVMIC_00434	hypothetical protein	c2l3vA_	41.9	17	45	UNK	PDB header:lipid binding protein	Chain: A: PDB Molecule:acyl carrier protein;
SLAVMIC_00435	hypothetical protein	c1slyA_	100	17	92	2.8	PDB header:glycosyltransferase	Chain: A: PDB Molecule:70-kda soluble lytic transglycosylase;
SLAVMIC_00436	hypothetical protein	c6cfxD_	41.7	48	11	2	PDB header:dna binding protein	Chain: D: PDB Molecule:upf0335 protein ase63_04290;
SLAVMIC_00437	hypothetical protein	d1v33a_	40.1	39	9	Prim-pol domain	Prim-pol domain	PriA-like
SLAVMIC_00438	hypothetical protein	c6tx1B_	77.4	52	24	2.09	PDB header:protein binding	Chain: B: PDB Molecule:predicted protein;
SLAVMIC_00439	hypothetical protein	c6vjbA_	98.6	21	10	2.24	PDB header:immune system	Chain: A: PDB Molecule:putative cell envelope proteinase;
SLAVMIC_00440	hypothetical protein	d1uwwa_	67.8	43	13	Galactose-binding domain-like	Galactose-binding domain-like	Family 28 carbohydrate binding module, CBM28
SLAVMIC_00441	hypothetical protein	c5xswA_	28.1	41	41	1.95	PDB header:hydrolase	Chain: A: PDB Molecule:chitinase;
SLAVMIC_00442	Thymidylate kinase	c3czpA_	100	25	91	2	PDB header:transferase	Chain: A: PDB Molecule:putative polyphosphate kinase 2;
SLAVMIC_00443	hypothetical protein	d1avaa1	23.1	24	21	Glycosyl hydrolase domain	Glycosyl hydrolase domain	alpha-Amylases, C-terminal beta-sheet domain
SLAVMIC_00444	putative guanosine polyphosphate pyrophospho hydrolase/synthetase	c1vj7B_	100	36	91	2.1	PDB header:hydrolase, transferase	Chain: B: PDB Molecule:bifunctional rela/spot;
SLAVMIC_00445	hypothetical protein	c6lw3B_	12.6	15	38	2.38	PDB header:dna binding protein	Chain: B: PDB Molecule:crossover junction endodeoxyribonuclease ruvc;
SLAVMIC_00446	hypothetical protein	c4xesA_	40.6	33	9	2.6	PDB header:signaling protein, hydrolase	Chain: A: PDB Molecule:neurotensin receptor type 1, endolysin chimera;
SLAVMIC_00447	hypothetical protein	c4ug1A_	48	25	48	1.6	PDB header:cell cycle	Chain: A: PDB Molecule:cell cycle protein gpsb;
SLAVMIC_00448	hypothetical protein	c5g4gF_	100	18	52	7.8	PDB header:hydrolase	Chain: F: PDB Molecule:vcp-like atpase;
SLAVMIC_00449	hypothetical protein	c3o6qA_	15.7	22	28	2.5	PDB header:toxin/antitoxin	Chain: A: PDB Molecule:stage ii sporulation protein sa;
SLAVMIC_00450	hypothetical protein	c5u4nA_	71.6	26	6	1.6	PDB header:lyase	Chain: A: PDB Molecule:fructose-1;
SLAVMIC_00451	hypothetical protein	d1kqfb2	31.6	46	6	Single transmembrane helix	Iron-sulfur subunit of formate dehydrogenase N, transmembrane anchor	Iron-sulfur subunit of formate dehydrogenase N, transmembrane anchor
SLAVMIC_00452	hypothetical protein	c5dz8A_	22.4	67	7	2.41	PDB header:cell adhesion	Chain: A: PDB Molecule:bspa (bspa_v);
SLAVMIC_00453	hypothetical protein	c5m11A_	93.5	24	64	2.9	PDB header:transport protein	Chain: A: PDB Molecule:immunoreactive 84kd antigen pg93;
SLAVMIC_00454	hypothetical protein	c2l9bB_	18.1	55	1	UNK	PDB header:transcription	Chain: B: PDB Molecule:mrna 3'-end-processing protein rna14;
SLAVMIC_00455	hypothetical protein	c1w8kA_	41.2	41	9	1.8	PDB header:antigen	Chain: A: PDB Molecule:apical membrane antigen 1;
SLAVMIC_00456	capsid decoration protein
SLAVMIC_00457	hypothetical protein	d1gh6a_	86.2	50	11	Long alpha-hairpin	Chaperone J-domain	Chaperone J-domain
SLAVMIC_00458	hypothetical protein	c5x62A_	33.5	19	15	2.2	PDB header:transferase	Chain: A: PDB Molecule:carnosine n-methyltransferase;
SLAVMIC_00459	guanylate kinase	c3tr0A_	100	24	94	1.85	PDB header:transferase	Chain: A: PDB Molecule:guanylate kinase;
SLAVMIC_00460	hypothetical protein	c6oswA_	29.6	53	2	UNK	PDB header:cell cycle	Chain: A: PDB Molecule:forkhead box m1;
SLAVMIC_00461	hypothetical protein	c5lsiD_	31	50	34	2	PDB header:cell cycle	Chain: D: PDB Molecule:kinetochore-associated protein dsn1 homolog;
SLAVMIC_00462	hypothetical protein	c3opyG_	47.2	17	25	3.05	PDB header:transferase	Chain: G: PDB Molecule:6-phosphofructo-1-kinase alpha-subunit;
SLAVMIC_00463	hypothetical protein	c1igrA_	52.5	19	39	2.6	PDB header:hormone receptor	Chain: A: PDB Molecule:insulin-like growth factor receptor 1;
SLAVMIC_00464	DNA adenine methyltransferase	d2dpma_	100	18	99	S-adenosyl-L-methionine-dependent methyltransferases	S-adenosyl-L-methionine-dependent methyltransferases	N6 adenine-specific DNA methylase, DAM
SLAVMIC_00465	hypothetical protein	c2r5kE_	60.4	44	23	3.2	PDB header:viral protein	Chain: E: PDB Molecule:major capsid protein l1;
SLAVMIC_00466	Dephospho-CoA kinase	c6n39A_	100	19	92	2.15	PDB header:transferase	Chain: A: PDB Molecule:dephospho-coa kinase;
SLAVMIC_00467	hypothetical protein	c3ptjA_	100	14	20	2.6	PDB header:hydrolase	Chain: A: PDB Molecule:upf0603 protein at1g54780, chloroplastic;
SLAVMIC_00468	hypothetical protein	c2qziA_	29.1	33	16	2.2	PDB header:structural genomics, unknown function	Chain: A: PDB Molecule:uncharacterized protein;
SLAVMIC_00469	hypothetical protein	d1nu9c1	31.6	35	47	immunoglobulin/albumin-binding domain-like	Staphylocoagulase	Staphylocoagulase
SLAVMIC_00470	hypothetical protein	c3w0dA_	8.8	33	15	2.3	PDB header:hydrolase inhibitor	Chain: A: PDB Molecule:elastase inhibitor afuei;
SLAVMIC_00471	hypothetical protein	c2rp5A_	51.8	32	24	UNK	PDB header:transcription	Chain: A: PDB Molecule:putative uncharacterized protein cep-1;
SLAVMIC_00472	hypothetical protein	c3vzaD_	78.5	62	8	1.9	PDB header:cell cycle	Chain: D: PDB Molecule:spc24 protein;
SLAVMIC_00473	hypothetical protein	c6ir4A_	69.4	20	35	2	PDB header:oxidoreductase	Chain: A: PDB Molecule:slr0355 protein;
SLAVMIC_00474	hypothetical protein	c2equA_	55.9	19	50	UNK	PDB header:protein binding	Chain: A: PDB Molecule:phd finger protein 20-like 1;
SLAVMIC_00475	hypothetical protein	c6tb4A_	31.2	20	34	3.8	PDB header:transcription	Chain: A: PDB Molecule:transcriptional coactivator hfi1/ada1;
SLAVMIC_00476	hypothetical protein	c3hsiC_	53.3	24	33	2.2	PDB header:transferase	Chain: C: PDB Molecule:phosphatidylserine synthase;
SLAVMIC_00477	hypothetical protein	c5zc1A_	74.2	29	18	2.3	PDB header:hydrolase inhibitor	Chain: A: PDB Molecule:cystatin-1;
SLAVMIC_00478	FKBP-type peptidyl-prolyl cis-trans isomerase SlyD	c2kfwA_	100	29	98	UNK	PDB header:isomerase	Chain: A: PDB Molecule:fkbp-type peptidyl-prolyl cis-trans isomerase slyd;
SLAVMIC_00479	hypothetical protein	c6qk6A_	85.9	50	17	UNK	PDB header:metal binding protein	Chain: A: PDB Molecule:cadmium-metallothionein;
SLAVMIC_00480	hypothetical protein	c3k2kA_	74.4	18	14	2.49	PDB header:hydrolase	Chain: A: PDB Molecule:putative carboxypeptidase;
SLAVMIC_00481	hypothetical protein	c4qiwP_	81.4	55	12	3.5	PDB header:transcription	Chain: P: PDB Molecule:dna-directed rna polymerase subunit p;
SLAVMIC_00482	hypothetical protein	d2oy9a1	53.2	54	7	BH2638-like	BH2638-like	BH2638-like
SLAVMIC_00483	hypothetical protein	c2vv5D_	31.2	32	70	3.45	PDB header:membrane protein	Chain: D: PDB Molecule:small-conductance mechanosensitive channel;
SLAVMIC_00484	hypothetical protein	c2ffuA_	48.9	7	40	1.64	PDB header:transferase	Chain: A: PDB Molecule:polypeptide n-acetylgalactosaminyltransferase 2;
SLAVMIC_00485	hypothetical protein	c4ba6A_	45.9	48	10	1.42	PDB header:carbohydrate-binding protein	Chain: A: PDB Molecule:endoglucanase cel5a;
SLAVMIC_00486	gp257	c3q7hM_	100	40	84	2.5	PDB header:hydrolase	Chain: M: PDB Molecule:atp-dependent clp protease proteolytic subunit;
SLAVMIC_00487	hypothetical protein	d1g0da3	58.1	20	42	Immunoglobulin-like beta-sandwich	Transglutaminase, two C-terminal domains	Transglutaminase, two C-terminal domains
SLAVMIC_00488	hypothetical protein	d2ra7a1	63.1	29	36	Four-helical up-and-down bundle	FAT domain of focal adhesion kinase	FAT domain of focal adhesion kinase
SLAVMIC_00489	gp1.5	c3dnxA_	97.6	25	36	1.94	PDB header:structural genomics, unknown function	Chain: A: PDB Molecule:uncharacterized protein spo1766;
SLAVMIC_00490	putative peptide formylmethionine deformylase	c3cpmA_	100	34	77	2.4	PDB header:hydrolase	Chain: A: PDB Molecule:peptide deformylase, chloroplast;
SLAVMIC_00491	hypothetical protein	c1cgdB_	80.9	48	6	1.85	PDB header:collagen	Chain: B: PDB Molecule:collagen-like peptide;
SLAVMIC_00492	hypothetical protein	c3gh1A_	65.2	24	33	1.9	PDB header:structural genomics, unknown function	Chain: A: PDB Molecule:predicted nucleotide-binding protein;
SLAVMIC_00493	hypothetical protein	c5c4nD_	29.2	31	13	1.63	PDB header:oxidoreductase	Chain: D: PDB Molecule:precorrin-6a reductase;
SLAVMIC_00494	putative exonuclease	c5zyuA_	100	17	82	1.75	PDB header:dna binding protein/dna	Chain: A: PDB Molecule:mitochondrial genome maintenance exonuclease 1;
SLAVMIC_00495	hypothetical protein	c4m8rA_	32.6	54	10	2.5	PDB header:structural genomics, unknown function	Chain: A: PDB Molecule:hypothetical protein;
SLAVMIC_00496	hypothetical protein	c3cxbA_	55.3	27	17	2.6	PDB header:signaling protein	Chain: A: PDB Molecule:protein sifa;
SLAVMIC_00497	ATP-dependent zinc metalloprotease FtsH	c6nyyC_	100	21	95	3	PDB header:translocase	Chain: C: PDB Molecule:afg3-like protein 2;
SLAVMIC_00498	hypothetical protein	c2rfpA_	100	26	97	1.74	PDB header:hydrolase	Chain: A: PDB Molecule:putative ntp pyrophosphohydrolase;
SLAVMIC_00499	hypothetical protein	c2xt6B_	43.9	31	14	2.74	PDB header:lyase	Chain: B: PDB Molecule:2-oxoglutarate decarboxylase;
SLAVMIC_00500	hypothetical protein	d1s68a_	100	17	90	ATP-grasp	DNA ligase/mRNA capping enzyme, catalytic domain	RNA ligase
SLAVMIC_00501	hypothetical protein	c4p7nA_	48.4	11	36	1.89	PDB header:hydrolase	Chain: A: PDB Molecule:poly-beta-1,6-n-acetyl-d-glucosamine n-deacetylase;
SLAVMIC_00502	hypothetical protein	d1w44a_	32.6	29	24	P-loop containing nucleoside triphosphate hydrolases	P-loop containing nucleoside triphosphate hydrolases	RecA protein-like (ATPase-domain)
SLAVMIC_00503	hypothetical protein	c5ux2B_	33.2	100	10	1.99	PDB header:lyase	Chain: B: PDB Molecule:aldehyde decarbonylase;
SLAVMIC_00504	putative nucleotidyltransferase	c5xf2B_	100	30	98	2.8	PDB header:transferase	Chain: B: PDB Molecule:putative cytidylyltransferase;
SLAVMIC_00505	hypothetical protein	c6u7lD_	29.3	33	10	2.75	PDB header:lyase	Chain: D: PDB Molecule:galactarate dehydratase (l-threo-forming);
SLAVMIC_00506	hypothetical protein	c5td6A_	42.7	7	55	2.03	PDB header:rna binding protein	Chain: A: PDB Molecule:fog-3 protein;
SLAVMIC_00507	hypothetical protein	d2hwja1	92.4	25	50	ParB/Sulfiredoxin	ParB/Sulfiredoxin	Atu1540-like
SLAVMIC_00508	NAD-dependent deacetylase	d1m2ka_	100	36	97	DHS-like NAD/FAD-binding domain	DHS-like NAD/FAD-binding domain	Sir2 family of transcriptional regulators
SLAVMIC_00509	hypothetical protein	c3qksC_	10.5	55	27	2.1	PDB header:replication	Chain: C: PDB Molecule:dna double-strand break repair protein mre11;
SLAVMIC_00510	hypothetical protein	d1ss6a_	60.9	26	9	NSFL1 (p97 ATPase) cofactor p47, SEP domain	NSFL1 (p97 ATPase) cofactor p47, SEP domain	NSFL1 (p97 ATPase) cofactor p47, SEP domain
SLAVMIC_00511	hypothetical protein	c6r7wA_	81.8	43	4	1.5	PDB header:hydrolase	Chain: A: PDB Molecule:mirolysin;
SLAVMIC_00512	hypothetical protein	c5wrgB_	49	24	13	4.3	PDB header:virus like particle	Chain: B: PDB Molecule:spike glycoprotein;
SLAVMIC_00513	hypothetical protein	c3bdlA_	99.9	14	97	1.9	PDB header:hydrolase	Chain: A: PDB Molecule:staphylococcal nuclease domain-containing
SLAVMIC_00514	hypothetical protein	c1ni5A_	41.9	11	31	2.65	PDB header:cell cycle	Chain: A: PDB Molecule:putative cell cycle protein mesj;
SLAVMIC_00515	gp17	c5hx2E_	84.8	25	17	3.8	PDB header:viral protein	Chain: E: PDB Molecule:baseplate wedge protein gp6;
SLAVMIC_00516	hypothetical protein	c2k5cA_	14.8	33	19	UNK	PDB header:metal binding protein	Chain: A: PDB Molecule:uncharacterized protein pf0385;
SLAVMIC_00517	hypothetical protein	c2memA_	27.2	28	18	UNK	PDB header:transcription	Chain: A: PDB Molecule:sex comb on midleg-like protein 2;
SLAVMIC_00518	hypothetical protein	c6in7A_	60	26	35	1.96	PDB header:transcription	Chain: A: PDB Molecule:sigma factor algu negative regulatory protein;
SLAVMIC_00519	hypothetical protein	c3tweA_	39.1	100	5	1.36	PDB header:unknown function	Chain: A: PDB Molecule:alpha4h;
SLAVMIC_00520	hypothetical protein	c6e4jA_	35.4	75	7	UNK	PDB header:unknown function	Chain: A: PDB Molecule:uncharacterized protein pf2048.1;
SLAVMIC_00521	hypothetical protein	c2bmbA_	58.1	32	47	2.3	PDB header:transferase	Chain: A: PDB Molecule:folic acid synthesis protein fol1;
SLAVMIC_00522	hypothetical protein	c2qwuB_	47.9	58	29	1.65	PDB header:cell invasion	Chain: B: PDB Molecule:intracellular growth locus, subunit c;
SLAVMIC_00523	hypothetical protein	d1qkia1	70.9	33	56	NAD(P)-binding Rossmann-fold domains	NAD(P)-binding Rossmann-fold domains	Glyceraldehyde-3-phosphate dehydrogenase-like, N-terminal domain
SLAVMIC_00524	hypothetical protein	c2bsjB_	60.4	63	10	1.83	PDB header:chaperone	Chain: B: PDB Molecule:chaperone protein syct;
SLAVMIC_00525	hypothetical protein	d1ng6a_	100	32	98	GatB/YqeY motif	GatB/YqeY motif	GatB/YqeY domain
SLAVMIC_00526	hypothetical protein	c4nmnA_	100	15	98	3.3	PDB header:replication	Chain: A: PDB Molecule:replicative dna helicase;
SLAVMIC_00527	hypothetical protein	c3a4rB_	39.8	12	24	1	PDB header:transcription	Chain: B: PDB Molecule:nfatc2-interacting protein;
SLAVMIC_00528	hypothetical protein	c2mhgA_	26	43	8	UNK	PDB header:structural genomics, unknown function	Chain: A: PDB Molecule:uncharacterized protein;
SLAVMIC_00529	hypothetical protein	c5oqj3_	29.4	24	25	4.7	PDB header:transcription	Chain: 3: PDB Molecule:rna polymerase ii transcription factor b subunit 3;
SLAVMIC_00530	hypothetical protein	c1q67B_	53.5	41	34	2.3	PDB header:transcription	Chain: B: PDB Molecule:decapping protein involved in mrna degradation-
SLAVMIC_00531	hypothetical protein	d1luza_	44.6	19	37	OB-fold	Nucleic acid-binding proteins	Cold shock DNA-binding domain-like
SLAVMIC_00532	gp14	d1xpja_	57.1	19	8	HAD-like	HAD-like	Hypothetical protein VC0232
SLAVMIC_00533	hypothetical protein	c6e2hD_	97.7	16	40	2.24	PDB header:protein binding	Chain: D: PDB Molecule:set1/ash2 histone methyltransferase complex subunit ash2;
SLAVMIC_00534	hypothetical protein	c6j6qF_	53.3	67	5	3.7	PDB header:splicing	Chain: F: PDB Molecule:splicing factor yju2;
SLAVMIC_00535	PRGA-formyltransferase	c3aufA_	100	29	97	2.07	PDB header:transferase	Chain: A: PDB Molecule:glycinamide ribonucleotide transformylase 1;
SLAVMIC_00536	hypothetical protein	c1mzwB_	34	36	34	2	PDB header:isomerase	Chain: B: PDB Molecule:u4/u6 snrnp 60kda protein;
SLAVMIC_00537	hypothetical protein	c2ifoA_	33.2	63	10	NULL	PDB header:virus	Chain: A: PDB Molecule:inovirus;
SLAVMIC_00538	hypothetical protein	c3j5mI_	53.3	29	36	5.8	PDB header:viral protein/immune system	Chain: I: PDB Molecule:bg505 sosip gp120;
SLAVMIC_00539	Photosystem I assembly protein Ycf3	c6k4eB_	100	25	41	2.09	PDB header:signaling protein	Chain: B: PDB Molecule:putative serine phosphatase;
SLAVMIC_00540	hypothetical protein	d1oxwa_	100	32	99	FabD/lysophospholipase-like	FabD/lysophospholipase-like	Patatin
SLAVMIC_00541	DNA primase subunit	c4edvA_	92.8	21	33	2.01	PDB header:transferase/transferase inhibitor	Chain: A: PDB Molecule:dna primase;
SLAVMIC_00542	hypothetical protein	d1qcsa2	69.6	25	5	Cdc48 domain 2-like	Cdc48 domain 2-like	Cdc48 domain 2-like
SLAVMIC_00543	putative zinc protease	c1sqpA_	100	13	98	2.7	PDB header:oxidoreductase	Chain: A: PDB Molecule:ubiquinol-cytochrome-c reductase complex core protein i,
SLAVMIC_00544	lysin	c6ntwA_	100	19	97	2.76	PDB header:transferase/transferase inhibitor	Chain: A: PDB Molecule:probable l,d-transpeptidase ycbb;
SLAVMIC_00545	hypothetical protein	d1uzea_	71.9	12	50	Zincin-like	Metalloproteases ("zincins"), catalytic domain	Neurolysin-like
SLAVMIC_00546	hypothetical protein	d1tuba2	90.6	30	12	Bacillus chorismate mutase-like	Tubulin C-terminal domain-like	Tubulin, C-terminal domain
SLAVMIC_00547	hypothetical protein	c6r7wA_	95.8	33	15	1.5	PDB header:hydrolase	Chain: A: PDB Molecule:mirolysin;
SLAVMIC_00548	hypothetical protein	c6r7vA_	96.6	21	40	1.4	PDB header:hydrolase	Chain: A: PDB Molecule:mirolysin;
SLAVMIC_00549	hypothetical protein	d1zdya1	39.7	39	13	Antiparallel beta/alpha barrel (PT-barrel)	Prenyltransferase-like	Prenyltransferase-like
SLAVMIC_00550	hypothetical protein	d1m47a_	44.7	33	29	4-helical cytokines	4-helical cytokines	Short-chain cytokines
SLAVMIC_00551	hypothetical protein	d1f0la1	29.3	64	7	Common fold of diphtheria toxin/transcription factors/cytochrome f	Diphtheria toxin, C-terminal domain	Diphtheria toxin, C-terminal domain
SLAVMIC_00552	hypothetical protein	d1z8ma1	24	30	48	RelE-like	RelE-like	RelE-like
SLAVMIC_00553	hypothetical protein	c1piqA_	28.2	50	25	1.8	PDB header:dna binding protein	Chain: A: PDB Molecule:protein (general control protein gcn4-piq);
SLAVMIC_00554	hypothetical protein	c4q9vB_	34.9	18	30	2.3	PDB header:immune system	Chain: B: PDB Molecule:tumor necrosis factor alpha-induced protein 8-like protein
SLAVMIC_00555	hypothetical protein	c4mzwA_	35.1	18	21	1.95	PDB header:transferase	Chain: A: PDB Molecule:glutathione s-transferase;
SLAVMIC_00556	hypothetical protein	c2yewG_	38.1	39	27	5	PDB header:virus	Chain: G: PDB Molecule:capsid protein;
SLAVMIC_00557	hypothetical protein	d1tfra1	21.2	31	11	SAM domain-like	5' to 3' exonuclease, C-terminal subdomain	5' to 3' exonuclease, C-terminal subdomain
SLAVMIC_00558	gp263	c4axnB_	50	6	18	1.68	PDB header:hydrolase	Chain: B: PDB Molecule:chitinase c1;
SLAVMIC_00559	hypothetical protein	c4z29B_	33.4	29	51	2.03	PDB header:signaling protein	Chain: B: PDB Molecule:magnetotaxis protein mtxa;
SLAVMIC_00560	hypothetical protein	c6uxvI_	65.7	25	25	4.7	PDB header:transcription	Chain: I: PDB Molecule:transcription regulatory protein snf6;
SLAVMIC_00561	hypothetical protein	c5xaqB_	55.6	33	8	1.86	PDB header:hydrolase	Chain: B: PDB Molecule:probable d-tyrosyl-trna(tyr) deacylase 2;
SLAVMIC_00562	hypothetical protein	c6b4eD_	28	67	8	1.75	PDB header:transport protein	Chain: D: PDB Molecule:nucleoporin nup42;
SLAVMIC_00563	hypothetical protein	c1r8jB_	27.3	37	25	2.03	PDB header:circadian clock protein	Chain: B: PDB Molecule:kaia;
SLAVMIC_00564	hypothetical protein	c2mk9A_	29.8	36	17	UNK	PDB header:immune system	Chain: A: PDB Molecule:toll-like receptor 3;
SLAVMIC_00565	hypothetical protein	d1w6ta1	57.5	21	21	TIM beta/alpha-barrel	Enolase C-terminal domain-like	Enolase
SLAVMIC_00566	hypothetical protein	d2pmaa1	100	16	91	Acid proteases	Acid proteases	LPG0085-like
SLAVMIC_00567	hypothetical protein	d2cb5a_	79.6	36	15	Cysteine proteinases	Cysteine proteinases	Papain-like
SLAVMIC_00568	hypothetical protein	c2xs1B_	38.4	78	8	2.3	PDB header:protein transport/viral protein	Chain: B: PDB Molecule:gag polyprotein;
SLAVMIC_00569	hypothetical protein	c3bsfB_	29.6	36	20	2.9	PDB header:hydrolase	Chain: B: PDB Molecule:at4g34840;
SLAVMIC_00570	hypothetical protein	d2qxfa1	100	19	81	Ribonuclease H-like motif	Ribonuclease H-like	DnaQ-like 3'-5' exonuclease
SLAVMIC_00571	hypothetical protein	c4l0kC_	40.1	44	24	2.33	PDB header:hydrolase	Chain: C: PDB Molecule:draiii;
SLAVMIC_00572	hypothetical protein	d2nn6c2	33.4	16	10	Ribonuclease PH domain 2-like	Ribonuclease PH domain 2-like	Ribonuclease PH domain 2-like
SLAVMIC_00573	hypothetical protein	c2qsdB_	27.6	26	12	2.5	PDB header:structural genomics, unknown function	Chain: B: PDB Molecule:uncharacterized conserved protein;
SLAVMIC_00574	hypothetical protein	c5bxxA_	96	14	78	2	PDB header:lyase	Chain: A: PDB Molecule:l-ectoine synthase;
SLAVMIC_00575	hypothetical protein	d1ryaa_	96	12	47	Nudix	Nudix	GDP-mannose mannosyl hydrolase NudD
SLAVMIC_00576	hypothetical protein	d1nkua_	62.3	33	7	DNA-glycosylase	DNA-glycosylase	3-Methyladenine DNA glycosylase I (Tag)
SLAVMIC_00577	hypothetical protein	d1ttea1	68.8	55	25	RuvA C-terminal domain-like	UBA-like	UBA domain
SLAVMIC_00578	UDP-Glc:alpha-D-GlcNAc-diphosphoundecaprenol beta-1,3-glucosyltransferase WfgD	c2ffuA_	100	16	96	1.64	PDB header:transferase	Chain: A: PDB Molecule:polypeptide n-acetylgalactosaminyltransferase 2;
SLAVMIC_00579	hypothetical protein	c6ffyA_	99.4	16	21	3.9	PDB header:apoptosis	Chain: A: PDB Molecule:vps10 domain-containing receptor sorcs2;
SLAVMIC_00580	hypothetical protein	d1pxya_	45.3	20	61	CH domain-like	Calponin-homology domain, CH-domain	Calponin-homology domain, CH-domain
SLAVMIC_00581	hypothetical protein	c2mrfA_	31.3	60	19	UNK	PDB header:ligase	Chain: A: PDB Molecule:e3 ubiquitin-protein ligase rad18;
SLAVMIC_00582	hypothetical protein	d1wg8a1	40.9	33	12	SAM domain-like	Putative methyltransferase TM0872, insert domain	Putative methyltransferase TM0872, insert domain
SLAVMIC_00583	hypothetical protein	d2f3la1	89.9	16	14	Single-stranded right-handed beta-helix	Pentapeptide repeat-like	Pentapeptide repeats
SLAVMIC_00584	hypothetical protein	c4xrpA_	97.9	20	92	3.3	PDB header:protein binding	Chain: A: PDB Molecule:pnkp1;
SLAVMIC_00585	hypothetical protein	d1yrra2	26.2	63	4	TIM beta/alpha-barrel	Metallo-dependent hydrolases	N-acetylglucosamine-6-phosphate deacetylase, NagA, catalytic domain
SLAVMIC_00586	hypothetical protein	c5ghrC_	89.3	18	13	2.51	PDB header:dna binding protein/replication	Chain: C: PDB Molecule:ssdna-specific exonuclease;
SLAVMIC_00587	hypothetical protein	c5fu4B_	50.6	36	23	2	PDB header:sugar binding protein	Chain: B: PDB Molecule:cbm74-rfgh5;
SLAVMIC_00588	hypothetical protein	c2pjwH_	49.2	22	36	3.01	PDB header:endocytosis/exocytosis	Chain: H: PDB Molecule:uncharacterized protein yhl002w;
SLAVMIC_00589	hypothetical protein	c5x51X_	30.4	38	8	7	PDB header:transferase	Chain: X: PDB Molecule:rna polymerase subunit, found in rna polymerase complexes
SLAVMIC_00590	hypothetical protein	c3in6A_	22	41	23	2.12	PDB header:flavoprotein	Chain: A: PDB Molecule:fmn-binding protein;
SLAVMIC_00591	hypothetical protein	d2hjja1	12	27	16	dsRBD-like	YcfA/nrd intein domain	YkfF-like
SLAVMIC_00592	p100	c3goxB_	96.5	27	13	1.5	PDB header:hydrolase/dna	Chain: B: PDB Molecule:restriction endonuclease hpy99i;
SLAVMIC_00593	hypothetical protein	d1yvua1	39.7	32	62	SH3-like barrel	PAZ domain	PAZ domain
SLAVMIC_00594	gp269	c3nvaB_	50.9	29	18	2.5	PDB header:ligase	Chain: B: PDB Molecule:ctp synthase;
SLAVMIC_00595	hypothetical protein	c1sg3A_	33.6	19	24	2.6	PDB header:hydrolase	Chain: A: PDB Molecule:allantoicase;
SLAVMIC_00596	hypothetical protein	c5hnmC_	99.3	36	8	2.3	PDB header:hydrolase	Chain: C: PDB Molecule:d-alanyl-d-alanine carboxypeptidase;
SLAVMIC_00597	hypothetical protein	c2wb7B_	65.1	38	26	2.6	PDB header:unknown function	Chain: B: PDB Molecule:pt26-6p;
SLAVMIC_00598	hypothetical protein	d1dw0a_	41.8	33	3	Cytochrome c	Cytochrome c	monodomain cytochrome c
SLAVMIC_00599	hypothetical protein	c3k6oA_	56.2	24	6	2	PDB header:structural genomics, unknown function	Chain: A: PDB Molecule:uncharacterized protein duf1344;
SLAVMIC_00600	baseplate hub + tail lysozyme	d1k28a1	98.3	41	12	OB-fold	gp5 N-terminal domain-like	gp4 N-terminal domain-like
SLAVMIC_00601	DNA helicase UvsW	c2ocaA_	100	25	99	2.7	PDB header:hydrolase	Chain: A: PDB Molecule:atp-dependent dna helicase uvsw;
SLAVMIC_00602	hypothetical protein	d2hy5a1	17.4	17	44	DsrEFH-like	DsrEFH-like	DsrEF-like
SLAVMIC_00603	gp110	c6tnyA_	100	19	97	3.08	PDB header:replication	Chain: A: PDB Molecule:dna polymerase delta catalytic subunit;
SLAVMIC_00604	hypothetical protein	c2djrA_	29.2	27	38	UNK	PDB header:metal binding protein	Chain: A: PDB Molecule:zinc finger bed domain-containing protein 2;
SLAVMIC_00605	hypothetical protein	d2vxfa1	44.7	21	43	Sm-like fold	Sm-like ribonucleoproteins	LSM14 N-terminal domain-like
SLAVMIC_00606	hypothetical protein	c6nxfV_	30	56	13	2.79	PDB header:nuclear protein	Chain: V: PDB Molecule:ankyrin repeat domain 31;
SLAVMIC_00607	hypothetical protein	c2xteH_	25.2	70	4	3.9	PDB header:transcription	Chain: H: PDB Molecule:f-box-like/wd repeat-containing protein tbl1x;
SLAVMIC_00608	hypothetical protein	c1jocA_	20.7	40	25	2.2	PDB header:membrane protein	Chain: A: PDB Molecule:early endosomal autoantigen 1;
SLAVMIC_00609	hypothetical protein	c2eodA_	25.6	23	59	UNK	PDB header:signaling protein	Chain: A: PDB Molecule:tnf receptor-associated factor 4;
SLAVMIC_00610	hypothetical protein	c2eoyA_	64.7	43	11	UNK	PDB header:transcription	Chain: A: PDB Molecule:zinc finger protein 473;
SLAVMIC_00611	hypothetical protein	d2dipa1	91.1	24	63	RING/U-box	RING/U-box	ZZ domain
SLAVMIC_00612	hypothetical protein	c5wddA_	46	22	41	1.8	PDB header:apoptosis	Chain: A: PDB Molecule:bcl-2-related ovarian killer protein;
SLAVMIC_00613	hypothetical protein	c4zsxA_	97.9	19	78	2.19	PDB header:unknown function	Chain: A: PDB Molecule:uncharacterized fusion protein;
SLAVMIC_00614	hypothetical protein	d2axtc1	82.6	57	11	Photosystem II antenna protein-like	Photosystem II antenna protein-like	Photosystem II antenna protein-like
SLAVMIC_00615	hypothetical protein	c5eyvB_	29.8	24	59	2.14	PDB header:lyase	Chain: B: PDB Molecule:adenylosuccinate lyase;
SLAVMIC_00616	hypothetical protein	c4tvrA_	61.9	27	47	2.29	PDB header:ligase	Chain: A: PDB Molecule:e3 ubiquitin-protein ligase uhrf2;
SLAVMIC_00617	hypothetical protein	d1wzaa1	16.6	86	8	Glycosyl hydrolase domain	Glycosyl hydrolase domain	alpha-Amylases, C-terminal beta-sheet domain
SLAVMIC_00618	RnlB-B RNA ligase 2	c2hvsA_	100	32	97	2.5	PDB header:ligase/dna/rna	Chain: A: PDB Molecule:t4 rna ligase 2;
SLAVMIC_00619	Deoxyribose-phosphate aldolase 2	d1o0ya_	100	37	96	TIM beta/alpha-barrel	Aldolase	Class I aldolase
SLAVMIC_00620	hypothetical protein	c1l4aE_	27.1	67	6	2.95	PDB header:endocytosis/exocytosis	Chain: E: PDB Molecule:synaphin a;
SLAVMIC_00621	hypothetical protein	d2hv2a1	34.6	19	38	SCP-like	SCP-like	EF1021 C-terminal domain-like
SLAVMIC_00622	putative endonuclease	c6jdvA_	99.9	17	98	3.1	PDB header:hydrolase/rna/dna	Chain: A: PDB Molecule:crispr-associated endonuclease cas9;
SLAVMIC_00623	hypothetical protein	d1ybea2	25.9	27	38	alpha/beta-Hammerhead	Nicotinate/Quinolinate PRTase N-terminal domain-like	Monomeric nicotinate phosphoribosyltransferase N-terminal domain-like
SLAVMIC_00624	hypothetical protein	c6bn1A_	49.9	29	29	2.6	PDB header:signaling protein	Chain: A: PDB Molecule:serine/threonine-protein kinase hippo;
SLAVMIC_00625	hypothetical protein	c5odtB_	37.8	56	8	2.02	PDB header:transferase	Chain: B: PDB Molecule:transforming acidic coiled-coil-containing protein 3;
SLAVMIC_00626	hypothetical protein	c4l3rB_	74	28	50	2.23	PDB header:structural genomics, unknown function	Chain: B: PDB Molecule:uncharacterized protein;
SLAVMIC_00627	Protease 1	c2v5yA_	100	11	93	3.1	PDB header:hydrolase	Chain: A: PDB Molecule:receptor-type tyrosine-protein phosphatase mu;
SLAVMIC_00628	hypothetical protein	d1ooaa2	74.3	24	1	Common fold of diphtheria toxin/transcription factors/cytochrome f	p53-like transcription factors	Rel/Dorsal transcription factors, DNA-binding domain
SLAVMIC_00629	putative phosphoesterase domain containing protein	d1xm7a_	100	26	86	Metallo-dependent phosphatases	Metallo-dependent phosphatases	Hypothetical protein aq 1666
SLAVMIC_00630	hypothetical protein	d1y71a1	21.4	35	17	SH3-like barrel	Kinase-associated protein B-like	Kinase-associated protein B-like
SLAVMIC_00631	hypothetical protein	c2ao9H_	48.2	25	84	1.9	PDB header:structural genomics, unknown function	Chain: H: PDB Molecule:phage protein;
SLAVMIC_00632	hypothetical protein
SLAVMIC_00633	hypothetical protein	d1h3ga2	18.4	43	21	Glycosyl hydrolase domain	Glycosyl hydrolase domain	alpha-Amylases, C-terminal beta-sheet domain
SLAVMIC_00634	hypothetical protein	c6mr1A_	72.5	20	22	1.35	PDB header:protein binding	Chain: A: PDB Molecule:carbon dioxide concentrating mechanism protein;
SLAVMIC_00635	putative 36.7 kDa protein	c3pvsA_	98.1	20	65	2.5	PDB header:recombination	Chain: A: PDB Molecule:replication-associated recombination protein a;
SLAVMIC_00636	hypothetical protein	c3aizD_	87.1	13	78	2.8	PDB header:replication	Chain: D: PDB Molecule:dna polymerase sliding clamp c;
SLAVMIC_00637	hypothetical protein	c3hymK_	43.5	67	13	2.8	PDB header:cell cycle, ligase	Chain: K: PDB Molecule:anaphase-promoting complex subunit cdc26;
SLAVMIC_00638	gp293	c1vciA_	99.9	8	97	2.9	PDB header:transport protein	Chain: A: PDB Molecule:sugar-binding transport atp-binding protein;
SLAVMIC_00639	hypothetical protein	c4ixjB_	29.7	56	14	1.98	PDB header:cell adhesion	Chain: B: PDB Molecule:fimbrial protein (pilin);
SLAVMIC_00640	hypothetical protein	d2pqrb1	40.8	24	58	alpha-alpha superhelix	TPR-like	Tetratricopeptide repeat (TPR)
SLAVMIC_00641	hypothetical protein	d1uf2c1	23.9	50	11	A virus capsid protein alpha-helical domain	A virus capsid protein alpha-helical domain	Phytoreovirus capsid
SLAVMIC_00642	hypothetical protein	c2m2kA_	99.9	21	52	UNK	PDB header:transport protein	Chain: A: PDB Molecule:hasb protein;
SLAVMIC_00643	hypothetical protein	d4bcla_	47.1	28	54	Bacteriochlorophyll A protein	Bacteriochlorophyll A protein	Bacteriochlorophyll A protein
SLAVMIC_00644	hypothetical protein	c4yy2A_	21.8	89	12	1.85	PDB header:de novo protein	Chain: A: PDB Molecule:dtor_3x33l;
SLAVMIC_00645	hypothetical protein	d1dz3a_	93	14	76	Flavodoxin-like	CheY-like	CheY-related
SLAVMIC_00646	hypothetical protein	c3kifD_	30.7	31	21	2.5	PDB header:sugar binding protein	Chain: D: PDB Molecule:5-bladed beta-propeller lectin;
SLAVMIC_00647	hypothetical protein	d1ovya_	47.5	35	11	Ribonuclease H-like motif	Translational machinery components	Ribosomal protein L18 and S11
SLAVMIC_00648	hypothetical protein	c6fx6A_	18	26	31	2.25	PDB header:unknown function	Chain: A: PDB Molecule:satie-ted;
SLAVMIC_00649	hypothetical protein	c5a9iB_	34.2	33	35	2.84	PDB header:transport protein	Chain: B: PDB Molecule:solute carrier family 15 member 2;
SLAVMIC_00650	2OG-Fe(II) oxygenase superfamily protein	c3itqB_	100	23	96	1.4	PDB header:oxidoreductase	Chain: B: PDB Molecule:prolyl 4-hydroxylase, alpha subunit domain protein;
SLAVMIC_00651	Chaperone protein DnaJ	c4j80B_	100	19	97	2.9	PDB header:chaperone	Chain: B: PDB Molecule:chaperone protein dnaj 2;
SLAVMIC_00652	hypothetical protein	c4kw3A_	42.8	36	13	2.7	PDB header:viral protein	Chain: A: PDB Molecule:ns1;
SLAVMIC_00653	endonuclease subunit	c5xeiA_	100	13	99	2.6	PDB header:dna binding protein, cell cycle	Chain: A: PDB Molecule:chromosome partition protein smc;
SLAVMIC_00654	hypothetical protein	c3lqzA_	53.9	10	39	3.25	PDB header:immune system	Chain: A: PDB Molecule:hla class ii histocompatibility antigen, dp alpha 1 chain;
SLAVMIC_00655	hypothetical protein	d1zx0a1	100	26	98	S-adenosyl-L-methionine-dependent methyltransferases	S-adenosyl-L-methionine-dependent methyltransferases	Guanidinoacetate methyltransferase
SLAVMIC_00656	hypothetical protein	c1kveB_	28.3	64	4	1.8	PDB header:toxin	Chain: B: PDB Molecule:smk toxin;
SLAVMIC_00657	hypothetical protein	c6bk6A_	13.6	27	0	2.5	PDB header:viral protein	Chain: A: PDB Molecule:hendra virus matrix protein;
SLAVMIC_00658	hypothetical protein	c2digA_	22.3	33	34	UNK	PDB header:dna binding protein	Chain: A: PDB Molecule:lamin-b receptor;
SLAVMIC_00659	hypothetical protein	c5fokA_	99.6	13	54	1.9	PDB header:metal transport	Chain: A: PDB Molecule:iron transport outer membrane receptor;
SLAVMIC_00660	hypothetical protein	d2uubk1	12.4	26	80	Ribonuclease H-like motif	Translational machinery components	Ribosomal protein L18 and S11
SLAVMIC_00670	hypothetical protein	c1yn3A_	34.4	37	33	1.35	PDB header:toxin, protein binding	Chain: A: PDB Molecule:truncated cell surface protein map-w;
SLAVMIC_00671	hypothetical protein	c2dtbA_	41	80	10	UNK	PDB header:toxin	Chain: A: PDB Molecule:delta-toxin;
SLAVMIC_00677	Elongation factor G	c5ancK_	100	29	98	4.2	PDB header:translation	Chain: K: PDB Molecule:elongation factor tu gtp-binding domain-containing protein
SLAVMIC_00678	hypothetical protein	d1o8ba2	23.2	40	18	Ferredoxin-like	D-ribose-5-phosphate isomerase (RpiA), lid domain	D-ribose-5-phosphate isomerase (RpiA), lid domain
SLAVMIC_00679	Leucine--tRNA ligase	c3ziuA_	100	44	98	2.07	PDB header:ligase	Chain: A: PDB Molecule:leucyl-trna synthetase;
SLAVMIC_00680	hypothetical protein	d2heqa1	28	33	41	SH3-like barrel	YorP-like	YorP-like
SLAVMIC_00681	hypothetical protein	d2do3a1	85.5	48	27	SH3-like barrel	Translation proteins SH3-like domain	SPT5 KOW domain-like
SLAVMIC_00682	hypothetical protein	c2ns2A_	44.1	28	34	2.2	PDB header:cell cycle	Chain: A: PDB Molecule:spindlin-1;
SLAVMIC_00683	hypothetical protein	c2z5bB_	27.6	52	33	1.96	PDB header:chaperone	Chain: B: PDB Molecule:uncharacterized protein ylr021w;
SLAVMIC_00684	hypothetical protein	c5fyoA_	18.2	31	11	1.5	PDB header:hydrolase	Chain: A: PDB Molecule:phosphoinositol-specific phospholipase c;
SLAVMIC_00685	hypothetical protein	c5v89A_	25.9	20	38	1.55	PDB header:ligase / protein binding	Chain: A: PDB Molecule:dcn1-like protein 4;
SLAVMIC_00686	Asparagine--tRNA ligase	c2xgtB_	100	29	99	1.9	PDB header:ligase	Chain: B: PDB Molecule:asparaginyl-trna synthetase, cytoplasmic;
SLAVMIC_00687	hypothetical protein	c1gr0A_	33.7	14	45	1.95	PDB header:isomerase	Chain: A: PDB Molecule:inositol-3-phosphate synthase;
SLAVMIC_00688	hypothetical protein	d2go8a1	35.7	86	7	Ferredoxin-like	Dimeric alpha+beta barrel	PG130-like
SLAVMIC_00689	hypothetical protein	c6dzpg_	33.6	17	82	3.42	PDB header:ribosome	Chain: G: PDB Molecule:50s ribosomal protein l6;
SLAVMIC_00690	hypothetical protein	c4hfxC_	23.3	75	9	2.54	PDB header:transcription	Chain: C: PDB Molecule:transcription elongation factor b polypeptide 3;
SLAVMIC_00691	Lysine--tRNA ligase	c4ex5A_	100	45	99	2.4	PDB header:transferase	Chain: A: PDB Molecule:lysine--trna ligase;
SLAVMIC_00692	hypothetical protein	c3rg0A_	28	38	10	2.57	PDB header:chaperone	Chain: A: PDB Molecule:calreticulin;
SLAVMIC_00693	hypothetical protein	c5vwzD_	23.6	78	7	1.62	PDB header:apoptosis	Chain: D: PDB Molecule:bcl-2-like protein 11;
SLAVMIC_00694	hypothetical protein	c3jc7B_	67.3	44	26	4.8	PDB header:hydrolase	Chain: B: PDB Molecule:dna replication complex gins protein psf2;
SLAVMIC_00695	Nicotinate phosphoribosyltransferase	c2im5C_	100	32	96	2.2	PDB header:transferase	Chain: C: PDB Molecule:nicotinate phosphoribosyltransferase;
SLAVMIC_00696	hypothetical protein	c5l85B_	46.6	45	17	UNK	PDB header:signaling protein	Chain: B: PDB Molecule:nuclear fragile x mental retardation-interacting protein 1;
SLAVMIC_00697	hypothetical protein	d1b22a_	11.3	25	50	SAM domain-like	Rad51 N-terminal domain-like	DNA repair protein Rad51, N-terminal domain
SLAVMIC_00698	hypothetical protein	c4b1oQ_	29.8	43	25	4.32	PDB header:transferase/dna	Chain: Q: PDB Molecule:rna polymerase subunit 13;
SLAVMIC_00699	hypothetical protein	c2g9pA_	33.2	40	13	UNK	PDB header:antimicrobial protein	Chain: A: PDB Molecule:antimicrobial peptide latarcin 2a;
SLAVMIC_00700	hypothetical protein	c2nbaA_	42.1	19	30	UNK	PDB header:dna binding protein	Chain: A: PDB Molecule:prepilin-type cleavage/methylation n-terminal domain
SLAVMIC_00701	ADP-ribose pyrophosphatase	d1vhza_	100	17	97	Nudix	Nudix	MutT-like
SLAVMIC_00702	gp281	c1yunB_	100	22	99	2	PDB header:transferase	Chain: B: PDB Molecule:probable nicotinate-nucleotide
SLAVMIC_00703	hypothetical protein	d1vr8a1	70.8	38	31	TM1622-like	TM1622-like	TM1622-like
SLAVMIC_00704	hypothetical protein	c6fviA_	23.6	29	16	1	PDB header:cell cycle	Chain: A: PDB Molecule:centrosomal protein of 192 kda;
SLAVMIC_00705	hypothetical protein	c2vkcA_	96.6	29	83	UNK	PDB header:hydrolase	Chain: A: PDB Molecule:nedd4-binding protein 2;
SLAVMIC_00706	hypothetical protein	d1i7na1	22.3	40	15	PreATP-grasp domain	PreATP-grasp domain	Synapsin domain
SLAVMIC_00707	hypothetical protein	d1nxza1	43.6	38	15	PUA domain-like	PUA domain-like	YggJ N-terminal domain-like
SLAVMIC_00708	hypothetical protein	d1c0ma2	64.8	23	22	Ribonuclease H-like motif	Ribonuclease H-like	Retroviral integrase, catalytic domain
SLAVMIC_00709	Nicotinamidase/pyrazinamidase	d1nbaa_	100	17	94	Isochorismatase-like hydrolases	Isochorismatase-like hydrolases	Isochorismatase-like hydrolases
SLAVMIC_00710	hypothetical protein	c2mg1A_	57.3	69	7	UNK	PDB header:viral protein	Chain: A: PDB Molecule:transmembrane protein gp41;
SLAVMIC_00711	NH(3)-dependent NAD+ synthetase NadE	d1kqpa_	100	30	97	Adenine nucleotide alpha hydrolase-like	Adenine nucleotide alpha hydrolases-like	N-type ATP pyrophosphatases
SLAVMIC_00712	hypothetical protein	c6b3jP_	36.5	45	32	3.3	PDB header:signaling protein	Chain: P: PDB Molecule:exendin-p5;
SLAVMIC_00713	hypothetical protein	c3n9mC_	17.5	33	60	2.49	PDB header:oxidoreductase	Chain: C: PDB Molecule:putative uncharacterized protein;
SLAVMIC_00714	hypothetical protein	c6mizC_	44.9	26	22	6.1	PDB header:membrane protein	Chain: C: PDB Molecule:transient receptor potential cation channel subfamily m
SLAVMIC_00715	hypothetical protein	c6f0kH_	31.5	67	8	3.87	PDB header:membrane protein	Chain: H: PDB Molecule:acth;
SLAVMIC_00716	hypothetical protein	c3uzuA_	75.7	19	66	1.75	PDB header:transferase	Chain: A: PDB Molecule:ribosomal rna small subunit methyltransferase a;
SLAVMIC_00717	Magnesium and cobalt efflux protein CorC	c6n7eA_	100	40	45	3.5	PDB header:metal transport	Chain: A: PDB Molecule:metal transporter cnnm2,metal transporter cnnm2;
SLAVMIC_00718	hypothetical protein	c3u1dA_	24	24	30	1.8	PDB header:structural genomics, unknown function	Chain: A: PDB Molecule:uncharacterized protein;
SLAVMIC_00719	hypothetical protein	c6gw6B_	99.8	20	47	2.21	PDB header:toxin	Chain: B: PDB Molecule:xre antitoxin;
SLAVMIC_00720	hypothetical protein	d1ug3a2	20.2	27	68	alpha-alpha superhelix	ARM repeat	MIF4G domain-like
SLAVMIC_00721	hypothetical protein	d1mija_	41.9	50	34	DNA/RNA-binding 3-helical bundle	Homeodomain-like	Homeodomain
SLAVMIC_00722	hypothetical protein	d1b7ea_	29.6	41	8	Ribonuclease H-like motif	Ribonuclease H-like	Transposase inhibitor (Tn5 transposase)
SLAVMIC_00723	hypothetical protein	c2nawA_	12.3	45	12	UNK	PDB header:toxin	Chain: A: PDB Molecule:exendin-4, alpha/kappa-conotoxin pl14a chimera;
SLAVMIC_00724	gp207	c4fx5A_	99.9	13	86	1.73	PDB header:blood clotting	Chain: A: PDB Molecule:von willebrand factor type a;
SLAVMIC_00725	hypothetical protein	c3j01A_	29.1	30	44	7.1	PDB header:ribosome/ribosomal protein	Chain: A: PDB Molecule:preprotein translocase secy subunit;
SLAVMIC_00726	hypothetical protein	d1dl6a_	78.6	24	36	Rubredoxin-like	Zinc beta-ribbon	Transcriptional factor domain
SLAVMIC_00727	hypothetical protein	d2cqaa1	35.5	28	31	OB-fold	Nucleic acid-binding proteins	TIP49 domain
SLAVMIC_00728	putative ribonuclease	c5xguB_	100	30	96	1.85	PDB header:hydrolase	Chain: B: PDB Molecule:ribonuclease r;
SLAVMIC_00729	hypothetical protein	c3nx6A_	42.3	33	44	1.97	PDB header:chaperone	Chain: A: PDB Molecule:10kda chaperonin;
SLAVMIC_00730	hypothetical protein	d1sraa_	70.5	26	58	EF Hand-like	EF-hand	Osteonectin
SLAVMIC_00731	hypothetical protein	c5yrqE_	45.1	32	25	2	PDB header:dna binding protein	Chain: E: PDB Molecule:dna repair protein rad5,dna repair protein rev1;
SLAVMIC_00732	hypothetical protein	c3swyB_	67	57	11	1.9	PDB header:transport protein	Chain: B: PDB Molecule:cyclic nucleotide-gated cation channel alpha-3;
SLAVMIC_00733	hypothetical protein	d1tula_	13.1	47	17	beta-clip	Tlp20, baculovirus telokin-like protein	Tlp20, baculovirus telokin-like protein
SLAVMIC_00734	hypothetical protein	c5hkqI_	68.4	32	73	2	PDB header:toxin/antitoxin	Chain: I: PDB Molecule:cdii immunity protein;
SLAVMIC_00735	hypothetical protein	d1eysh2	22.3	56	7	Single transmembrane helix	Photosystem II reaction centre subunit H, transmembrane region	Photosystem II reaction centre subunit H, transmembrane region
SLAVMIC_00736	hypothetical protein	c6ah3E_	35.9	20	19	3.48	PDB header:hydrolase/rna	Chain: E: PDB Molecule:ribonuclease p/mrp protein subunit pop5;
SLAVMIC_00737	hypothetical protein	c1h3oA_	20.5	35	17	2.3	PDB header:transcription/tbp-associated factors	Chain: A: PDB Molecule:transcription initiation factor tfiid 135 kda subunit;
SLAVMIC_00738	hypothetical protein	c2ra9A_	84.9	30	31	1.4	PDB header:unknown function	Chain: A: PDB Molecule:uncharacterized protein duf1285;
SLAVMIC_00739	hypothetical protein	c1cl4A_	22.4	50	7	UNK	PDB header:viral protein	Chain: A: PDB Molecule:protein (gag polyprotein);
SLAVMIC_00740	putative poly A polymerase	c1yj5B_	100	25	95	2.8	PDB header:transferase	Chain: B: PDB Molecule:5' polynucleotide kinase-3' phosphatase catalytic domain;
SLAVMIC_00741	hypothetical protein	c6jhoD_	26.4	41	19	2.1	PDB header:coupling protein	Chain: D: PDB Molecule:cag pathogenicity island protein (cag5);
SLAVMIC_00742	hypothetical protein	c3w6qC_	34	20	34	2.05	PDB header:oxidoreductase	Chain: C: PDB Molecule:tyrosinase;
SLAVMIC_00743	hypothetical protein	c1ezjA_	29.8	42	19	1.9	PDB header:viral protein, transferase	Chain: A: PDB Molecule:nucleocapsid phosphoprotein;
SLAVMIC_00744	hypothetical protein	c6vagA_	50.2	23	26	1.4	PDB header:viral protein	Chain: A: PDB Molecule:phosphoprotein;
SLAVMIC_00745	hypothetical protein	d1qn2a_	34.4	45	9	Cytochrome c	Cytochrome c	monodomain cytochrome c
SLAVMIC_00746	hypothetical protein	d1qtma2	98.9	21	46	DNA/RNA polymerases	DNA/RNA polymerases	DNA polymerase I
SLAVMIC_00747	hypothetical protein	c2ex5B_	19.6	28	20	2.2	PDB header:hydrolase/dna	Chain: B: PDB Molecule:dna endonuclease i-ceui;
SLAVMIC_00748	hypothetical protein	c3egbA_	71.2	22	14	3.25	PDB header:protein binding	Chain: A: PDB Molecule:protein pellino homolog 2;
SLAVMIC_00749	hypothetical protein	c7bvfB_	53.8	50	3	2.97	PDB header:transferase	Chain: B: PDB Molecule:probable arabinosyltransferase b;
SLAVMIC_00750	hypothetical protein	c5lxjA_	11.2	44	19	UNK	PDB header:viral protein	Chain: A: PDB Molecule:phosphoprotein;
SLAVMIC_00751	hypothetical protein	c4v194_	21.9	35	17	3.4	PDB header:ribosome	Chain: 4: PDB Molecule:mitoribosomal protein bl31m, mrpl55;
SLAVMIC_00752	hypothetical protein	c5tdyA_	81.2	55	24	2.11	PDB header:motor protein	Chain: A: PDB Molecule:flagellar m-ring protein;
SLAVMIC_00753	hypothetical protein	d3cdda2	18.7	19	16	Phage tail proteins	Phage tail proteins	Baseplate protein-like
SLAVMIC_00754	hypothetical protein	c5buvC_	28.9	27	32	1.75	PDB header:isomerase	Chain: C: PDB Molecule:putative epimerase;
SLAVMIC_00755	hypothetical protein	d1gxie_	35.9	40	21	SH3-like barrel	Electron transport accessory proteins	Photosystem I accessory protein E (PsaE)
SLAVMIC_00756	hypothetical protein	d1xpna_	54.8	23	33	Prealbumin-like	Hypothetical protein PA1324	Hypothetical protein PA1324
SLAVMIC_00757	hypothetical protein	c3ap3A_	97.8	16	80	3.5	PDB header:transferase	Chain: A: PDB Molecule:protein-tyrosine sulfotransferase 2;
SLAVMIC_00758	hypothetical protein	c3l8jA_	39.5	32	25	3.05	PDB header:protein binding	Chain: A: PDB Molecule:programmed cell death protein 10;
SLAVMIC_00759	hypothetical protein	c3epvB_	46.6	15	14	1.74	PDB header:metal binding protein	Chain: B: PDB Molecule:nickel and cobalt resistance protein cnrr;
SLAVMIC_00760	hypothetical protein	c4mjsQ_	35.4	43	9	2.5	PDB header:transferase/protein binding	Chain: Q: PDB Molecule:protein kinase c zeta type;
SLAVMIC_00761	hypothetical protein	c3f1yC_	99.9	17	28	2.2	PDB header:transferase	Chain: C: PDB Molecule:mannosyl-3-phosphoglycerate synthase;
SLAVMIC_00762	hypothetical protein	c3eebB_	44.1	24	65	2.1	PDB header:toxin	Chain: B: PDB Molecule:rtx toxin rtxa;
SLAVMIC_00763	hypothetical protein	c6e7kB_	53.6	22	16	2.8	PDB header:hydrolase	Chain: B: PDB Molecule:lipoprotein lipase;
SLAVMIC_00764	hypothetical protein	c6ig4B_	74	44	8	2.26	PDB header:transferase	Chain: B: PDB Molecule:phosphatidate cytidylyltransferase, mitochondrial;
SLAVMIC_00765	hypothetical protein	c6gvwD_	24.4	9	14	3.75	PDB header:signaling protein	Chain: D: PDB Molecule:brisc and brca1-a complex member 1;
SLAVMIC_00766	hypothetical protein	d2obba1	94.3	37	65	HAD-like	HAD-like	BT0820-like
SLAVMIC_00767	hypothetical protein	c4pj0L_	12.4	50	18	2.44	PDB header:oxidoreductase, electron transport	Chain: L: PDB Molecule:photosystem ii reaction center protein l;
SLAVMIC_00768	hypothetical protein	c6patB_	93.5	27	41	5.8	PDB header:signaling protein	Chain: B: PDB Molecule:soluble guanylyl cyclase beta-1 subunit;
SLAVMIC_00769	hypothetical protein	c6rqfO_	24.9	48	36	3.58	PDB header:photosynthesis	Chain: O: PDB Molecule:cytochrome b6-f complex subunit 5;
SLAVMIC_00770	Chaperone protein DnaK	c2khoA_	100	57	93	UNK	PDB header:chaperone	Chain: A: PDB Molecule:heat shock protein 70;
SLAVMIC_00771	hypothetical protein	c3sf4F_	33.1	73	9	2.6	PDB header:signaling protein/protein binding	Chain: F: PDB Molecule:protein inscuteable homolog;
SLAVMIC_00772	hypothetical protein	c6a6iG_	54.1	29	17	2.6	PDB header:hydrolase	Chain: G: PDB Molecule:excision repair cross-complementing rodent repair
SLAVMIC_00773	hypothetical protein	c4h0cA_	18	22	24	1.62	PDB header:hydrolase	Chain: A: PDB Molecule:phospholipase/carboxylesterase;
SLAVMIC_00774	hypothetical protein	c2ia5C_	99.9	14	70	2.9	PDB header:transferase	Chain: C: PDB Molecule:polynucleotide kinase;
SLAVMIC_00775	hypothetical protein	c3ieeA_	30.7	38	52	1.7	PDB header:structural genomics, unknown function	Chain: A: PDB Molecule:putative exported protein;
SLAVMIC_00776	hypothetical protein	d2e74d2	45.9	67	12	Single transmembrane helix	ISP transmembrane anchor	ISP transmembrane anchor
SLAVMIC_00777	hypothetical protein	d1ohfa_	37.7	26	28	Nucleoplasmin-like/VP (viral coat and capsid proteins)	Positive stranded ssRNA viruses	Tetraviridae-like VP
SLAVMIC_00778	hypothetical protein	d1oz2a3	26	19	13	SH3-like barrel	Tudor/PWWP/MBT	MBT repeat
SLAVMIC_00779	hypothetical protein	c2wsiA_	23.1	34	9	1.9	PDB header:transferase	Chain: A: PDB Molecule:fad synthetase;
SLAVMIC_00780	hypothetical protein	c2j0bA_	52	13	84	2.1	PDB header:transferase	Chain: A: PDB Molecule:beta-1,3-n-acetylglucosaminyltransferase manic fringe;
SLAVMIC_00781	hypothetical protein	c5mm1A_	97.8	17	68	2.6	PDB header:membrane protein	Chain: A: PDB Molecule:dolichol monophosphate mannose synthase;
SLAVMIC_00782	hypothetical protein	d1xhba2	97.3	16	82	Nucleotide-diphospho-sugar transferases	Nucleotide-diphospho-sugar transferases	Polypeptide N-acetylgalactosaminyltransferase 1, N-terminal domain
SLAVMIC_00783	hypothetical protein	c5mm1A_	94.7	12	44	2.6	PDB header:membrane protein	Chain: A: PDB Molecule:dolichol monophosphate mannose synthase;
SLAVMIC_00784	hypothetical protein	c5mm1A_	67.6	14	48	2.6	PDB header:membrane protein	Chain: A: PDB Molecule:dolichol monophosphate mannose synthase;
SLAVMIC_00785	hypothetical protein	c5ly8A_	65.6	23	63	1.28	PDB header:sugar binding protein	Chain: A: PDB Molecule:tail component;
SLAVMIC_00786	hypothetical protein	c3jygB_	31.4	23	15	1.95	PDB header:structural genomics, unknown function	Chain: B: PDB Molecule:uncharacterized protein;
SLAVMIC_00787	SsrA-binding protein	c5zeyC_	100	38	95	12.5	PDB header:ribosome	Chain: C: PDB Molecule:ssra-binding protein;
SLAVMIC_00788	putative peptidase	d1fnoa4	100	23	60	Phosphorylase/hydrolase-like	Zn-dependent exopeptidases	Bacterial dinuclear zinc exopeptidases
SLAVMIC_00789	hypothetical protein	c2rddB_	39.8	30	41	3.5	PDB header:membrane protein/transport protein	Chain: B: PDB Molecule:upf0092 membrane protein yajc;
SLAVMIC_00790	hypothetical protein	c4uf6L_	89.5	50	6	3.69	PDB header:hydrolase	Chain: L: PDB Molecule:nuclear factor related to kappa-b-binding protein;
SLAVMIC_00791	hypothetical protein	c3ofeB_	38	18	30	2.29	PDB header:chaperone	Chain: B: PDB Molecule:ldlr chaperone boca;
SLAVMIC_00792	hypothetical protein	c2n7fA_	69.1	78	12	UNK	PDB header:toxin	Chain: A: PDB Molecule:muo-conotoxin mfvia;
SLAVMIC_00793	hypothetical protein	c3pntA_	8.5	19	8	2.8	PDB header:hydrolase/hydrolase inhibitor	Chain: A: PDB Molecule:nad+-glycohydrolase;
SLAVMIC_00794	putative N-acetylmuramoyl-L-alanine amidase	c2bh7A_	100	25	64	2.2	PDB header:hydrolase	Chain: A: PDB Molecule:n-acetylmuramoyl-l-alanine amidase;
SLAVMIC_00795	hypothetical protein	c6mf5B_	74.9	41	19	2.7	PDB header:cell cycle, transferase	Chain: B: PDB Molecule:cell cycle serine/threonine-protein kinase cdc5/msd2;
SLAVMIC_00796	hypothetical protein	c1h2iG_	38.3	32	22	2.7	PDB header:dna binding protein	Chain: G: PDB Molecule:dna repair protein rad52 homolog;
SLAVMIC_00797	hypothetical protein	d1g4yb_	33.1	19	11	Small-conductance potassium channel	Small-conductance potassium channel	Small-conductance potassium channel
SLAVMIC_00798	30S ribosomal protein S21	c2z4mU_	98.8	33	80	4.45	PDB header:ribosome	Chain: U: PDB Molecule:30s ribosomal protein s21;
SLAVMIC_00799	chaperonin DnaJ	c4j80B_	100	41	97	2.9	PDB header:chaperone	Chain: B: PDB Molecule:chaperone protein dnaj 2;
SLAVMIC_00800	hypothetical protein	c4a0tB_	17.6	44	8	1.9	PDB header:viral protein	Chain: B: PDB Molecule:tail fiber protein;
SLAVMIC_00801	Protein GrpE	c4aniA_	100	24	86	4.09	PDB header:chaperone	Chain: A: PDB Molecule:protein grpe;
SLAVMIC_00802	hypothetical protein	c2lseA_	44.3	63	16	UNK	PDB header:de novo protein	Chain: A: PDB Molecule:four helix bundle protein;
SLAVMIC_00803	hypothetical protein	c3be3A_	100	36	90	2.04	PDB header:structural genomics, unknown function	Chain: A: PDB Molecule:uncharacterized protein;
SLAVMIC_00804	hypothetical protein	c5ey5A_	34.6	32	70	1.97	PDB header:lyase	Chain: A: PDB Molecule:lbcats-a;
SLAVMIC_00805	hypothetical protein	c4bigA_	33.8	35	16	2.27	PDB header:immune system	Chain: A: PDB Molecule:uncharacterized lipoprotein saouhsc_00053;
SLAVMIC_00806	hypothetical protein	d1yoza1	23.6	50	19	AF0941-like	AF0941-like	AF0941-like
SLAVMIC_00807	hypothetical protein	d2pw9a1	17.2	27	12	Cytidine deaminase-like	Cytidine deaminase-like	FdhD/NarQ
SLAVMIC_00808	hypothetical protein	d1hjra_	69.4	17	60	Ribonuclease H-like motif	Ribonuclease H-like	RuvC resolvase
SLAVMIC_00809	hypothetical protein	c6fo1G_	66.1	19	52	3.57	PDB header:chaperone	Chain: G: PDB Molecule:rna polymerase ii-associated protein 3;
SLAVMIC_00810	hypothetical protein	d1qcza_	20.1	21	86	Flavodoxin-like	N5-CAIR mutase (phosphoribosylaminoimidazole carboxylase, PurE)	N5-CAIR mutase (phosphoribosylaminoimidazole carboxylase, PurE)
SLAVMIC_00811	hypothetical protein	d2o8ra4	61.3	25	71	Phospholipase D/nuclease	Phospholipase D/nuclease	Polyphosphate kinase C-terminal domain
SLAVMIC_00812	hypothetical protein	c6sceA_	35.8	25	28	1.83	PDB header:dna	Chain: A: PDB Molecule:uncharacterized protein;
SLAVMIC_00813	gp114	c3siiA_	100	30	98	1.48	PDB header:hydrolase/hydrolase inhibitor	Chain: A: PDB Molecule:poly(adp-ribose) glycohydrolase;
SLAVMIC_00814	hypothetical protein	d1xmxa_	52.5	18	23	Restriction endonuclease-like	Restriction endonuclease-like	Hypothetical protein VC1899
SLAVMIC_00815	hypothetical protein	c1aqjB_	97.1	27	51	2.6	PDB header:methyltransferase	Chain: B: PDB Molecule:adenine-n6-dna-methyltransferase taqi;
SLAVMIC_00816	hypothetical protein	c5u0pT_	35.6	43	36	4.4	PDB header:transcription	Chain: T: PDB Molecule:mediator complex subunit 20;
SLAVMIC_00817	hypothetical protein	d1f0la2	45.8	39	35	ADP-ribosylation	ADP-ribosylation	ADP-ribosylating toxins
SLAVMIC_00818	hypothetical protein	c3dkxA_	33	23	82	2.7	PDB header:replication	Chain: A: PDB Molecule:replication protein repb;
SLAVMIC_00819	hypothetical protein	c6ucvJ_	15.8	50	32	4.1	PDB header:translocase	Chain: J: PDB Molecule:mitochondrial import receptor subunit tom22;
SLAVMIC_00820	hypothetical protein	c3wfpA_	99.8	14	84	4.01	PDB header:transferase	Chain: A: PDB Molecule:poly a polymerase;
SLAVMIC_00821	hypothetical protein	c5ts4A_	27.9	38	16	3.01	PDB header:de novo protein	Chain: A: PDB Molecule:denovo ntf2;
SLAVMIC_00822	hypothetical protein	c5nmrA_	50.3	30	9	2.1	PDB header:protein transport	Chain: A: PDB Molecule:sortilin;
SLAVMIC_00823	hypothetical protein	c1z2tA_	32.8	53	22	UNK	PDB header:lipid binding protein	Chain: A: PDB Molecule:anchor peptide ser65-leu87 of almgs;
SLAVMIC_00824	hypothetical protein	c6f8sD_	29.8	18	21	2.5	PDB header:toxin	Chain: D: PDB Molecule:putative killer protein;
SLAVMIC_00825	gp563	c2l1xA_	44.8	37	7	UNK	PDB header:hormone	Chain: A: PDB Molecule:parathyroid hormone;
SLAVMIC_00826	hypothetical protein	d1utya_	68.6	40	31	BTV NS2-like ssRNA-binding domain	BTV NS2-like ssRNA-binding domain	BTV NS2-like ssRNA-binding domain
SLAVMIC_00827	UvsX	c3cmwA_	100	23	86	2.8	PDB header:recombination/dna	Chain: A: PDB Molecule:protein reca;
SLAVMIC_00828	hypothetical protein	c6w3wA_	24.6	54	21	1.55	PDB header:de novo protein	Chain: A: PDB Molecule:denovo ntf2;
SLAVMIC_00829	hypothetical protein	d1tpla_	58.7	21	29	PLP-dependent transferase-like	PLP-dependent transferases	Beta-eliminating lyases
SLAVMIC_00830	hypothetical protein	d3bxda1	45.8	29	23	HD-domain/PDEase-like	HD-domain/PDEase-like	MioX-like
SLAVMIC_00831	hypothetical protein	c3eg9B_	54.5	25	33	3	PDB header:protein transport	Chain: B: PDB Molecule:sec24 related gene family, member d;
SLAVMIC_00832	hypothetical protein	d1tfra1	32.8	32	31	SAM domain-like	5' to 3' exonuclease, C-terminal subdomain	5' to 3' exonuclease, C-terminal subdomain
SLAVMIC_00833	hypothetical protein	c5a9aA_	25.5	27	19	1.82	PDB header:viral protein	Chain: A: PDB Molecule:polyhedrin;
SLAVMIC_00834	hypothetical protein	d1pbua_	78.1	20	42	Ferredoxin-like	eEF1-gamma domain	eEF1-gamma domain
SLAVMIC_00835	hypothetical protein	c3cm6A_	81.9	41	29	2.6	PDB header:hydrolase, apoptosis	Chain: A: PDB Molecule:cell death-related nuclease 4;
SLAVMIC_00836	hypothetical protein	c4u8tD_	32.2	23	20	2.7	PDB header:rna binding protein/rna	Chain: D: PDB Molecule:zyro0g01672p;
SLAVMIC_00837	hypothetical protein	c2kkyA_	26.3	50	10	UNK	PDB header:structural genomics, unknown function	Chain: A: PDB Molecule:uncharacterized protein ecs2156;
SLAVMIC_00838	hypothetical protein	d2ox6a1	48.4	31	62	lambda repressor-like DNA-binding domains	lambda repressor-like DNA-binding domains	YdiL-like
SLAVMIC_00839	site-specific DNA methylase	d2dpma_	100	22	99	S-adenosyl-L-methionine-dependent methyltransferases	S-adenosyl-L-methionine-dependent methyltransferases	N6 adenine-specific DNA methylase, DAM
SLAVMIC_00840	hypothetical protein	c3ja7L_	89.3	28	64	3.63	PDB header:viral protein	Chain: L: PDB Molecule:portal protein gp20;
SLAVMIC_00841	hypothetical protein	c6hfmB_	25.9	24	56	1.55	PDB header:chaperone	Chain: B: PDB Molecule:hsp70/hsp90 co-chaperone cns1;
SLAVMIC_00842	hypothetical protein	c3d19E_	31	29	56	2.3	PDB header:structural genomics, unknown function	Chain: E: PDB Molecule:conserved metalloprotein;
SLAVMIC_00843	hypothetical protein	d8ohma2	24.4	25	8	P-loop containing nucleoside triphosphate hydrolases	P-loop containing nucleoside triphosphate hydrolases	RNA helicase
SLAVMIC_00844	Phosphopantetheine adenylyltransferase	d1o6ba_	100	23	45	Adenine nucleotide alpha hydrolase-like	Nucleotidylyl transferase	Adenylyltransferase
SLAVMIC_00845	hypothetical protein	c4i43A_	22.4	44	6	2	PDB header:splicing	Chain: A: PDB Molecule:a1 cistron-splicing factor aar2;
SLAVMIC_00846	metallophosphoesterase	c5vjwA_	100	21	90	1.8	PDB header:hydrolase	Chain: A: PDB Molecule:rhizobiales-like phosphatase 2;
SLAVMIC_00847	hypothetical protein	c6k4eB_	100	28	89	2.09	PDB header:signaling protein	Chain: B: PDB Molecule:putative serine phosphatase;
SLAVMIC_00848	hypothetical protein	c2n2yA_	35.8	45	6	UNK	PDB header:cell cycle	Chain: A: PDB Molecule:meiosis-expressed gene 1 protein;
SLAVMIC_00849	hypothetical protein	c4ljoA_	54.6	20	19	1.56	PDB header:ligase	Chain: A: PDB Molecule:e3 ubiquitin-protein ligase rnf31;
SLAVMIC_00850	hypothetical protein	c4pqzA_	46.5	10	13	2.3	PDB header:transcription	Chain: A: PDB Molecule:transcriptional protein swt1;
SLAVMIC_00851	hypothetical protein	c5lbhG_	97.9	17	92	2.55	PDB header:transport protein	Chain: G: PDB Molecule:caip;
SLAVMIC_00852	hypothetical protein	c2wtoB_	45.9	43	21	1.85	PDB header:metal binding protein	Chain: B: PDB Molecule:orf131 protein;
SLAVMIC_00853	hypothetical protein	c1h2uB_	22.7	22	50	2.4	PDB header:nuclear protein	Chain: B: PDB Molecule:80 kda nuclear cap binding protein;
SLAVMIC_00854	hypothetical protein	d1dd3a2	82.1	42	15	ClpS-like	ClpS-like	Ribosomal protein L7/12, C-terminal domain
SLAVMIC_00855	hypothetical protein	c1xniI_	44.1	28	14	2.8	PDB header:cell cycle	Chain: I: PDB Molecule:tumor suppressor p53-binding protein 1;
SLAVMIC_00856	hypothetical protein	c3hxrA_	46	25	67	3	PDB header:structural protein	Chain: A: PDB Molecule:nucleoporin nup120;
SLAVMIC_00857	DNA ligase	c3l2pA_	98.6	18	91	3	PDB header:ligase/dna	Chain: A: PDB Molecule:dna ligase 3;
SLAVMIC_00858	hypothetical protein	c3iyoA_	22.7	14	14	10.5	PDB header:virus	Chain: A: PDB Molecule:capsid protein;
SLAVMIC_00859	hypothetical protein	c2yq2A_	25.2	36	45	2.58	PDB header:viral protein	Chain: A: PDB Molecule:bvdv1 e2;
SLAVMIC_00860	hypothetical protein	c6h3aB_	35.1	33	22	5.51	PDB header:ligase	Chain: B: PDB Molecule:swi/snf-related matrix-associated actin-dependent regulator
SLAVMIC_00861	hypothetical protein	c6b4gG_	13.9	22	40	2.65	PDB header:transport protein	Chain: G: PDB Molecule:nucleoporin gle1;
SLAVMIC_00862	hypothetical protein	d1c4qa_	59.2	54	19	OB-fold	Bacterial enterotoxins	Bacterial AB5 toxins, B-subunits
SLAVMIC_00863	hypothetical protein	c4r1kA_	52.7	45	12	2.56	PDB header:structural genomics, unknown function	Chain: A: PDB Molecule:uncharacterized protein;
SLAVMIC_00864	hypothetical protein	c1fooA_	24.1	57	12	2	PDB header:oxidoreductase	Chain: A: PDB Molecule:nitric-oxide synthase;
SLAVMIC_00865	hypothetical protein	d2pmaa1	100	22	54	Acid proteases	Acid proteases	LPG0085-like
SLAVMIC_00866	hypothetical protein	d2etda1	100	44	70	Bromodomain-like	LemA-like	LemA-like
SLAVMIC_00867	hypothetical protein	d1kb0a1	31.1	24	47	Cytochrome c	Cytochrome c	Quinoprotein alcohol dehydrogenase, C-terminal domain
SLAVMIC_00868	hypothetical protein	c3btzA_	38.3	30	23	3	PDB header:oxidoreductase/dna	Chain: A: PDB Molecule:alpha-ketoglutarate-dependent dioxygenase alkb homolog 2;
SLAVMIC_00869	hypothetical protein	c1zg2A_	96.3	28	49	UNK	PDB header:structural genomics, unknown function	Chain: A: PDB Molecule:hypothetical upf0213 protein bh0048;
SLAVMIC_00870	hypothetical protein	d1vqoq1	29.4	21	13	SH3-like barrel	Translation proteins SH3-like domain	Ribosomal proteins L24p and L21e
SLAVMIC_00871	hypothetical protein	c4a1aM_	60.3	38	14	3.52	PDB header:ribosome	Chain: M: PDB Molecule:60s ribosomal protein l5;
SLAVMIC_00872	hypothetical protein	c4z29B_	44.9	28	18	2.03	PDB header:signaling protein	Chain: B: PDB Molecule:magnetotaxis protein mtxa;
SLAVMIC_00873	hypothetical protein	c5jyfB_	56.1	40	4	2.62	PDB header:oxidoreductase	Chain: B: PDB Molecule:glyceraldehyde-3-phosphate dehydrogenase;
SLAVMIC_00874	deoxyribonucleotidase	c3bwvB_	100	26	98	1.55	PDB header:hydrolase	Chain: B: PDB Molecule:putative 5'(3')-deoxyribonucleotidase;
SLAVMIC_00875	hypothetical protein	c2kseA_	67.1	45	20	UNK	PDB header:transferase	Chain: A: PDB Molecule:sensor protein qsec;
SLAVMIC_00876	hypothetical protein	c2d7iA_	92.9	13	31	2.5	PDB header:transferase	Chain: A: PDB Molecule:polypeptide n-acetylgalactosaminyltransferase 10;
SLAVMIC_00877	hypothetical protein	d1sg1x2	40.4	50	6	TNF receptor-like	TNF receptor-like	TNF receptor-like
SLAVMIC_00878	hypothetical protein	c6nukB_	22.4	62	22	1.92	PDB header:de novo protein	Chain: B: PDB Molecule:ferredog-diesel;
SLAVMIC_00879	hypothetical protein	c6d9tA_	97.9	14	57	2	PDB header:transferase	Chain: A: PDB Molecule:glycosyl transferase;
SLAVMIC_00880	hypothetical protein	c3oy2A_	98	15	37	2.31	PDB header:viral protein,transferase	Chain: A: PDB Molecule:glycosyltransferase b736l;
SLAVMIC_00881	hypothetical protein	d2py6a1	99.8	15	88	S-adenosyl-L-methionine-dependent methyltransferases	S-adenosyl-L-methionine-dependent methyltransferases	FkbM-like
SLAVMIC_00882	hypothetical protein	c5gvvF_	93.8	19	47	1.95	PDB header:transferase	Chain: F: PDB Molecule:glycosyl transferase family 8;
SLAVMIC_00883	hypothetical protein	d1mzpa_	17	32	43	Ribosomal protein L1	Ribosomal protein L1	Ribosomal protein L1
SLAVMIC_00884	hypothetical protein	c3ndjA_	99.6	19	75	1.5	PDB header:transferase	Chain: A: PDB Molecule:methyltransferase;
SLAVMIC_00885	hypothetical protein	c4rvgA_	99.9	13	84	2.3	PDB header:transferase	Chain: A: PDB Molecule:d-mycarose 3-c-methyltransferase;
SLAVMIC_00886	hypothetical protein	c3ikmD_	30.2	43	12	3.24	PDB header:transferase	Chain: D: PDB Molecule:dna polymerase subunit gamma-1;
SLAVMIC_00887	hypothetical protein	d1vmja_	100	28	98	YjbQ-like	YjbQ-like	YjbQ-like
SLAVMIC_00888	CMP-N,N'-diacetyllegionaminic acid synthase	d1vica_	100	21	99	Nucleotide-diphospho-sugar transferases	Nucleotide-diphospho-sugar transferases	Cytidylytransferase
SLAVMIC_00889	4-hydroxy-2-oxovalerate aldolase	c3dxiB_	100	21	89	2.04	PDB header:structural genomics, unknown function	Chain: B: PDB Molecule:putative aldolase;
SLAVMIC_00890	3-deoxy-D-manno-octulosonate 8-phosphate phosphatase KdsC	d1k1ea_	100	28	41	HAD-like	HAD-like	Probable phosphatase YrbI
SLAVMIC_00891	hypothetical protein	c6gzuA_	50.8	38	30	1.47	PDB header:transferase	Chain: A: PDB Molecule:conserved membrane protein;
SLAVMIC_00892	hypothetical protein	d1wjia_	89.2	59	24	RuvA C-terminal domain-like	UBA-like	UBA domain
SLAVMIC_00893	hypothetical protein	d1t1ja_	99.4	21	95	Flavodoxin-like	N-(deoxy)ribosyltransferase-like	Hypothetical protein PA1492
SLAVMIC_00894	hypothetical protein	c3nr1A_	93.5	15	68	1.9	PDB header:hydrolase	Chain: A: PDB Molecule:hd domain-containing protein 3;
SLAVMIC_00895	hypothetical protein	c5jm0A_	69.6	27	42	6.3	PDB header:hydrolase	Chain: A: PDB Molecule:alpha-mannosidase,alpha-mannosidase,alpha-mannosidase;
SLAVMIC_00896	hypothetical protein	c3oq0D_	38.2	26	48	2.7	PDB header:cell cycle	Chain: D: PDB Molecule:dbf4;
SLAVMIC_00897	ATPase	c6nyyC_	100	14	96	3	PDB header:translocase	Chain: C: PDB Molecule:afg3-like protein 2;
SLAVMIC_00898	hypothetical protein	c3tnxA_	32	55	6	2.62	PDB header:hydrolase	Chain: A: PDB Molecule:papain;
SLAVMIC_00899	gp576	c5a8jA_	98.8	19	18	1.46	PDB header:transcription	Chain: A: PDB Molecule:vwa2;
SLAVMIC_00900	hypothetical protein	c6nx4A_	25.4	32	24	UNK	PDB header:translation	Chain: A: PDB Molecule:eukaryotic elongation factor 2 kinase;
SLAVMIC_00901	hypothetical protein	c2kpeB_	24.7	62	19	UNK	PDB header:membrane protein	Chain: B: PDB Molecule:glycophorin-a;
SLAVMIC_00902	hypothetical protein	c3f2rB_	33.2	29	35	2.35	PDB header:transferase	Chain: B: PDB Molecule:choline kinase alpha;
SLAVMIC_00903	hypothetical protein	c2r17C_	39.5	21	23	2.8	PDB header:protein transport	Chain: C: PDB Molecule:vacuolar protein sorting-associated protein 35;
SLAVMIC_00904	hypothetical protein	c5opzB_	99.7	22	73	1.34	PDB header:hydrolase	Chain: B: PDB Molecule:chix;
SLAVMIC_00905	hypothetical protein	d1hnfa1	76.7	35	39	Immunoglobulin-like beta-sandwich	Immunoglobulin	V set domains (antibody variable domain-like)
SLAVMIC_00906	hypothetical protein	c2c5uA_	89.8	18	26	2.21	PDB header:ligase	Chain: A: PDB Molecule:rna ligase;
SLAVMIC_00907	hypothetical protein	d1nxha_	32.3	44	11	Hypothetical protein MTH393	Hypothetical protein MTH393	Hypothetical protein MTH393
SLAVMIC_00908	hypothetical protein	c3csyK_	33.5	28	21	3.4	PDB header:immune system/viral protein	Chain: K: PDB Molecule:envelope glycoprotein gp1;
SLAVMIC_00909	capsid decoration protein	d1neia_	9.2	24	2	Hypothetical protein YoaG	Hypothetical protein YoaG	Hypothetical protein YoaG
SLAVMIC_00910	hypothetical protein	c6xyaB_	81	30	8	1.35	PDB header:viral protein	Chain: B: PDB Molecule:rna-dependent rna polymerase;
SLAVMIC_00911	triple helix repeat-containing collagen	c1ygvA_	100	14	49	5.16	PDB header:structural protein/contractile protein	Chain: A: PDB Molecule:collagen i alpha 1;
SLAVMIC_00912	hypothetical protein	c3ottB_	43.7	33	18	2.3	PDB header:transcription	Chain: B: PDB Molecule:two-component system sensor histidine kinase;
SLAVMIC_00913	hypothetical protein	c6qssA_	62	21	19	1.89	PDB header:oxidoreductase	Chain: A: PDB Molecule:malate dehydrogenase;
SLAVMIC_00914	hypothetical protein	c5fyaA_	100	19	93	2.14	PDB header:hydrolase	Chain: A: PDB Molecule:patatin-like protein, plpd;
SLAVMIC_00915	hypothetical protein	d2czca1	24.9	22	36	FwdE/GAPDH domain-like	Glyceraldehyde-3-phosphate dehydrogenase-like, C-terminal domain	GAPDH-like
SLAVMIC_00916	hypothetical protein	d2i15a1	27.9	33	30	MG296-like	MG296-like	MG296-like
SLAVMIC_00917	hypothetical protein	c3ku7B_	46.8	73	6	2.8	PDB header:cell cycle	Chain: B: PDB Molecule:cell division topological specificity factor;
SLAVMIC_00918	hypothetical protein	c6nxfB_	62.1	39	17	2.79	PDB header:nuclear protein	Chain: B: PDB Molecule:meiotic recombination protein rec114;
SLAVMIC_00919	hypothetical protein	c1cqtJ_	31	80	4	3.2	PDB header:gene regulation/dna	Chain: J: PDB Molecule:pou domain, class 2, associating factor 1;
SLAVMIC_00920	gp39	c4v19D_	32.3	20	17	3.4	PDB header:ribosome	Chain: D: PDB Molecule:mitoribosomal protein ul2m, mrpl2;
SLAVMIC_00921	putative Ribonuclease HI	c4ibnA_	100	22	91	1.62	PDB header:hydrolase	Chain: A: PDB Molecule:ribonuclease h;
SLAVMIC_00922	hypothetical protein	c3thtB_	100	31	90	3.01	PDB header:oxidoreductase	Chain: B: PDB Molecule:alkylated dna repair protein alkb homolog 8;
SLAVMIC_00923	ssDNA binding protein	d2a1ka1	100	28	56	OB-fold	Nucleic acid-binding proteins	Phage ssDNA-binding proteins
SLAVMIC_00924	hypothetical protein	c1go4F_	84.3	46	11	2.05	PDB header:cell cycle	Chain: F: PDB Molecule:mitotic spindle assembly checkpoint protein mad1;
SLAVMIC_00925	hypothetical protein	d2etda1	32.3	19	66	Bromodomain-like	LemA-like	LemA-like
SLAVMIC_00926	putative host-like protein	c6iblB_	100	40	97	2.7	PDB header:immune system	Chain: B: PDB Molecule:thioredoxin 1,beta-1 adrenergic receptor;
SLAVMIC_00927	hypothetical protein	c3lvwA_	31.3	43	29	2.5	PDB header:ligase	Chain: A: PDB Molecule:glutamate--cysteine ligase;
SLAVMIC_00928	hypothetical protein	d2py6a1	99.9	18	85	S-adenosyl-L-methionine-dependent methyltransferases	S-adenosyl-L-methionine-dependent methyltransferases	FkbM-like
SLAVMIC_00929	hypothetical protein	c2k9iB_	40.7	37	9	UNK	PDB header:dna binding protein	Chain: B: PDB Molecule:uncharacterized protein orf56;
SLAVMIC_00930	hypothetical protein	c4exnF_	45.1	70	1	2.7	PDB header:cytokine	Chain: F: PDB Molecule:interleukin-34;
SLAVMIC_00931	hypothetical protein	c5vobE_	32.4	38	15	3.02	PDB header:viral protein/immune system	Chain: E: PDB Molecule:envelope glycoprotein ul131a;
SLAVMIC_00932	gp264	c2zkqq_	70.7	37	2	8.7	PDB header:ribosomal protein/rna	Chain: Q: PDB Molecule:
SLAVMIC_00933	gp265	c4nz3A_	94.7	26	7	2.11	PDB header:hydrolase	Chain: A: PDB Molecule:deacetylase da1;
SLAVMIC_00934	hypothetical protein	c4pyzA_	50	47	7	2.84	PDB header:hydrolase	Chain: A: PDB Molecule:ubiquitin carboxyl-terminal hydrolase 7;
SLAVMIC_00935	hypothetical protein	c2p8tA_	65.1	26	22	1.8	PDB header:structural genomics, unknown function	Chain: A: PDB Molecule:hypothetical protein ph0730;
SLAVMIC_00936	30S ribosomal protein S1	c3go5A_	100	22	84	1.4	PDB header:gene regulation	Chain: A: PDB Molecule:multidomain protein with s1 rna-binding domains;
SLAVMIC_00937	hypothetical protein	c3oyyA_	26.3	26	40	1.75	PDB header:translation	Chain: A: PDB Molecule:elongation factor p;
SLAVMIC_00938	hypothetical protein	c4x3nA_	32.2	13	33	1.89	PDB header:protein binding	Chain: A: PDB Molecule:calcium-regulated actin-bundling protein;
SLAVMIC_00939	hypothetical protein	c1okgA_	23.6	25	14	2.1	PDB header:transferase	Chain: A: PDB Molecule:possible 3-mercaptopyruvate sulfurtransferase;
SLAVMIC_00940	putative acyl-CoA thioester hydrolase	c3d6lA_	100	36	97	2.59	PDB header:hydrolase	Chain: A: PDB Molecule:putative hydrolase;
SLAVMIC_00941	hypothetical protein	c1z64A_	47.4	88	3	UNK	PDB header:antimicrobial protein	Chain: A: PDB Molecule:pleruocidin;
SLAVMIC_00942	hypothetical protein	c4gipB_	38.2	42	32	2	PDB header:viral protein	Chain: B: PDB Molecule:fusion glycoprotein f2;
SLAVMIC_00943	hypothetical protein	c4u1dA_	41.7	42	10	3.3	PDB header:translation	Chain: A: PDB Molecule:eukaryotic translation initiation factor 3 subunit a;
SLAVMIC_00944	hypothetical protein	c4dgwC_	26.5	28	26	3.11	PDB header:splicing	Chain: C: PDB Molecule:pre-mrna-splicing factor prp11;
SLAVMIC_00945	hypothetical protein	c4cu5F_	21.6	47	7	2.24	PDB header:hydrolase	Chain: F: PDB Molecule:endolysin;
SLAVMIC_00946	hypothetical protein	d1vjla_	100	20	68	Hypothetical protein TM0160	Hypothetical protein TM0160	Hypothetical protein TM0160
SLAVMIC_00947	hypothetical protein	c3c0tA_	42.8	30	14	2.4	PDB header:transcription	Chain: A: PDB Molecule:mediator of rna polymerase ii transcription
SLAVMIC_00948	hypothetical protein	d1iufa1	21.9	70	8	DNA/RNA-binding 3-helical bundle	Homeodomain-like	Centromere-binding
SLAVMIC_00949	hypothetical protein	c5zvtM_	16.8	50	7	3.3	PDB header:virus	Chain: M: PDB Molecule:n-terminus of outer capsid protein vp5;
SLAVMIC_00950	hypothetical protein	c3zdoC_	55.7	50	25	2.07	PDB header:viral protein	Chain: C: PDB Molecule:phosphoprotein;
SLAVMIC_00951	hypothetical protein	c5x6cF_	22.5	60	11	3.1	PDB header:rna binding protein	Chain: F: PDB Molecule:uncharacterized protein mj1481;
SLAVMIC_00952	hypothetical protein	d1j0ta_	18.3	50	13	Crustacean CHH/MIH/GIH neurohormone	Crustacean CHH/MIH/GIH neurohormone	Crustacean CHH/MIH/GIH neurohormone
SLAVMIC_00953	hypothetical protein	c4ypiG_	13.9	42	22	3.71	PDB header:rna binding protein	Chain: G: PDB Molecule:polymerase cofactor vp35;
SLAVMIC_00954	hypothetical protein	c1vzjB_	28.2	56	10	2.35	PDB header:hydrolase	Chain: B: PDB Molecule:acetylcholinesterase;
SLAVMIC_00955	hypothetical protein	c4c8dA_	53.6	43	19	2.18	PDB header:oxidoreductase	Chain: A: PDB Molecule:lysine-specific demethylase 3b;
SLAVMIC_00963	hypothetical protein	c1cidA_	41.1	27	36	2.8	PDB header:t-cell surface glycoprotein	Chain: A: PDB Molecule:t cell surface glycoprotein cd4;
SLAVMIC_00966	gp109	c2rffA_	96.9	24	23	1.4	PDB header:transferase	Chain: A: PDB Molecule:putative nucleotidyltransferase;
SLAVMIC_00967	hypothetical protein	c2kxgA_	52.7	39	19	UNK	PDB header:hydrolase inhibitor	Chain: A: PDB Molecule:aspartic protease inhibitor;
SLAVMIC_00968	hypothetical protein	c3eopB_	73.2	25	25	2.3	PDB header:unknown function	Chain: B: PDB Molecule:thymocyte nuclear protein 1;
SLAVMIC_00969	hypothetical protein	d2csba3	44	40	23	SAM domain-like	RuvA domain 2-like	Topoisomerase V repeat domain
SLAVMIC_00970	hypothetical protein	c4pehC_	100	16	96	2.1	PDB header:hydrolase/rna	Chain: C: PDB Molecule:rna lariat debranching enzyme, putative;
SLAVMIC_00971	hypothetical protein	d2fu5a1	24.9	40	14	Mss4-like	Mss4-like	RabGEF Mss4
SLAVMIC_00972	hypothetical protein	c2kdpA_	22	27	17	UNK	PDB header:transcription	Chain: A: PDB Molecule:histone deacetylase complex subunit sap30;
SLAVMIC_00973	hypothetical protein	d1khia2	27.2	86	9	OB-fold	Nucleic acid-binding proteins	Cold shock DNA-binding domain-like
SLAVMIC_00974	hypothetical protein	c4u0zH_	100	23	94	2.95	PDB header:transferase	Chain: H: PDB Molecule:adenosine monophosphate-protein transferase ficd;
SLAVMIC_00975	hypothetical protein	c3dwqD_	23.4	22	33	2.1	PDB header:toxin	Chain: D: PDB Molecule:subtilase cytotoxin, subunit b;
SLAVMIC_00976	hypothetical protein	c1r4gA_	26.3	29	24	UNK	PDB header:viral protein, transferase	Chain: A: PDB Molecule:rna polymerase alpha subunit;
SLAVMIC_00977	hypothetical protein	d1kxpd3	54.9	30	39	Serum albumin-like	Serum albumin-like	Serum albumin-like
SLAVMIC_00978	hypothetical protein	d1pn0a3	16.3	38	24	FAD-linked reductases, C-terminal domain	FAD-linked reductases, C-terminal domain	PHBH-like
SLAVMIC_00979	hypothetical protein	c6ffyA_	99.4	18	21	3.9	PDB header:apoptosis	Chain: A: PDB Molecule:vps10 domain-containing receptor sorcs2;
SLAVMIC_00984	hypothetical protein	c6n7mC_	34.9	64	14	1.78	PDB header:unknown function	Chain: C: PDB Molecule:hypothetical protein cd630_05490;
SLAVMIC_00985	Histidine--tRNA ligase	c3od1A_	100	25	99	1.97	PDB header:transferase	Chain: A: PDB Molecule:atp phosphoribosyltransferase regulatory subunit;
SLAVMIC_00987	hypothetical protein	d1zq1a1	32.1	34	57	Sm-like fold	GatD N-terminal domain-like	GatD N-terminal domain-like
SLAVMIC_00988	hypothetical protein	c2lt1A_	40.2	33	24	UNK	PDB header:transcription	Chain: A: PDB Molecule:card protein;
SLAVMIC_00989	hypothetical protein	c2w7qB_	20.6	32	16	1.88	PDB header:protein transport	Chain: B: PDB Molecule:outer-membrane lipoprotein carrier protein;
SLAVMIC_00990	hypothetical protein	c4ifdI_	58.5	30	64	2.81	PDB header:hydrolase/rna	Chain: I: PDB Molecule:exosome complex component csl4;
SLAVMIC_00991	nucleoside triphosphate pyrophosphohydrolase	d2gtad1	97.6	20	83	all-alpha NTP pyrophosphatases	all-alpha NTP pyrophosphatases	MazG-like
SLAVMIC_00992	hypothetical protein	c4i0xJ_	42	28	22	1.96	PDB header:structural genomics, unknown function	Chain: J: PDB Molecule:esat-6-like protein mab_3113;
SLAVMIC_00993	hypothetical protein	d2diga1	53.5	33	45	SH3-like barrel	Tudor/PWWP/MBT	Tudor domain
SLAVMIC_00994	hypothetical protein	c4ixjB_	53.8	61	16	1.98	PDB header:cell adhesion	Chain: B: PDB Molecule:fimbrial protein (pilin);
SLAVMIC_00995	DNA adenine methylase	c6pbdA_	100	25	71	2.34	PDB header:transferase/dna	Chain: A: PDB Molecule:modification methylase ccrmi;
SLAVMIC_00996	hypothetical protein	c2rsvA_	88.7	32	20	UNK	PDB header:transferase	Chain: A: PDB Molecule:serine/threonine-protein kinase vrk1;
SLAVMIC_00997	hypothetical protein	d1u7pa_	97.1	14	96	HAD-like	HAD-like	Magnesium-dependent phosphatase-1, Mdp1
SLAVMIC_00998	hypothetical protein	d1zq1a1	27.5	50	13	Sm-like fold	GatD N-terminal domain-like	GatD N-terminal domain-like
SLAVMIC_00999	hypothetical protein	c3kf9D_	31.1	47	13	2.6	PDB header:cell cycle/calcium-binding protein	Chain: D: PDB Molecule:myosin light chain kinase 2, skeletal/cardiac muscle;
SLAVMIC_01000	hypothetical protein	c6ftkA_	47	47	11	UNK	PDB header:viral protein	Chain: A: PDB Molecule:envelope protein;
SLAVMIC_01001	hypothetical protein	c3lk2B_	46.1	35	41	2.2	PDB header:protein binding	Chain: B: PDB Molecule:f-actin-capping protein subunit beta isoforms 1 and 2;
SLAVMIC_01002	hypothetical protein	c5ohdB_	38.6	57	7	UNK	PDB header:membrane protein	Chain: B: PDB Molecule:growth hormone receptor;
SLAVMIC_01003	hypothetical protein	c2djgC_	55	24	65	2.05	PDB header:hydrolase	Chain: C: PDB Molecule:dipeptidyl-peptidase 1;
SLAVMIC_01004	COG3236 protein	d2b3wa1	100	30	97	YbiA-like	YbiA-like	YbiA-like
SLAVMIC_01005	putative peptidase	d1fnoa4	100	23	63	Phosphorylase/hydrolase-like	Zn-dependent exopeptidases	Bacterial dinuclear zinc exopeptidases
SLAVMIC_01006	hypothetical protein	c4rvcA_	58.5	13	54	1.77	PDB header:transport protein	Chain: A: PDB Molecule:abc transporter atp-binding protein;
SLAVMIC_01007	hypothetical protein	c4iapB_	15.4	24	10	2.3	PDB header:lipid binding protein/ hydrorase	Chain: B: PDB Molecule:oxysterol-binding protein homolog 3,endolysin,oxysterol-
SLAVMIC_01008	hypothetical protein	c4uirB_	49.5	25	36	2.75	PDB header:lyase	Chain: B: PDB Molecule:oleate hydratase;
SLAVMIC_01009	hypothetical protein	d2pmra1	39.4	27	59	immunoglobulin/albumin-binding domain-like	AF1782-like	AF1782-like
SLAVMIC_01010	hypothetical protein	c2lpuA_	48	24	52	UNK	PDB header:protein transport	Chain: A: PDB Molecule:kmatg10;
SLAVMIC_01011	hypothetical protein	d1in0a1	20.8	30	32	Ferredoxin-like	YajQ-like	YajQ-like
SLAVMIC_01012	S-adenosylmethionine synthase	c5h9uC_	100	47	97	2.67	PDB header:transferase	Chain: C: PDB Molecule:s-adenosylmethionine synthase;
SLAVMIC_01013	hypothetical protein	c2jrwA_	74.8	75	7	UNK	PDB header:immune system	Chain: A: PDB Molecule:cyclic extended pep.1;
SLAVMIC_01014	hypothetical protein	c2kxgA_	39.2	42	12	UNK	PDB header:hydrolase inhibitor	Chain: A: PDB Molecule:aspartic protease inhibitor;
SLAVMIC_01015	Endo-1,3-1,4-beta-glycanase ExsH	c1upsB_	100	25	88	1.82	PDB header:glycosyl hydrolase	Chain: B: PDB Molecule:glcnac-alpha-1,4-gal-releasing endo-beta-galactosidase;
SLAVMIC_01016	hypothetical protein	c3ka5A_	38.3	44	15	1.8	PDB header:chaperone	Chain: A: PDB Molecule:ribosome-associated protein y (psrp-1);
SLAVMIC_01017	hypothetical protein	c2ogfD_	30.9	26	14	1.89	PDB header:structural genomics, unknown function	Chain: D: PDB Molecule:hypothetical protein mj0408;
SLAVMIC_01018	hypothetical protein	c2q2kB_	22.4	42	19	3	PDB header:dna binding protein/dna	Chain: B: PDB Molecule:hypothetical protein;
SLAVMIC_01019	group2 RNA polymerase sigma factor	c6c05F_	100	38	94	5.15	PDB header:transcription	Chain: F: PDB Molecule:rna polymerase sigma factor siga;
SLAVMIC_01020	hypothetical protein	c3dl8D_	29.3	38	8	7.5	PDB header:protein transport	Chain: D: PDB Molecule:sece;
SLAVMIC_01021	hypothetical protein	c3wolB_	42.2	19	63	1.74	PDB header:hydrolase	Chain: B: PDB Molecule:dipeptidyl aminopeptidase bii;
SLAVMIC_01022	hypothetical protein	c2yn0A_	16.5	50	14	1.5	PDB header:transcription	Chain: A: PDB Molecule:transcription factor tau 55 kda subunit;
SLAVMIC_01023	gp36	d1q7sa_	100	33	97	Peptidyl-tRNA hydrolase II	Peptidyl-tRNA hydrolase II	Peptidyl-tRNA hydrolase II
SLAVMIC_01024	hypothetical protein	d1dwka1	19.2	19	47	lambda repressor-like DNA-binding domains	lambda repressor-like DNA-binding domains	Cyanase N-terminal domain
SLAVMIC_01025	Oligopeptidase A	c4ka8A_	100	33	99	1.9	PDB header:hydrolase	Chain: A: PDB Molecule:oligopeptidase a;
SLAVMIC_01026	hypothetical protein	c5o7hE_	46.8	44	42	3	PDB header:antiviral protein	Chain: E: PDB Molecule:cas7fv;
SLAVMIC_01027	hypothetical protein	d1g8fa3	26	31	14	P-loop containing nucleoside triphosphate hydrolases	P-loop containing nucleoside triphosphate hydrolases	ATP sulfurylase C-terminal domain
SLAVMIC_01028	hypothetical protein	c5o60S_	32.4	30	43	3.2	PDB header:ribosome	Chain: S: PDB Molecule:50s ribosomal protein l21;
SLAVMIC_01029	hypothetical protein	d2ea9a1	25.2	28	59	Profilin-like	YeeU-like	YagB/YeeU/YfjZ-like
SLAVMIC_01030	hypothetical protein	c5x5sA_	41.5	19	52	UNK	PDB header:hydrolase	Chain: A: PDB Molecule:amylase;
SLAVMIC_01031	hypothetical protein	c4l8nA_	33.7	20	58	2.5	PDB header:structural genomics, unknown function	Chain: A: PDB Molecule:pdz domain protein;
SLAVMIC_01033	hypothetical protein	c6cghA_	30.9	34	41	UNK	PDB header:chaperone	Chain: A: PDB Molecule:dnaj homolog subfamily c member 2;
SLAVMIC_01034	hypothetical protein	c4cw5B_	61.9	39	25	2.3	PDB header:oxidoreductase	Chain: B: PDB Molecule:dfna;
SLAVMIC_01035	hypothetical protein	c4qc8A_	13.2	27	73	3.2	PDB header:virus	Chain: A: PDB Molecule:vp2;
SLAVMIC_01038	hypothetical protein	d2z8la2	24.6	22	46	beta-Grasp (ubiquitin-like)	Superantigen toxins, C-terminal domain	Superantigen toxins, C-terminal domain
SLAVMIC_01039	hypothetical protein	d1wpba_	23.1	32	29	YfbU-like	YfbU-like	YfbU-like
SLAVMIC_01040	gp124	c2oipE_	100	26	98	2.8	PDB header:transferase, oxidoreductase	Chain: E: PDB Molecule:chain a, crystal structure of dhfr;
SLAVMIC_01041	hypothetical protein	c2o7hF_	25.8	50	11	1.86	PDB header:transcription	Chain: F: PDB Molecule:general control protein gcn4;
SLAVMIC_01042	putative bacterial non-heme ferritin	c3qz3A_	100	32	97	2.1	PDB header:oxidoreductase	Chain: A: PDB Molecule:ferritin;
SLAVMIC_01043	hypothetical protein	d1eqfa2	65.1	18	28	Bromodomain-like	Bromodomain	Bromodomain
SLAVMIC_01044	hypothetical protein	c6g5iz_	28.3	100	9	3.5	PDB header:ribosome	Chain: Z: PDB Molecule:40s ribosomal protein s25;
SLAVMIC_01045	hypothetical protein	c3f5rA_	21.5	31	61	1.7	PDB header:transcription regulator	Chain: A: PDB Molecule:fact complex subunit pob3;
SLAVMIC_01046	hypothetical protein	c4gf1B_	66.6	21	52	UNK	PDB header: transferase	Chain: B: PDB Molecule: putative adp-ribosyltransferase certhrax;
SLAVMIC_01047	hypothetical protein	d1mhyg_	16.6	43	9	Open three-helical up-and-down bundle	Methane monooxygenase hydrolase, gamma subunit	Methane monooxygenase hydrolase, gamma subunit
SLAVMIC_01048	hypothetical protein	c5a08A_	13	50	28	UNK	PDB header: transferase	Chain: A: PDB Molecule: probable mannosyltransferase ktr4;
SLAVMIC_01051	hypothetical protein	c2rpaA_	37.7	64	27	UNK	PDB header: hydrolase	Chain: A: PDB Molecule: katanin p60 atpase-containing subunit a1;

## Sheet: >90% Phyre2 confidence
Locus	Prokka annotation	Confidence (%)	Sequence identity (%)	Alignment coverage (%)	Phyre annotation
SLAVMIC_00003	Alanine--tRNA ligase	100	31	98	Chain: B: PDB Molecule:alanyl-trna synthetase;
SLAVMIC_00004	Aspartate--tRNA(Asp/Asn) ligase	100	38	99	Chain: B: PDB Molecule:hypothetical aspartyl-trna synthetase;
SLAVMIC_00006	tyrosyl-tRNA synthetase	100	26	96	Chain: A: PDB Molecule:tyrosine--trna ligase;
SLAVMIC_00007	TonB-dependent receptor SusC	100	13	97	Chain: A: PDB Molecule:ferripyoverdine receptor;
SLAVMIC_00018	Arginine--tRNA ligase	100	25	96	Chain: A: PDB Molecule:arginyl-trna synthetase;
SLAVMIC_00041	Glutamine--tRNA ligase	100	54	99	Chain: A: PDB Molecule:glutamine--trna ligase;
SLAVMIC_00058	putative peptidase	100	22	54	Bacterial dinuclear zinc exopeptidases
SLAVMIC_00059	Nicotinamide-nucleotide amidohydrolase PncC	100	25	91	CinA-like
SLAVMIC_00064	phosphate starvation-inducible protein	100	33	78	Chain: A: PDB Molecule:phosphate starvation-inducible protein;
SLAVMIC_00068	hypothetical protein	96	14	4	Chain: A: PDB Molecule:photosystem ii stability/assembly factor hcf136;
SLAVMIC_00076	deoxycytidylate deaminase	100	30	97	Chain: C: PDB Molecule:deoxycytidylate deaminase;
SLAVMIC_00082	putative hydrolase	100	18	98	Chain: A: PDB Molecule:conserved hypothetical protein;
SLAVMIC_00083	hypothetical protein	94.7	16	86	Chain: B: PDB Molecule:datp pyrophosphohydrolase;
SLAVMIC_00085	ribonucleotide reductase class Ia beta subunit	100	48	98	Chain: C: PDB Molecule:ribonucleoside-diphosphate reductase 1 subunit beta;
SLAVMIC_00088	putative acyl-CoA dehydrogenase	100	45	99	Chain: C: PDB Molecule:acyl-coa dehydrogenase;
SLAVMIC_00089	ribonucleotide reductase A subunit	100	50	95	Chain: B: PDB Molecule:ribonucleotide reductase r1 protein;
SLAVMIC_00091	DNA primase-helicase subunit	100	18	98	Chain: B: PDB Molecule:replicative dna helicase;
SLAVMIC_00094	Isocitrate dehydrogenase [NADP]	100	47	99	Chain: B: PDB Molecule:isocitrate dehydrogenase;
SLAVMIC_00098	hypothetical protein	100	19	86	Chain: B: PDB Molecule:putative 5'(3')-deoxyribonucleotidase;
SLAVMIC_00100	nucleoside triphosphate pyrophosphohydrolase, MazG	99.9	22	95	MazG-like
SLAVMIC_00104	NADH pyrophosphatase	100	21	93	MutT-like
SLAVMIC_00107	Spermidine N(1)-acetyltransferase	100	16	98	Chain: A: PDB Molecule:bleomycin acetyltransferase;
SLAVMIC_00111	glycosyltransferase family 11	100	17	89	Chain: A: PDB Molecule:nodulation fucosyltransferase;
SLAVMIC_00116	Thioredoxin	99.9	18	79	Chain: A: PDB Molecule:thioredoxin-2;
SLAVMIC_00124	putative DNA topoisomerase II	100	26	97	Chain: D: PDB Molecule:dna gyrase subunit b;
SLAVMIC_00125	putative DNA topoisomerase	100	20	98	Chain: A: PDB Molecule:dna topoisomerase 4 subunit a;
SLAVMIC_00130	putative lysozyme family protein	100	27	57	NMB1012-like
SLAVMIC_00140	SprT-like protein	99.9	20	83	Chain: A: PDB Molecule:sprt-like domain-containing protein spartan;
SLAVMIC_00149	endodeoxyribonuclease	99.9	38	39	GIY-YIG endonuclease
SLAVMIC_00150	hypothetical protein	98.9	21	44	DNA polymerase beta-like
SLAVMIC_00152	Ribonuclease P protein component	100	24	96	RNase P protein
SLAVMIC_00163	hypothetical protein	98.3	21	91	RNA ligase
SLAVMIC_00170	NusG antitermination factor	100	35	95	Chain: B: PDB Molecule:transcription antitermination protein nusg;
SLAVMIC_00172	hypothetical protein	100	23	98	Chain: B: PDB Molecule:phosphotyrosine protein phosphatase;
SLAVMIC_00173	hypothetical protein	91	15	22	Chain: A: PDB Molecule:hnh endonuclease;
SLAVMIC_00177	dihydrofolate reductase	100	36	98	Chain: A: PDB Molecule:dihydrofolate reductase;
SLAVMIC_00179	RNaseH ribonuclease	100	22	95	Chain: A: PDB Molecule:protein (dna polymerase i);
SLAVMIC_00186	putative sporulation protein YhbH	99.9	12	98	Chain: A: PDB Molecule:inter-alpha-trypsin inhibitor heavy chain h1;
SLAVMIC_00191	Peptide chain release factor 1	97	32	93	Release factor
SLAVMIC_00192	Peptide chain release factor RF1	100	33	96	Chain: X: PDB Molecule:peptide chain release factor 1;
SLAVMIC_00195	serine kinase	100	17	64	Chain: A: PDB Molecule:transcriptional regulator (ntrc family);
SLAVMIC_00196	hypothetical protein	96.7	21	50	DNA polymerase I
SLAVMIC_00199	hypothetical protein	100	19	93	Chain: A: PDB Molecule:methylenetetrahydrofolate reductase;
SLAVMIC_00204	virion structural protein	99.7	22	21	Chain: B: PDB Molecule:neck appendage protein;
SLAVMIC_00206	PE-PGRS family protein PE_PGRS18	95.7	12	9	Chain: A: PDB Molecule:low-density lipoprotein receptor-related protein 6;
SLAVMIC_00209	recombination endonuclease subunit	100	19	97	Chain: D: PDB Molecule:mre11;
SLAVMIC_00214	putative metal-dependent phosphohydrolase	95	27	20	Chain: A: PDB Molecule:cgmp-specific 3',5'-cyclic phosphodiesterase;
SLAVMIC_00217	hypothetical protein	98.8	14	89	Chain: A: PDB Molecule:rna 2',3'-cyclic phosphodiesterase;
SLAVMIC_00226	gp92	93.5	20	48	Chain: C: PDB Molecule:tail tube protein gp19;
SLAVMIC_00228	gp90	98.5	22	21	Chain: X: PDB Molecule:tail sheath protein gp18;
SLAVMIC_00238	hypothetical protein	99	12	76	Chain: A: PDB Molecule:green fluorescent protein/cytoplasmic dynein 2 heavy chain
SLAVMIC_00239	hypothetical protein	99.9	15	95	Chain: A: PDB Molecule:candidate response regulator, chey;
SLAVMIC_00240	Sensor protein QseC	100	21	73	Chain: A: PDB Molecule:hybrid kinase;
SLAVMIC_00241	hypothetical protein	99.8	7	93	Chain: D: PDB Molecule:bacteriophytochrome, pas/pac sensor;
SLAVMIC_00244	Glutamate--tRNA ligase	100	47	99	Chain: A: PDB Molecule:glutamate--trna ligase;
SLAVMIC_00249	Putative sugar phosphate isomerase YwlF	100	41	59	Ribose/Galactose isomerase RpiB/AlsB
SLAVMIC_00255	hypothetical protein	95.4	19	44	Chain: C: PDB Molecule:endoplasmic reticulum aminopeptidase 1;
SLAVMIC_00256	prohead core scaffold protein	100	22	80	Chain: A: PDB Molecule:prohead core protein protease;
SLAVMIC_00259	hypothetical protein	100	14	60	Chain: A: PDB Molecule:ribonuclease h;
SLAVMIC_00266	Putative aminopeptidase YsdC	100	29	97	Chain: F: PDB Molecule:peptidase m42;
SLAVMIC_00270	hypothetical protein	99.9	25	11	Chain: A: PDB Molecule:reelin;
SLAVMIC_00283	hypothetical protein	93	31	86	Chain: B: PDB Molecule:rubrerythrin;
SLAVMIC_00297	gp17 terminase large subunit	100	32	86	Chain: B: PDB Molecule:dna packaging protein gp17;
SLAVMIC_00301	hypothetical protein	100	29	91	CYTH domain
SLAVMIC_00303	hypothetical protein	97.9	15	16	Chain: A: PDB Molecule:35 kda hemin binding protein;
SLAVMIC_00304	hypothetical protein	98	16	35	Chain: B: PDB Molecule:fn3-like protein;
SLAVMIC_00305	DNA ligase	100	23	86	Chain: A: PDB Molecule:dna ligase;
SLAVMIC_00313	gp50	100	33	99	YbiA-like
SLAVMIC_00315	gp73	100	17	98	Chain: B: PDB Molecule:general transcription and dna repair factor iih helicase
SLAVMIC_00318	gp105	100	20	99	Chain: A: PDB Molecule:dna polymerase delta catalytic subunit;
SLAVMIC_00319	hypothetical protein	95.9	41	13	DnaJ/Hsp40 cysteine-rich domain
SLAVMIC_00328	uracil-DNA glycosylase	100	47	70	Uracil-DNA glycosylase
SLAVMIC_00329	phosphoheptose isomerase	99.9	27	88	Hypothetical protein VC0232
SLAVMIC_00330	hypothetical protein	99.7	24	44	Chain: A: PDB Molecule:sprt-like domain-containing protein spartan;
SLAVMIC_00332	ATP-dependent Clp protease adapter protein ClpS	99.9	21	79	Chain: B: PDB Molecule:atp-dependent clp protease adapter protein clps 2;
SLAVMIC_00334	hypothetical protein	98.3	23	82	Chain: A: PDB Molecule:pnkp1;
SLAVMIC_00335	hypothetical protein	98.5	6	83	Chain: A: PDB Molecule:outer capsid protein sigma-1;
SLAVMIC_00340	hypothetical protein	99.9	24	93	Chain: A: PDB Molecule:esterase;
SLAVMIC_00341	hypothetical protein	95.4	14	76	Chain: H: PDB Molecule:afp9;
SLAVMIC_00344	Bifunctional protein FolD protein	100	37	97	Chain: A: PDB Molecule:c-1-tetrahydrofolate synthase, cytoplasmic, putative;
SLAVMIC_00347	gp76	100	22	82	Chain: B: PDB Molecule:dna polymerase iii subunit gamma;
SLAVMIC_00355	Adenylate kinase	100	38	84	Chain: A: PDB Molecule:adenylate kinase;
SLAVMIC_00362	Glutamine synthetase 2	100	42	99	Chain: J: PDB Molecule:glutamine synthetase;
SLAVMIC_00363	translation initiation factor IF-3	100	35	90	Chain: X: PDB Molecule:translation initiation factor if-3;
SLAVMIC_00368	head completion protein	99.7	19	76	TnsA endonuclease, N-terminal domain
SLAVMIC_00374	gp147	100	20	72	Chain: L: PDB Molecule:portal protein gp20;
SLAVMIC_00375	gp151	99.1	5	9	Chain: A: PDB Molecule:condensin complex subunit 2,structural maintenance of
SLAVMIC_00376	gp156	100	19	87	Chain: H: PDB Molecule:major capsid protein;
SLAVMIC_00379	hypothetical protein	98.2	18	60	Chain: A: PDB Molecule:envelope protein h3;
SLAVMIC_00381	hypothetical protein	98.2	17	68	Chain: B: PDB Molecule:chemokine protease c;
SLAVMIC_00382	HflC/HflK family inner membrane lipoprotein	99.9	18	55	Chain: C: PDB Molecule:ph stomatin;
SLAVMIC_00386	homing endonuclease	90.1	34	34	DNA-binding domain of intron-encoded endonucleases
SLAVMIC_00397	putative peptidase	100	16	98	Chain: B: PDB Molecule:xaa-his dipeptidase;
SLAVMIC_00399	hypothetical protein	100	25	96	NLI interacting factor-like phosphatase
SLAVMIC_00403	RNA ligase A	100	28	98	Chain: A: PDB Molecule:rna ligase;
SLAVMIC_00406	Rhomboid protease GluP	100	20	95	Rhomboid-like
SLAVMIC_00410	ECF RNA polymerase sigma factor SigW	99.9	16	65	Chain: F: PDB Molecule:rna polymerase sigma factor rpos;
SLAVMIC_00411	nudix hydrolase	99.8	17	98	Chain: A: PDB Molecule:hydrolase, nudix family;
SLAVMIC_00419	gp28	100	21	97	Chain: B: PDB Molecule:cca trna nucleotidyltransferase 1, mitochondrial;
SLAVMIC_00421	hypothetical protein	94.3	18	57	Chain: A: PDB Molecule:rna 2',3'-cyclic phosphodiesterase;
SLAVMIC_00423	hypothetical protein	98.8	21	14	Chain: B: PDB Molecule:hypothetical hydrolase;
SLAVMIC_00427	ATP-dependent Clp protease ATP-binding subunit clpA	100	49	91	Chain: B: PDB Molecule:clpb protein;
SLAVMIC_00428	putative ATP-dependent Clp protease proteolytic subunit	100	40	77	Chain: M: PDB Molecule:atp-dependent clp protease proteolytic subunit;
SLAVMIC_00435	hypothetical protein	100	17	92	Chain: A: PDB Molecule:70-kda soluble lytic transglycosylase;
SLAVMIC_00439	hypothetical protein	98.6	21	10	Chain: A: PDB Molecule:putative cell envelope proteinase;
SLAVMIC_00442	Thymidylate kinase	100	25	91	Chain: A: PDB Molecule:putative polyphosphate kinase 2;
SLAVMIC_00444	putative guanosine polyphosphate pyrophospho hydrolase/synthetase	100	36	91	Chain: B: PDB Molecule:bifunctional rela/spot;
SLAVMIC_00448	hypothetical protein	100	18	52	Chain: F: PDB Molecule:vcp-like atpase;
SLAVMIC_00453	hypothetical protein	93.5	24	64	Chain: A: PDB Molecule:immunoreactive 84kd antigen pg93;
SLAVMIC_00459	guanylate kinase	100	24	94	Chain: A: PDB Molecule:guanylate kinase;
SLAVMIC_00464	DNA adenine methyltransferase	100	18	99	N6 adenine-specific DNA methylase, DAM
SLAVMIC_00466	Dephospho-CoA kinase	100	19	92	Chain: A: PDB Molecule:dephospho-coa kinase;
SLAVMIC_00467	hypothetical protein	100	14	20	Chain: A: PDB Molecule:upf0603 protein at1g54780, chloroplastic;
SLAVMIC_00478	FKBP-type peptidyl-prolyl cis-trans isomerase SlyD	100	29	98	Chain: A: PDB Molecule:fkbp-type peptidyl-prolyl cis-trans isomerase slyd;
SLAVMIC_00486	gp257	100	40	84	Chain: M: PDB Molecule:atp-dependent clp protease proteolytic subunit;
SLAVMIC_00489	gp1.5	97.6	25	36	Chain: A: PDB Molecule:uncharacterized protein spo1766;
SLAVMIC_00490	putative peptide formylmethionine deformylase	100	34	77	Chain: A: PDB Molecule:peptide deformylase, chloroplast;
SLAVMIC_00494	putative exonuclease	100	17	82	Chain: A: PDB Molecule:mitochondrial genome maintenance exonuclease 1;
SLAVMIC_00497	ATP-dependent zinc metalloprotease FtsH	100	21	95	Chain: C: PDB Molecule:afg3-like protein 2;
SLAVMIC_00498	hypothetical protein	100	26	97	Chain: A: PDB Molecule:putative ntp pyrophosphohydrolase;
SLAVMIC_00500	hypothetical protein	100	17	90	RNA ligase
SLAVMIC_00504	putative nucleotidyltransferase	100	30	98	Chain: B: PDB Molecule:putative cytidylyltransferase;
SLAVMIC_00507	hypothetical protein	92.4	25	50	Atu1540-like
SLAVMIC_00508	NAD-dependent deacetylase	100	36	97	Sir2 family of transcriptional regulators
SLAVMIC_00513	hypothetical protein	99.9	14	97	Chain: A: PDB Molecule:staphylococcal nuclease domain-containing
SLAVMIC_00525	hypothetical protein	100	32	98	GatB/YqeY domain
SLAVMIC_00526	hypothetical protein	100	15	98	Chain: A: PDB Molecule:replicative dna helicase;
SLAVMIC_00533	hypothetical protein	97.7	16	40	Chain: D: PDB Molecule:set1/ash2 histone methyltransferase complex subunit ash2;
SLAVMIC_00535	PRGA-formyltransferase	100	29	97	Chain: A: PDB Molecule:glycinamide ribonucleotide transformylase 1;
SLAVMIC_00539	Photosystem I assembly protein Ycf3	100	25	41	Chain: B: PDB Molecule:putative serine phosphatase;
SLAVMIC_00540	hypothetical protein	100	32	99	Patatin
SLAVMIC_00541	DNA primase subunit	92.8	21	33	Chain: A: PDB Molecule:dna primase;
SLAVMIC_00543	putative zinc protease	100	13	98	Chain: A: PDB Molecule:ubiquinol-cytochrome-c reductase complex core protein i,
SLAVMIC_00544	lysin	100	19	97	Chain: A: PDB Molecule:probable l,d-transpeptidase ycbb;
SLAVMIC_00546	hypothetical protein	90.6	30	12	Tubulin, C-terminal domain
SLAVMIC_00547	hypothetical protein	95.8	33	15	Chain: A: PDB Molecule:mirolysin;
SLAVMIC_00548	hypothetical protein	96.6	21	40	Chain: A: PDB Molecule:mirolysin;
SLAVMIC_00566	hypothetical protein	100	16	91	LPG0085-like
SLAVMIC_00570	hypothetical protein	100	19	81	DnaQ-like 3'-5' exonuclease
SLAVMIC_00574	hypothetical protein	96	14	78	Chain: A: PDB Molecule:l-ectoine synthase;
SLAVMIC_00575	hypothetical protein	96	12	47	GDP-mannose mannosyl hydrolase NudD
SLAVMIC_00578	UDP-Glc:alpha-D-GlcNAc-diphosphoundecaprenol beta-1,3-glucosyltransferase WfgD	100	16	96	Chain: A: PDB Molecule:polypeptide n-acetylgalactosaminyltransferase 2;
SLAVMIC_00579	hypothetical protein	99.4	16	21	Chain: A: PDB Molecule:vps10 domain-containing receptor sorcs2;
SLAVMIC_00584	hypothetical protein	97.9	20	92	Chain: A: PDB Molecule:pnkp1;
SLAVMIC_00592	p100	96.5	27	13	Chain: B: PDB Molecule:restriction endonuclease hpy99i;
SLAVMIC_00596	hypothetical protein	99.3	36	8	Chain: C: PDB Molecule:d-alanyl-d-alanine carboxypeptidase;
SLAVMIC_00600	baseplate hub + tail lysozyme	98.3	41	12	gp4 N-terminal domain-like
SLAVMIC_00601	DNA helicase UvsW	100	25	99	Chain: A: PDB Molecule:atp-dependent dna helicase uvsw;
SLAVMIC_00603	gp110	100	19	97	Chain: A: PDB Molecule:dna polymerase delta catalytic subunit;
SLAVMIC_00611	hypothetical protein	91.1	24	63	ZZ domain
SLAVMIC_00613	hypothetical protein	97.9	19	78	Chain: A: PDB Molecule:uncharacterized fusion protein;
SLAVMIC_00618	RnlB-B RNA ligase 2	100	32	97	Chain: A: PDB Molecule:t4 rna ligase 2;
SLAVMIC_00619	Deoxyribose-phosphate aldolase 2	100	37	96	Class I aldolase
SLAVMIC_00622	putative endonuclease	99.9	17	98	Chain: A: PDB Molecule:crispr-associated endonuclease cas9;
SLAVMIC_00627	Protease 1	100	11	93	Chain: A: PDB Molecule:receptor-type tyrosine-protein phosphatase mu;
SLAVMIC_00629	putative phosphoesterase domain containing protein	100	26	86	Hypothetical protein aq 1666
SLAVMIC_00635	putative 36.7 kDa protein	98.1	20	65	Chain: A: PDB Molecule:replication-associated recombination protein a;
SLAVMIC_00638	gp293	99.9	8	97	Chain: A: PDB Molecule:sugar-binding transport atp-binding protein;
SLAVMIC_00642	hypothetical protein	99.9	21	52	Chain: A: PDB Molecule:hasb protein;
SLAVMIC_00645	hypothetical protein	93	14	76	CheY-related
SLAVMIC_00650	2OG-Fe(II) oxygenase superfamily protein	100	23	96	Chain: B: PDB Molecule:prolyl 4-hydroxylase, alpha subunit domain protein;
SLAVMIC_00651	Chaperone protein DnaJ	100	19	97	Chain: B: PDB Molecule:chaperone protein dnaj 2;
SLAVMIC_00653	endonuclease subunit	100	13	99	Chain: A: PDB Molecule:chromosome partition protein smc;
SLAVMIC_00655	hypothetical protein	100	26	98	Guanidinoacetate methyltransferase
SLAVMIC_00659	hypothetical protein	99.6	13	54	Chain: A: PDB Molecule:iron transport outer membrane receptor;
SLAVMIC_00677	Elongation factor G	100	29	98	Chain: K: PDB Molecule:elongation factor tu gtp-binding domain-containing protein
SLAVMIC_00679	Leucine--tRNA ligase	100	44	98	Chain: A: PDB Molecule:leucyl-trna synthetase;
SLAVMIC_00686	Asparagine--tRNA ligase	100	29	99	Chain: B: PDB Molecule:asparaginyl-trna synthetase, cytoplasmic;
SLAVMIC_00691	Lysine--tRNA ligase	100	45	99	Chain: A: PDB Molecule:lysine--trna ligase;
SLAVMIC_00695	Nicotinate phosphoribosyltransferase	100	32	96	Chain: C: PDB Molecule:nicotinate phosphoribosyltransferase;
SLAVMIC_00701	ADP-ribose pyrophosphatase	100	17	97	MutT-like
SLAVMIC_00702	gp281	100	22	99	Chain: B: PDB Molecule:probable nicotinate-nucleotide
SLAVMIC_00705	hypothetical protein	96.6	29	83	Chain: A: PDB Molecule:nedd4-binding protein 2;
SLAVMIC_00709	Nicotinamidase/pyrazinamidase	100	17	94	Isochorismatase-like hydrolases
SLAVMIC_00711	NH(3)-dependent NAD+ synthetase NadE	100	30	97	N-type ATP pyrophosphatases
SLAVMIC_00717	Magnesium and cobalt efflux protein CorC	100	40	45	Chain: A: PDB Molecule:metal transporter cnnm2,metal transporter cnnm2;
SLAVMIC_00719	hypothetical protein	99.8	20	47	Chain: B: PDB Molecule:xre antitoxin;
SLAVMIC_00724	gp207	99.9	13	86	Chain: A: PDB Molecule:von willebrand factor type a;
SLAVMIC_00728	putative ribonuclease	100	30	96	Chain: B: PDB Molecule:ribonuclease r;
SLAVMIC_00740	putative poly A polymerase	100	25	95	Chain: B: PDB Molecule:5' polynucleotide kinase-3' phosphatase catalytic domain;
SLAVMIC_00746	hypothetical protein	98.9	21	46	DNA polymerase I
SLAVMIC_00757	hypothetical protein	97.8	16	80	Chain: A: PDB Molecule:protein-tyrosine sulfotransferase 2;
SLAVMIC_00761	hypothetical protein	99.9	17	28	Chain: C: PDB Molecule:mannosyl-3-phosphoglycerate synthase;
SLAVMIC_00766	hypothetical protein	94.3	37	65	BT0820-like
SLAVMIC_00768	hypothetical protein	93.5	27	41	Chain: B: PDB Molecule:soluble guanylyl cyclase beta-1 subunit;
SLAVMIC_00770	Chaperone protein DnaK	100	57	93	Chain: A: PDB Molecule:heat shock protein 70;
SLAVMIC_00774	hypothetical protein	99.9	14	70	Chain: C: PDB Molecule:polynucleotide kinase;
SLAVMIC_00781	hypothetical protein	97.8	17	68	Chain: A: PDB Molecule:dolichol monophosphate mannose synthase;
SLAVMIC_00782	hypothetical protein	97.3	16	82	Polypeptide N-acetylgalactosaminyltransferase 1, N-terminal domain
SLAVMIC_00783	hypothetical protein	94.7	12	44	Chain: A: PDB Molecule:dolichol monophosphate mannose synthase;
SLAVMIC_00787	SsrA-binding protein	100	38	95	Chain: C: PDB Molecule:ssra-binding protein;
SLAVMIC_00788	putative peptidase	100	23	60	Bacterial dinuclear zinc exopeptidases
SLAVMIC_00794	putative N-acetylmuramoyl-L-alanine amidase	100	25	64	Chain: A: PDB Molecule:n-acetylmuramoyl-l-alanine amidase;
SLAVMIC_00798	30S ribosomal protein S21	98.8	33	80	Chain: U: PDB Molecule:30s ribosomal protein s21;
SLAVMIC_00799	chaperonin DnaJ	100	41	97	Chain: B: PDB Molecule:chaperone protein dnaj 2;
SLAVMIC_00801	Protein GrpE	100	24	86	Chain: A: PDB Molecule:protein grpe;
SLAVMIC_00803	hypothetical protein	100	36	90	Chain: A: PDB Molecule:uncharacterized protein;
SLAVMIC_00813	gp114	100	30	98	Chain: A: PDB Molecule:poly(adp-ribose) glycohydrolase;
SLAVMIC_00815	hypothetical protein	97.1	27	51	Chain: B: PDB Molecule:adenine-n6-dna-methyltransferase taqi;
SLAVMIC_00820	hypothetical protein	99.8	14	84	Chain: A: PDB Molecule:poly a polymerase;
SLAVMIC_00827	UvsX	100	23	86	Chain: A: PDB Molecule:protein reca;
SLAVMIC_00839	site-specific DNA methylase	100	22	99	N6 adenine-specific DNA methylase, DAM
SLAVMIC_00844	Phosphopantetheine adenylyltransferase	100	23	45	Adenylyltransferase
SLAVMIC_00846	metallophosphoesterase	100	21	90	Chain: A: PDB Molecule:rhizobiales-like phosphatase 2;
SLAVMIC_00847	hypothetical protein	100	28	89	Chain: B: PDB Molecule:putative serine phosphatase;
SLAVMIC_00851	hypothetical protein	97.9	17	92	Chain: G: PDB Molecule:caip;
SLAVMIC_00857	DNA ligase	98.6	18	91	Chain: A: PDB Molecule:dna ligase 3;
SLAVMIC_00865	hypothetical protein	100	22	54	LPG0085-like
SLAVMIC_00866	hypothetical protein	100	44	70	LemA-like
SLAVMIC_00869	hypothetical protein	96.3	28	49	Chain: A: PDB Molecule:hypothetical upf0213 protein bh0048;
SLAVMIC_00874	deoxyribonucleotidase	100	26	98	Chain: B: PDB Molecule:putative 5'(3')-deoxyribonucleotidase;
SLAVMIC_00876	hypothetical protein	92.9	13	31	Chain: A: PDB Molecule:polypeptide n-acetylgalactosaminyltransferase 10;
SLAVMIC_00879	hypothetical protein	97.9	14	57	Chain: A: PDB Molecule:glycosyl transferase;
SLAVMIC_00880	hypothetical protein	98	15	37	Chain: A: PDB Molecule:glycosyltransferase b736l;
SLAVMIC_00881	hypothetical protein	99.8	15	88	FkbM-like
SLAVMIC_00882	hypothetical protein	93.8	19	47	Chain: F: PDB Molecule:glycosyl transferase family 8;
SLAVMIC_00884	hypothetical protein	99.6	19	75	Chain: A: PDB Molecule:methyltransferase;
SLAVMIC_00885	hypothetical protein	99.9	13	84	Chain: A: PDB Molecule:d-mycarose 3-c-methyltransferase;
SLAVMIC_00887	hypothetical protein	100	28	98	YjbQ-like
SLAVMIC_00888	CMP-N,N'-diacetyllegionaminic acid synthase	100	21	99	Cytidylytransferase
SLAVMIC_00889	4-hydroxy-2-oxovalerate aldolase	100	21	89	Chain: B: PDB Molecule:putative aldolase;
SLAVMIC_00890	3-deoxy-D-manno-octulosonate 8-phosphate phosphatase KdsC	100	28	41	Probable phosphatase YrbI
SLAVMIC_00893	hypothetical protein	99.4	21	95	Hypothetical protein PA1492
SLAVMIC_00894	hypothetical protein	93.5	15	68	Chain: A: PDB Molecule:hd domain-containing protein 3;
SLAVMIC_00897	ATPase	100	14	96	Chain: C: PDB Molecule:afg3-like protein 2;
SLAVMIC_00899	gp576	98.8	19	18	Chain: A: PDB Molecule:vwa2;
SLAVMIC_00904	hypothetical protein	99.7	22	73	Chain: B: PDB Molecule:chix;
SLAVMIC_00911	triple helix repeat-containing collagen	100	14	49	Chain: A: PDB Molecule:collagen i alpha 1;
SLAVMIC_00914	hypothetical protein	100	19	93	Chain: A: PDB Molecule:patatin-like protein, plpd;
SLAVMIC_00921	putative Ribonuclease HI	100	22	91	Chain: A: PDB Molecule:ribonuclease h;
SLAVMIC_00922	hypothetical protein	100	31	90	Chain: B: PDB Molecule:alkylated dna repair protein alkb homolog 8;
SLAVMIC_00923	ssDNA binding protein	100	28	56	Phage ssDNA-binding proteins
SLAVMIC_00926	putative host-like protein	100	40	97	Chain: B: PDB Molecule:thioredoxin 1,beta-1 adrenergic receptor;
SLAVMIC_00928	hypothetical protein	99.9	18	85	FkbM-like
SLAVMIC_00933	gp265	94.7	26	7	Chain: A: PDB Molecule:deacetylase da1;
SLAVMIC_00936	30S ribosomal protein S1	100	22	84	Chain: A: PDB Molecule:multidomain protein with s1 rna-binding domains;
SLAVMIC_00940	putative acyl-CoA thioester hydrolase	100	36	97	Chain: A: PDB Molecule:putative hydrolase;
SLAVMIC_00946	hypothetical protein	100	20	68	Hypothetical protein TM0160
SLAVMIC_00966	gp109	96.9	24	23	Chain: A: PDB Molecule:putative nucleotidyltransferase;
SLAVMIC_00970	hypothetical protein	100	16	96	Chain: C: PDB Molecule:rna lariat debranching enzyme, putative;
SLAVMIC_00974	hypothetical protein	100	23	94	Chain: H: PDB Molecule:adenosine monophosphate-protein transferase ficd;
SLAVMIC_00979	hypothetical protein	99.4	18	21	Chain: A: PDB Molecule:vps10 domain-containing receptor sorcs2;
SLAVMIC_00985	Histidine--tRNA ligase	100	25	99	Chain: A: PDB Molecule:atp phosphoribosyltransferase regulatory subunit;
SLAVMIC_00991	nucleoside triphosphate pyrophosphohydrolase	97.6	20	83	MazG-like
SLAVMIC_00995	DNA adenine methylase	100	25	71	Chain: A: PDB Molecule:modification methylase ccrmi;
SLAVMIC_00997	hypothetical protein	97.1	14	96	Magnesium-dependent phosphatase-1, Mdp1
SLAVMIC_01004	COG3236 protein	100	30	97	YbiA-like
SLAVMIC_01005	putative peptidase	100	23	63	Bacterial dinuclear zinc exopeptidases
SLAVMIC_01012	S-adenosylmethionine synthase	100	47	97	Chain: C: PDB Molecule:s-adenosylmethionine synthase;
SLAVMIC_01015	Endo-1,3-1,4-beta-glycanase ExsH	100	25	88	Chain: B: PDB Molecule:glcnac-alpha-1,4-gal-releasing endo-beta-galactosidase;
SLAVMIC_01019	group2 RNA polymerase sigma factor	100	38	94	Chain: F: PDB Molecule:rna polymerase sigma factor siga;
SLAVMIC_01023	gp36	100	33	97	Peptidyl-tRNA hydrolase II
SLAVMIC_01025	Oligopeptidase A	100	33	99	Chain: A: PDB Molecule:oligopeptidase a;
SLAVMIC_01040	gp124	100	26	98	Chain: E: PDB Molecule:chain a, crystal structure of dhfr;
SLAVMIC_01042	putative bacterial non-heme ferritin	100	32	97	Chain: A: PDB Molecule:ferritin;

## Sheet: Putative AMGs 
Locus	Prokka annotation	Confidence (%)	Sequence identity (%)	Alignment coverage (%)	Phyre annotation	Closest BlastP hit [protein of known function]	BlastP identity [%]	BlastP coverage [%]	BlastP accession	Homologues in other phages (evalue <1e-5; megaphages bolded out)
SLAVMIC_00007	TonB-dependent receptor SusC	100	13	97	Chain: A: PDB Molecule:ferripyoverdine receptor;	TonB-dependent receptor [Flavobacteriales bacterium]	29	97	MBK7940980.1	LR745206
SLAVMIC_00059	Nicotinamide-nucleotide amidohydrolase PncC	100	25	91	CinA-like	nicotinamide-nucleotide amidohydrolase family protein [Rariglobus hedericola]	48	66	WP_144230333.1	EU982300
SLAVMIC_00094	Isocitrate dehydrogenase [NADP]	100	47	99	Chain: B: PDB Molecule:isocitrate dehydrogenase;	isocitrate dehydrogenase [Fusobacteriia bacterium 4572_132]	65	99	OQY07093.1
SLAVMIC_00177	dihydrofolate reductase	100	36	98	Chain: A: PDB Molecule:dihydrofolate reductase;	dihydrofolate reductase [Labilibaculum sp.]	59	98	MBI9056235.1	LR745206, LR756501, LR756503, KP144388, MN270274, AP017972, JN712910 and more
SLAVMIC_00540	hypothetical protein	100	32	99	Patatin	patatin [Roseivirga sp. XM-24bin3]	41	99	PWL30704.1	LR745206, MN180251, HQ906662, KX522565
SLAVMIC_00566	hypothetical protein	100	16	91	LPG0085-like	retropepsin-like domain-containing protein [Rubrobacter sp.]	38	93	MBA3474535.1
SLAVMIC_00629	putative phosphoesterase domain containing protein	100	26	86	Hypothetical protein aq 1666	phosphoesterase [Richelia sp. RM2_1_2]	40	93	NJO65000.1	LR745206, LR756502, LR756504, MN850618, MN850598, MT460514, MG649967 and more
SLAVMIC_00788	putative peptidase	100	23	60	Bacterial dinuclear zinc exopeptidases	M28 family peptidase [Crocinitomicaceae bacterium]	44	88	NCA22662.1	LR745206, LR756501, LR756502, LR756503, LR756504, LC063634, LC375533 and more
