# Supplementary material for: A new family of “megaphages” abundant in the marine environment
Source: ISME Commun. 2021 Oct 20;1:58. doi: 10.1038/s43705-021-00064-6 (PMC9723777; doi:10.1038/s43705-021-00064-6)
Supplement: Supplementary file 10 — Table S3 [file 43705_2021_64_MOESM10_ESM.xlsx]

## Sheet: Table S3 Overview
Genome Name	Genome Length [bp] (sum of contigs for incomplete)	Complete	Accession	Lak phage (translation table 15)	Name (vConTACT2)	Reference	Link to genome	Origin of the sample
LP_PHAGE_COMPLETE_CIR-CU-CL_32_18	735411	YES	LR756501	NO	LR756501	Al-Shayeb et al., 2020	https://www.ncbi.nlm.nih.gov/nuccore/LR756501	Lac Pavin, France
LP_PHAGE_COMPLETE_CIR-CU-CL_32_25	735411	YES	LR756503	NO	LR756503	Al-Shayeb et al., 2020	https://www.ncbi.nlm.nih.gov/nuccore/LR756503	Lac Pavin, France
JS_HB1_S134_Phage_AC_29_17_curated	659950	YES	n/a	YES	JS_HB1_S134_Phage_AC_29_17_curated	Crisci et al., 2021	https://figshare.com/articles/dataset/34_new_Lak_phage_genomes/13493721	Human or animal microbiome
Mar_Mega_1	656628	YES	ERZ247082	NO	Mar_Mega_1	This study		Plymouth Sound, UK
LP_PHAGE_COMPLETE_CIR-CU-CL_31_18	642428	YES	LR756502	NO	LR756502	Al-Shayeb et al., 2020	https://www.ncbi.nlm.nih.gov/nuccore/LR756502	Lac Pavin, France
MAD1_PHAGE_COMPLETE_CIR-CU-CL-ST_26_25	636363	YES	LR756504	NO	LR756504	Al-Shayeb et al., 2020	https://www.ncbi.nlm.nih.gov/nuccore/LR756504	Grassland soil, Northern California
BJP_PHAGE_COMPLETE_CIR-CU-CL-ST_29_18	634780	YES	LR745206	NO	LR745206	Al-Shayeb et al., 2020	https://www.ncbi.nlm.nih.gov/nuccore/LR745206	Deep subsurface, Horonobe Japan
SR-VP_PHAGE_COMPLETE_CIR-CU-CL_42_23	595163	YES	LR756511	NO	LR756511	Al-Shayeb et al., 2020	https://www.ncbi.nlm.nih.gov/nuccore/LR756511	Vernal pool mud, Lake County, California
Prevotella phage Lak-B8	551627	YES	MK250027	YES	MK250027	Devoto et al., 2019	https://www.ncbi.nlm.nih.gov/nuccore/MK250027	Human or animal microbiome
Prevotella phage Lak-B7	550702	YES	MK250026	YES	MK250026	Devoto et al., 2019	https://www.ncbi.nlm.nih.gov/nuccore/MK250026	Human or animal microbiome
Prevotella phage Lak-B4	550552	YES	MK250023	YES	MK250023	Devoto et al., 2019	https://www.ncbi.nlm.nih.gov/nuccore/MK250023	Human or animal microbiome
Prevotella phage Lak-B9	550053	YES	MK250028	YES	MK250028	Devoto et al., 2019	https://www.ncbi.nlm.nih.gov/nuccore/MK250028	Human or animal microbiome
Prevotella phage Lak-B2	549839	YES	MK250021	YES	MK250021	Devoto et al., 2019	https://www.ncbi.nlm.nih.gov/nuccore/MK250021	Human or animal microbiome
Prevotella phage Lak-B1	547991	YES	MK250020	YES	MK250020	Devoto et al., 2019	https://www.ncbi.nlm.nih.gov/nuccore/MK250020	Human or animal microbiome
Prevotella phage Lak-B3	546746	YES	MK250022	YES	MK250022	Devoto et al., 2019	https://www.ncbi.nlm.nih.gov/nuccore/MK250022	Human or animal microbiome
Prevotella phage Lak-B6	546689	YES	MK250025	YES	MK250025	Devoto et al., 2019	https://www.ncbi.nlm.nih.gov/nuccore/MK250025	Human or animal microbiome
M11_Lak_Phage_26_146	546484	NO	n/a	YES	n/a	Crisci et al., 2021	https://figshare.com/articles/dataset/34_new_Lak_phage_genomes/13493721	Human or animal microbiome
F28_Lak_Phage_26_218	545842	NO	n/a	YES	n/a	Crisci et al., 2021	https://figshare.com/articles/dataset/34_new_Lak_phage_genomes/13493721	Human or animal microbiome
U_VS-P610096-1	544280	NO	n/a	YES	n/a	Crisci et al., 2021	https://figshare.com/articles/dataset/34_new_Lak_phage_genomes/13493721	Human or animal microbiome
F07_Lak_phage_26_27	544248	NO	n/a	YES	n/a	Crisci et al., 2021	https://figshare.com/articles/dataset/34_new_Lak_phage_genomes/13493721	Human or animal microbiome
Prevotella phage Lak-B5	543529	YES	MK250024	YES	MK250024	Devoto et al., 2019	https://www.ncbi.nlm.nih.gov/nuccore/MK250024	Human or animal microbiome
qiita_sid_11212_JB28	542380	NO	n/a	YES	n/a	Crisci et al., 2021	https://figshare.com/articles/dataset/34_new_Lak_phage_genomes/13493721	Human or animal microbiome
Prevotella phage Lak-A1	541724	YES	MK250017	YES	MK250017	Devoto et al., 2019	https://www.ncbi.nlm.nih.gov/nuccore/MK250017	Human or animal microbiome
Prevotella phage Lak-A1	541664	YES	MK250015	YES	MK250015	Devoto et al., 2019	https://www.ncbi.nlm.nih.gov/nuccore/MK250015	Human or animal microbiome
Prevotella phage Lak-A1	541644	YES	MK250018	YES	MK250018	Devoto et al., 2019	https://www.ncbi.nlm.nih.gov/nuccore/MK250018	Human or animal microbiome
Prevotella phage Lak-A1	541643	YES	MK250016	YES	MK250016	Devoto et al., 2019	https://www.ncbi.nlm.nih.gov/nuccore/MK250016	Human or animal microbiome
Prevotella phage Lak-A2	541299	YES	MK250019	YES	MK250019	Devoto et al., 2019	https://www.ncbi.nlm.nih.gov/nuccore/MK250019	Human or animal microbiome
JS_AP4_S146_Complete_Lak_phage_26_23_curated	541122	YES	n/a	YES	JS_AP4_S146_Complete_Lak_phage_26_23_curated	Crisci et al., 2021	https://figshare.com/articles/dataset/34_new_Lak_phage_genomes/13493721	Human or animal microbiome
HS_AP3_S145_sc_10243_Lak_complete_trimmed_start_adj_final	540611	YES	n/a	YES	HS_AP3_S145_sc_10243_Lak_complete_trimmed_start_adj_final	Crisci et al., 2021	https://figshare.com/articles/dataset/34_new_Lak_phage_genomes/13493721	Human or animal microbiome
Prevotella phage Lak-C1	540217	YES	MK250029	YES	MK250029	Devoto et al., 2019	https://www.ncbi.nlm.nih.gov/nuccore/MK250029	Human or animal microbiome
WE-2_Lak_Phage_25_11	539940	NO	n/a	YES	n/a	Crisci et al., 2021	https://figshare.com/articles/dataset/34_new_Lak_phage_genomes/13493721	Human or animal microbiome
china_ERR1190628_Lak_Phage_26_10	539790	NO	n/a	YES	n/a	Crisci et al., 2021	https://figshare.com/articles/dataset/34_new_Lak_phage_genomes/13493721	Human or animal microbiome
qiita_sid_11212_11212.JB10_LAk	538860	NO	n/a	YES	n/a	Crisci et al., 2021	https://figshare.com/articles/dataset/34_new_Lak_phage_genomes/13493721	Human or animal microbiome
denmark_ERR414321_Lak_Phage_26_X	537030	NO	n/a	YES	n/a	Crisci et al., 2021	https://figshare.com/articles/dataset/34_new_Lak_phage_genomes/13493721	Human or animal microbiome
PNP_Main_213	534490	NO	n/a	YES	n/a	Crisci et al., 2021	https://figshare.com/articles/dataset/34_new_Lak_phage_genomes/13493721	Human or animal microbiome
qiita_sid_11212_11212.JB17_LAk	532790	NO	n/a	YES	n/a	Crisci et al., 2021	https://figshare.com/articles/dataset/34_new_Lak_phage_genomes/13493721	Human or animal microbiome
spain_SRR5579981_Lak_Phage_26_34	528220	NO	n/a	YES	n/a	Crisci et al., 2021	https://figshare.com/articles/dataset/34_new_Lak_phage_genomes/13493721	Human or animal microbiome
spain_SRR5579984_Lak_Phage_26_33	528000	NO	n/a	YES	n/a	Crisci et al., 2021	https://figshare.com/articles/dataset/34_new_Lak_phage_genomes/13493721	Human or animal microbiome
H1F512851	527710	NO	n/a	YES	n/a	Crisci et al., 2021	https://figshare.com/articles/dataset/34_new_Lak_phage_genomes/13493721	Human or animal microbiome
CB_2	527138	YES	n/a	NO	CB_2	Chen et al., 2020	https://figshare.com/articles/dataset/pmoC-phages/11925444?file=22665800	Lake Crystal Bog, Madison, WI, USA
spain_SRR5579978_Lak_Phage_25_93.contigs	526090	NO	n/a	YES	n/a	Crisci et al., 2021	https://figshare.com/articles/dataset/34_new_Lak_phage_genomes/13493721	Human or animal microbiome
spain_SRR5579985_Lak_Phage_26_25	526060	NO	n/a	YES	n/a	Crisci et al., 2021	https://figshare.com/articles/dataset/34_new_Lak_phage_genomes/13493721	Human or animal microbiome
spain_SRR5579980_Lak_Phage_25_88	525990	NO	n/a	YES	n/a	Crisci et al., 2021	https://figshare.com/articles/dataset/34_new_Lak_phage_genomes/13493721	Human or animal microbiome
spain_SRR5579977_Lak_Phage_26_92	525910	NO	n/a	YES	n/a	Crisci et al., 2021	https://figshare.com/articles/dataset/34_new_Lak_phage_genomes/13493721	Human or animal microbiome
china_ERR1190935_Lak_phage_26_1	520290	NO	n/a	YES	n/a	Crisci et al., 2021	https://figshare.com/articles/dataset/34_new_Lak_phage_genomes/13493721	Human or animal microbiome
JS_AP1_S143_scaffold_24016_curated_start_adj	517629	YES	n/a	YES	JS_AP1_S143_scaffold_24016_curated_start_adj	Crisci et al., 2021	https://figshare.com/articles/dataset/34_new_Lak_phage_genomes/13493721	Human or animal microbiome
VOV81_italian_Lak_phage_26_1	516270	NO	n/a	YES	n/a	Crisci et al., 2021	https://figshare.com/articles/dataset/34_new_Lak_phage_genomes/13493721	Human or animal microbiome
spain_SRR5579983_Lak_Phage_25_113.contigs	515600	NO	n/a	YES	n/a	Crisci et al., 2021	https://figshare.com/articles/dataset/34_new_Lak_phage_genomes/13493721	Human or animal microbiome
spain_SRR5579979_Lak_Phage_26_164	510920	NO	n/a	YES	n/a	Crisci et al., 2021	https://figshare.com/articles/dataset/34_new_Lak_phage_genomes/13493721	Human or animal microbiome
RIF_PHAGE_CU_29_17	503412	NO	CACVIJ010000001	NO	CACVIJ010000001	Al-Shayeb et al., 2020	https://www.ncbi.nlm.nih.gov/nuccore/CACVIJ010000001	Sediment, Rifle, Colorado
FL-1_Lak-like_Phage_31_50	488840	NO	n/a	YES	n/a	Crisci et al., 2021	https://figshare.com/articles/dataset/34_new_Lak_phage_genomes/13493721	Human or animal microbiome
GWB1_PHAGE_COMPLETE_CIR-CU-CL_55_23	485034	YES	LR745208	NO	LR745208	Al-Shayeb et al., 2020	https://www.ncbi.nlm.nih.gov/nuccore/LR745208	Groundwater, Rifle, Colorado
QS-7_PHAGE_COMPLETE_CIR-CU-CL_40_25	484177	YES	LR756508	NO	LR756508	Al-Shayeb et al., 2020	https://www.ncbi.nlm.nih.gov/nuccore/LR756508	Atacama salt, Chile
denmark_ERR1305877_Lak_Phage_26_8	477940	NO	n/a	YES	n/a	Crisci et al., 2021	https://figshare.com/articles/dataset/34_new_Lak_phage_genomes/13493721	Human or animal microbiome
HS_AP3_S145_Lak-like_phage_31_24_curated	476118	YES	n/a	YES	HS_AP3_S145_Lak-like_phage_31_24_curated	Crisci et al., 2021	https://figshare.com/articles/dataset/34_new_Lak_phage_genomes/13493721	Human or animal microbiome
JS_LAK4_S129_Lak_Phage_31_21	476085	NO	n/a	YES	n/a	Crisci et al., 2021	https://figshare.com/articles/dataset/34_new_Lak_phage_genomes/13493721	Human or animal microbiome
pig_ID_1901_F52_Lak-like_Phage_31_28	470700	NO	n/a	YES	n/a	Crisci et al., 2021	https://figshare.com/articles/dataset/34_new_Lak_phage_genomes/13493721	Human or animal microbiome
spain_SRR5579986_Lak_Phage_26_76	469680	NO	n/a	YES	n/a	Crisci et al., 2021	https://figshare.com/articles/dataset/34_new_Lak_phage_genomes/13493721	Human or animal microbiome
GWB1_PHAGE_COMPLETE_CIR-CU-CL_25_34	462018	YES	LR756500	NO	LR756500	Al-Shayeb et al., 2020	https://www.ncbi.nlm.nih.gov/nuccore/LR756500	Groundwater, Rifle, Colorado
china_ERR1190936_Lak_Phage_26_15	444780	NO	n/a	YES	n/a	Crisci et al., 2021	https://figshare.com/articles/dataset/34_new_Lak_phage_genomes/13493721	Human or animal microbiome
qiita_sid_11212_11212.JB18_LAk	332980	NO	n/a	YES	n/a	Crisci et al., 2021	https://figshare.com/articles/dataset/34_new_Lak_phage_genomes/13493721	Human or animal microbiome
