# Supplementary material for: A new family of “megaphages” abundant in the marine environment
Source: ISME Commun. 2021 Oct 20;1:58. doi: 10.1038/s43705-021-00064-6 (PMC9723777; doi:10.1038/s43705-021-00064-6)
Supplement: Supplementary file 11 — Table S4 [file 43705_2021_64_MOESM11_ESM.xlsx]

## Sheet: Sheet1
Contig ID	Contig length [bp]	hmm_completeness_lower	hmm_completeness_upper	TerL Protein ID (found on contig; used in supplementary TerL phylogenetic tree)	PANGAEA sample ID	BioSamples ID	ENA ID	ENA run ID	Station	Layer	Size fraction	Size fraction name	Polar	Date/Time	Latitude	Longitude	Depth, nominal	OS region
ERR599379_k121_83516	15543	6.47	25.532640511144116	TARAAM_4004560	TARA_R100000093	SAMEA2620053	ERS488867	ERR599379	38	MES	lt-0.22	Virus enriched	Non polar	2010-03-16T06:13:00Z	19.0351	64.5638	340	[IO] Indian Ocean (MRGID:1904)
ERR599369_k121_205714	16790	6.99	27.583886084947565	TARAAM_2083796	TARA_R100000655	SAMEA2622497	ERS492376	ERR599369	111	DCM	lt-0.22	Virus enriched	Non polar	2011-05-31T20:28:00Z	-16.9587	-100.675	90	[SPO] South Pacific Ocean (MRGID:1910)
ERR599367_k121_40783	5307	1.72	7.744692737430167	TARAAM_1511771	TARA_R100000700	SAMEA2622810	ERS492877	ERR599367	124	MIX	lt-0.22	Virus enriched	Non polar	2011-08-05T17:31:00Z	-9.0714	-140.597	120	[SPO] South Pacific Ocean (MRGID:1910)
ERR634968_k121_280989	4499	1.46	6.566480446927374	TARAAM_4916790	TARA_R100001591	SAMEA2622725	ERS492748	ERR599378|ERR634968	123	SRF	lt-0.22	Virus enriched	Non polar	2011-07-31T17:20:00Z	-8.9068	-140.283	5	[SPO] South Pacific Ocean (MRGID:1910)
ERR599374_k121_478331	23903	9.61	26.74008001844309	TARAAM_3021443	TARA_R100001163	SAMEA2621285	ERS490704	ERR599374	78	DCM	lt-0.22	Virus enriched	Non polar	2010-11-04T18:16:00Z	-30.1484	-43.2705	120	[SAO] South Atlantic Ocean (MRGID:1914)
ERR599380_k121_111165	58505	30.98	79.31483102082203	TARAAM_4244226	TARA_R100000657	SAMEA2622667	ERS492657	ERR599380	122	SRF	lt-0.22	Virus enriched	Non polar	2011-07-26T17:10:00Z	-8.9971	-139.196	5	[SPO] South Pacific Ocean (MRGID:1910)
ERR599374_k121_53483	24017	8.9	36.51811465632282	TARAAM_2856966	TARA_R100001163	SAMEA2621285	ERS490704	ERR599374	78	DCM	lt-0.22	Virus enriched	Non polar	2010-11-04T18:16:00Z	-30.1484	-43.2705	120	[SAO] South Atlantic Ocean (MRGID:1914)
ERR599364_k121_149158	23576	8.74	35.85116835754425	TARAAM_1045142	TARA_R100001369	SAMEA2621528	ERS491063	ERR599364	85	SRF	lt-0.22	Virus enriched	Polar	2011-01-06T10:38:00Z	-62.0385	-49.529	5	[SO] Southern Ocean (MRGID:1907)
ERR599374_k121_516328	5704	8.8	35.85	TARAAM_3162090	TARA_R100001163	SAMEA2621285	ERS490704	ERR599374	78	DCM	lt-0.22	Virus enriched	Non polar	2010-11-04T18:16:00Z	-30.1484	-43.2705	120	[SAO] South Atlantic Ocean (MRGID:1914)
