# Supplementary material for: A new family of “megaphages” abundant in the marine environment
Source: ISME Commun. 2021 Oct 20;1:58. doi: 10.1038/s43705-021-00064-6 (PMC9723777; doi:10.1038/s43705-021-00064-6)
Supplement: Supplementary file 12 — Table S5 [file 43705_2021_64_MOESM12_ESM.xlsx]

## Sheet: GOV2mapping_passthreshold2
Contig ID (containing megaphage TerL; from TARA assembly)	GOV2.0 sample accession (containing reads used for mapping)	Latitude (GOV2.0 sample)	Longitude (GOV2.0 sample)	Avg_fold	Length	Ref_GC	Covered_percent	Covered_bases	Plus_reads	Minus_reads	Read_GC	Median_fold	Std_Dev
ERR599374_k121_478331	ERR2752143	-47.2007	-57.9446	286.216	23903	0.3208	94.2476	22528	33597	32359	0.3263	16	567.56
ERR599380_k121_111165	ERR2752143	-47.2007	-57.9446	730.688	58505	0.3202	99.1898	58031	206416	199411	0.3034	476	725.66
ERR599374_k121_53483	ERR2752143	-47.2007	-57.9446	323.452	24017	0.3137	98.4136	23636	41708	35962	0.3007	147	406.38
ERR599364_k121_149158	ERR2752143	-47.2007	-57.9446	934.138	23576	0.3162	100	23576	108317	109884	0.3064	823	766.72
ERR599374_k121_516328	ERR2752143	-47.2007	-57.9446	1498.83	5704	0.3166	100	5704	43287	42368	0.3168	1571	497.29
ERR599374_k121_478331	ERR2752144	-62.2231	-49.2139	69.7317	23903	0.3208	93.5447	22360	7394	7141	0.3254	12	136.84
ERR599380_k121_111165	ERR2752144	-62.2231	-49.2139	101.327	58505	0.3202	96.3166	56350	27155	27327	0.3005	33	142.92
ERR599374_k121_53483	ERR2752144	-62.2231	-49.2139	30.8427	24017	0.3137	89.9113	21594	3790	3413	0.3082	19	39.85
ERR599364_k121_149158	ERR2752144	-62.2231	-49.2139	410.669	23576	0.3162	100	23576	47672	48191	0.3144	413	89.77
ERR599374_k121_516328	ERR2752144	-62.2231	-49.2139	103.022	5704	0.3166	100	5704	3030	2851	0.3167	96	50.75
ERR599379_k121_83516	ERR2752145	-20.4075	-3.1641	4.0663	15543	0.3677	77.0057	11969	307	329	0.3459	3	4.48
ERR599379_k121_83516	ERR2752147	-31.0198	4.6685	9.0999	15543	0.3677	86.251	13406	675	652	0.3452	5	9.3
ERR599380_k121_111165	ERR2752147	-31.0198	4.6685	7.8168	58505	0.3202	89.2778	52232	2012	1910	0.3158	5	8.25
ERR599374_k121_53483	ERR2752147	-31.0198	4.6685	6.8146	24017	0.3137	89.9321	21599	847	805	0.3108	6	5.9
ERR599374_k121_516328	ERR2752147	-31.0198	4.6685	7.7949	5704	0.3166	98.317	5608	220	233	0.3175	7	4.69
ERR599379_k121_83516	ERR2752152	20.8457	63.5851	13.4755	15543	0.3677	97.5037	15155	1068	1056	0.3541	12	8.95
ERR599379_k121_83516	ERR2752153	18.7341	66.3896	158.749	15543	0.3677	100	15543	12620	12581	0.3647	153	41.16
ERR599369_k121_205714	ERR2752153	18.7341	66.3896	4.5998	16790	0.3496	77.6593	13039	407	409	0.3568	2	6.7
ERR599367_k121_40783	ERR2752153	18.7341	66.3896	6.3599	5307	0.3284	77.1057	4092	173	186	0.3374	3	9.15
ERR599379_k121_83516	ERR2752154	-15.3379	43.2948	11.1163	15543	0.3677	90.6067	14083	1001	920	0.3518	9	8.92
ERR599374_k121_478331	ERR2752156	-47.1863	-58.2902	85.0143	23903	0.3208	94.0802	22488	9846	9729	0.3248	3	168.61
ERR599380_k121_111165	ERR2752156	-47.1863	-58.2902	219.218	58505	0.3202	99.1283	57995	59356	59271	0.3042	125	217.12
ERR599374_k121_53483	ERR2752156	-47.1863	-58.2902	84.5473	24017	0.3137	94.1458	22611	10568	9529	0.3005	33	112.27
ERR599364_k121_149158	ERR2752156	-47.1863	-58.2902	249.866	23576	0.3162	99.9533	23565	28137	29781	0.3088	215	214.76
ERR599374_k121_516328	ERR2752156	-47.1863	-58.2902	454.844	5704	0.3166	100	5704	12833	12944	0.3182	473	142.17
ERR599374_k121_478331	ERR2752157	-60.2287	-60.6476	50.4691	23903	0.3208	93.1515	22266	5451	5441	0.326	6	101.7
ERR599380_k121_111165	ERR2752157	-60.2287	-60.6476	74.8101	58505	0.3202	98.489	57621	19976	20230	0.3014	27	101.89
ERR599374_k121_53483	ERR2752157	-60.2287	-60.6476	18.8174	24017	0.3137	82.5041	19815	2353	2181	0.3053	10	26.45
ERR599364_k121_149158	ERR2752157	-60.2287	-60.6476	319.205	23576	0.3162	100	23576	37208	37155	0.3291	294	291.51
ERR599374_k121_516328	ERR2752157	-60.2287	-60.6476	85.7847	5704	0.3166	100	5704	2453	2422	0.3171	89	36.92
ERR599374_k121_478331	ERR2752158	-62.0385	-49.529	15.1826	23903	0.3208	91.0764	21770	1741	1687	0.3277	1	33.06
ERR599380_k121_111165	ERR2752158	-62.0385	-49.529	19.0412	58505	0.3202	82.234	48111	5320	5485	0.3036	6	28.97
ERR599374_k121_53483	ERR2752158	-62.0385	-49.529	7.0545	24017	0.3137	71.2828	17120	869	827	0.3096	3	9.75
ERR599364_k121_149158	ERR2752158	-62.0385	-49.529	92.9444	23576	0.3162	100	23576	10846	11006	0.3236	87	61.74
ERR599374_k121_516328	ERR2752158	-62.0385	-49.529	19.9364	5704	0.3166	100	5704	583	555	0.3157	18	12.88
ERR599374_k121_53483	ERR2752159	-61.9689	-49.5017	2.4253	24017	0.3137	74.6804	17936	288	288	0.3082	2	2.41
ERR599364_k121_149158	ERR2752159	-61.9689	-49.5017	5.4837	23576	0.3162	93.0777	21944	610	656	0.3156	5	4.01
ERR599374_k121_516328	ERR2752159	-61.9689	-49.5017	2.6779	5704	0.3166	84.2041	4803	81	72	0.3117	2	2.55
ERR599379_k121_83516	ERR2752161	-16.9486	-100.671	2.8083	15543	0.3677	75.1592	11682	221	217	0.3501	2	2.92
ERR599379_k121_83516	ERR2752163	14.2025	-116.643	8.6294	15543	0.3677	97.5552	15163	648	664	0.3524	8	5.39
ERR599369_k121_205714	ERR2752163	14.2025	-116.643	2.3221	16790	0.3496	73.4663	12335	181	212	0.3436	2	2.44
ERR599367_k121_40783	ERR2752163	14.2025	-116.643	2.7937	5307	0.3284	72.9979	3874	72	76	0.3403	2	3.28
ERR634968_k121_280989	ERR2752163	14.2025	-116.643	2.321	4499	0.3312	80.9735	3643	49	57	0.3263	2	1.99
ERR599374_k121_478331	ERR2752163	14.2025	-116.643	4.5466	23903	0.3208	82.6716	19761	546	543	0.3276	3	5.32
ERR599380_k121_111165	ERR2752163	14.2025	-116.643	5.0549	58505	0.3202	81.1708	47489	1410	1408	0.3251	3	6.42
ERR599374_k121_53483	ERR2752163	14.2025	-116.643	5.7775	24017	0.3137	93.5879	22477	696	688	0.3183	5	4.22
ERR599374_k121_516328	ERR2752163	14.2025	-116.643	2.5843	5704	0.3166	74.0533	4224	76	71	0.3076	2	2.75
ERR599379_k121_83516	ERR2752164	6.3559	-103.06	13.1496	15543	0.3677	96.3456	14975	1046	1030	0.3536	12	8.32
ERR599374_k121_53483	ERR2752164	6.3559	-103.06	2.8876	24017	0.3137	79.9226	19195	345	350	0.326	2	3.53
ERR599380_k121_111165	ERR2762100	54.5451	-16.7943	18.9376	58505	0.3202	85.6593	50115	5516	5296	0.3081	12	23.29
ERR599374_k121_53483	ERR2762100	54.5451	-16.7943	12.4786	24017	0.3137	89.4158	21475	1572	1421	0.298	10	10.62
ERR599364_k121_149158	ERR2762100	54.5451	-16.7943	20.1927	23576	0.3162	79.055	18638	2399	2403	0.3717	9	101.43
ERR599374_k121_516328	ERR2762100	54.5451	-16.7943	22.8629	5704	0.3166	99.9825	5703	659	652	0.308	23	11.68
ERR599380_k121_111165	ERR2762101	54.5451	-16.7943	4.4854	58505	0.3202	72.9442	42676	1264	1241	0.3071	3	5.54
ERR599374_k121_53483	ERR2762101	54.5451	-16.7943	2.9562	24017	0.3137	71.2204	17105	358	354	0.2992	2	3
ERR599364_k121_149158	ERR2762101	54.5451	-16.7943	5.0413	23576	0.3162	73.3924	17303	600	604	0.3626	2	22.92
ERR599374_k121_516328	ERR2762101	54.5451	-16.7943	5.1388	5704	0.3166	92.8647	5297	137	158	0.31	4	3.72
ERR599374_k121_478331	ERR2762102	54.5742	-16.8345	2.283	23903	0.3208	90.6079	21658	177	174	0.3307	1	3.14
ERR599380_k121_111165	ERR2762102	54.5742	-16.8345	5.8115	58505	0.3202	70.0265	40969	1683	1734	0.3131	3	11.34
ERR599374_k121_53483	ERR2762102	54.5742	-16.8345	4.2379	24017	0.3137	90.8898	21829	451	439	0.3094	3	3.63
ERR599364_k121_149158	ERR2762102	54.5742	-16.8345	8.2882	23576	0.3162	71.9927	16973	982	1018	0.4314	2	68.9
ERR599374_k121_516328	ERR2762102	54.5742	-16.8345	6.253	5704	0.3166	96.2658	5491	172	187	0.3104	6	4.07
ERR599374_k121_478331	ERR2762106	67.161	0.3964	28.6196	23903	0.3208	95.5068	22829	3072	3097	0.3226	6	49.45
ERR599380_k121_111165	ERR2762106	67.161	0.3964	60.3553	58505	0.3202	98.7693	57785	16861	16957	0.3044	34	64.51
ERR599374_k121_53483	ERR2762106	67.161	0.3964	32.67	24017	0.3137	96.7232	23230	4015	3679	0.3049	23	33.42
ERR599364_k121_149158	ERR2762106	67.161	0.3964	101.144	23576	0.3162	100	23576	11849	11925	0.3312	84	191.87
ERR599374_k121_516328	ERR2762106	67.161	0.3964	108.399	5704	0.3166	100	5704	3072	3107	0.3122	108	40.81
ERR599380_k121_111165	ERR2762107	67.161	0.3964	16.1121	58505	0.3202	89.1565	52161	4504	4503	0.3036	9	17.54
ERR599374_k121_53483	ERR2762107	67.161	0.3964	8.9699	24017	0.3137	83.8906	20148	1101	985	0.3046	7	9.36
ERR599364_k121_149158	ERR2762107	67.161	0.3964	26.5835	23576	0.3162	97.2218	22921	3065	3217	0.3303	21	49.62
ERR599374_k121_516328	ERR2762107	67.161	0.3964	27.9272	5704	0.3166	99.9825	5703	787	808	0.3122	27	10.89
ERR599374_k121_53483	ERR2762108	67.1675	0.2177	4.3461	24017	0.3137	82.096	19717	532	526	0.3099	4	3.64
ERR599364_k121_149158	ERR2762108	67.1675	0.2177	18.9152	23576	0.3162	91.309	21527	2536	2019	0.4631	6	180.46
ERR599374_k121_516328	ERR2762108	67.1675	0.2177	4.5323	5704	0.3166	93.338	5324	146	119	0.3045	4	3.18
ERR599380_k121_111165	ERR2762110	67.141	0.2355	5.2969	58505	0.3202	75.0654	43917	1469	1435	0.3021	2	12.7
ERR599364_k121_149158	ERR2762110	67.141	0.2355	8.5162	23576	0.3162	93.5825	22063	971	927	0.3515	6	26.52
ERR599374_k121_516328	ERR2762110	67.141	0.2355	6.8794	5704	0.3166	98.913	5642	197	199	0.3121	6	3.24
ERR599374_k121_478331	ERR2762111	67.141	0.2355	7.1721	23903	0.3208	91.6036	21896	787	731	0.3214	1	13.32
ERR599380_k121_111165	ERR2762111	67.141	0.2355	19.6066	58505	0.3202	88.695	51891	5583	5337	0.3036	10	47.58
ERR599374_k121_53483	ERR2762111	67.141	0.2355	7.0854	24017	0.3137	78.9482	18961	911	788	0.3001	4	8.57
ERR599364_k121_149158	ERR2762111	67.141	0.2355	30.6435	23576	0.3162	99.4444	23445	3573	3545	0.351	20	100.12
ERR599374_k121_516328	ERR2762111	67.141	0.2355	28.6543	5704	0.3166	99.6669	5685	808	840	0.3132	29	12.17
ERR599374_k121_53483	ERR2762112	76.1246	1.3648	4.9394	24017	0.3137	82.5207	19819	608	576	0.3091	4	4.78
ERR599364_k121_149158	ERR2762112	76.1246	1.3648	11.1686	23576	0.3162	88.8488	20947	1278	1363	0.3295	9	20.7
ERR599374_k121_516328	ERR2762112	76.1246	1.3648	6.8706	5704	0.3166	95.1613	5428	189	201	0.306	7	4.49
ERR599380_k121_111165	ERR2762113	76.1246	1.3648	23.2746	58505	0.3202	77.4395	45306	6786	6770	0.3062	11	28.87
ERR599374_k121_53483	ERR2762113	76.1246	1.3648	21.5283	24017	0.3137	92.4678	22208	2571	2536	0.3106	18	17.29
ERR599364_k121_149158	ERR2762113	76.1246	1.3648	45.9415	23576	0.3162	94.9313	22381	5193	5424	0.3304	40	81.33
ERR599374_k121_516328	ERR2762113	76.1246	1.3648	30.7214	5704	0.3166	98.8254	5637	841	908	0.3057	30	18.24
ERR599374_k121_516328	ERR2762114	76.1825	1.3918	1.5806	5704	0.3166	73.1417	4172	50	43	0.3127	1	1.44
ERR599364_k121_149158	ERR2762115	76.1825	1.3918	21.4194	23576	0.3162	82.5967	19473	2574	2683	0.4659	4	230.09
ERR599374_k121_516328	ERR2762115	76.1825	1.3918	4.5947	5704	0.3166	89.9895	5133	136	132	0.3088	4	3.36
ERR634968_k121_280989	ERR2762116	72.5432	44.102	111.103	4499	0.3312	71.2603	3206	2398	2680	0.3168	13	218.29
ERR599374_k121_478331	ERR2762116	72.5432	44.102	337.523	23903	0.3208	96.3477	23030	41201	39204	0.3289	20	730.52
ERR599380_k121_111165	ERR2762116	72.5432	44.102	711.097	58505	0.3202	99.0172	57930	204102	194453	0.2995	236	964.4
ERR599374_k121_53483	ERR2762116	72.5432	44.102	369.463	24017	0.3137	96.6524	23213	46837	42718	0.3147	99	569.87
ERR599364_k121_149158	ERR2762116	72.5432	44.102	1636.82	23576	0.3162	100	23576	189149	192448	0.3073	1612	1314.78
ERR599374_k121_516328	ERR2762116	72.5432	44.102	1191.03	5704	0.3166	100	5704	35240	33440	0.3082	989	897.49
ERR599374_k121_478331	ERR2762117	72.5432	44.102	76.951	23903	0.3208	72.401	17306	9087	9243	0.3259	4	160
ERR599380_k121_111165	ERR2762117	72.5432	44.102	155.848	58505	0.3202	98.3335	57530	42314	42800	0.3007	57	201.31
ERR599374_k121_53483	ERR2762117	72.5432	44.102	76.7608	24017	0.3137	91.531	21983	9635	8788	0.3149	22	115.33
ERR599364_k121_149158	ERR2762117	72.5432	44.102	349.706	23576	0.3162	99.4528	23447	39707	41138	0.308	364	269.47
ERR599374_k121_516328	ERR2762117	72.5432	44.102	251.047	5704	0.3166	100	5704	7090	7279	0.3094	210	184.81
ERR634968_k121_280989	ERR2762118	72.5199	44.0552	129.009	4499	0.3312	74.0609	3332	2912	2937	0.3195	21	225.82
ERR599374_k121_478331	ERR2762118	72.5199	44.0552	399.204	23903	0.3208	97.448	23293	46758	46254	0.3285	50	795.81
ERR599380_k121_111165	ERR2762118	72.5199	44.0552	730.933	58505	0.3202	99.4001	58154	207389	201754	0.3007	265	975.66
ERR599374_k121_53483	ERR2762118	72.5199	44.0552	397.573	24017	0.3137	98.6634	23696	50509	44874	0.3145	128	587.92
ERR599364_k121_149158	ERR2762118	72.5199	44.0552	1677.05	23576	0.3162	100	23576	194411	194180	0.3077	1676	1321.4
ERR599374_k121_516328	ERR2762118	72.5199	44.0552	1257.08	5704	0.3166	100	5704	36297	35749	0.309	1013	934.8
ERR599374_k121_478331	ERR2762119	72.5199	44.0552	112.337	23903	0.3208	96.741	23124	13022	13227	0.3252	14	218.72
ERR599380_k121_111165	ERR2762119	72.5199	44.0552	207.892	58505	0.3202	99.4428	58179	55950	56687	0.3012	83	263.43
ERR599374_k121_53483	ERR2762119	72.5199	44.0552	104.769	24017	0.3137	92.3846	22188	13292	11869	0.3141	34	153.14
ERR599364_k121_149158	ERR2762119	72.5199	44.0552	454.535	23576	0.3162	99.4231	23440	51693	53535	0.3081	475	345.82
ERR599374_k121_516328	ERR2762119	72.5199	44.0552	338.028	5704	0.3166	100	5704	9513	9809	0.3091	292	239.92
ERR599374_k121_478331	ERR2762120	72.5128	44.0775	68.2477	23903	0.3208	93.528	22356	8067	8023	0.3278	3	143.73
ERR599380_k121_111165	ERR2762120	72.5128	44.0775	138.885	58505	0.3202	98.2737	57495	37914	38129	0.3013	45	182.53
ERR599374_k121_53483	ERR2762120	72.5128	44.0775	70.1299	24017	0.3137	86.1598	20693	8765	7971	0.3151	15	110.49
ERR599364_k121_149158	ERR2762120	72.5128	44.0775	313.675	23576	0.3162	94.7531	22339	35382	36908	0.3089	326	244.89
ERR599374_k121_516328	ERR2762120	72.5128	44.0775	232.885	5704	0.3166	100	5704	6576	6703	0.309	194	177.35
ERR599374_k121_478331	ERR2762121	72.5128	44.0775	273.15	23903	0.3208	96.2515	23007	33104	31983	0.3302	11	599.51
ERR599380_k121_111165	ERR2762121	72.5128	44.0775	568.818	58505	0.3202	99.4377	58176	162226	157978	0.3009	164	785.05
ERR599374_k121_53483	ERR2762121	72.5128	44.0775	306.323	24017	0.3137	93.3505	22420	38329	35228	0.3155	63	493.81
ERR599364_k121_149158	ERR2762121	72.5128	44.0775	1335.23	23576	0.3162	97.9768	23099	153660	155961	0.309	1336	1070.14
ERR599374_k121_516328	ERR2762121	72.5128	44.0775	987.347	5704	0.3166	100	5704	28586	27897	0.3087	815	781.96
ERR599374_k121_478331	ERR2762122	78.9354	79.0604	23.8131	23903	0.3208	92.7499	22170	2761	2756	0.3526	2	98.89
ERR599380_k121_111165	ERR2762122	78.9354	79.0604	29.5656	58505	0.3202	91.4161	53483	8256	8254	0.3072	11	44.61
ERR599374_k121_53483	ERR2762122	78.9354	79.0604	15.8069	24017	0.3137	77.8907	18707	2015	1796	0.3154	7	23.33
ERR599364_k121_149158	ERR2762122	78.9354	79.0604	72.053	23576	0.3162	95.1137	22424	8351	8529	0.3212	68	95.16
ERR599374_k121_516328	ERR2762122	78.9354	79.0604	40.9942	5704	0.3166	99.5792	5680	1207	1141	0.3101	34	27.95
ERR599380_k121_111165	ERR2762123	78.9354	79.0604	6.5734	58505	0.3202	80.5726	47139	1807	1797	0.3071	3	9.78
ERR599364_k121_149158	ERR2762123	78.9354	79.0604	16.0312	23576	0.3162	84.9932	20038	1890	1907	0.3225	14	23.09
ERR599374_k121_516328	ERR2762123	78.9354	79.0604	9.1296	5704	0.3166	94.3373	5381	266	258	0.3123	8	6.74
ERR599364_k121_149158	ERR2762124	78.9564	79.4201	16.5535	23576	0.3162	92.399	21784	1868	1895	0.3144	15	14.82
ERR599374_k121_516328	ERR2762124	78.9564	79.4201	9.4444	5704	0.3166	93.864	5354	262	277	0.3128	9	6.33
ERR599364_k121_149158	ERR2762125	78.9564	79.4201	70.8168	23576	0.3162	90.2952	21288	8218	8292	0.3146	64	64.01
ERR599374_k121_516328	ERR2762125	78.9564	79.4201	43.7377	5704	0.3166	93.5659	5337	1237	1258	0.3169	41	30.48
ERR599374_k121_478331	ERR2762126	79.3349	66.2954	4.7677	23903	0.3208	90.2983	21584	488	471	0.3284	1	9.28
ERR599364_k121_149158	ERR2762126	79.3349	66.2954	24.4609	23576	0.3162	98.1591	23142	2444	2521	0.3365	15	54.7
ERR599374_k121_516328	ERR2762126	79.3349	66.2954	15.4846	5704	0.3166	92.3387	5267	440	455	0.3158	14	12.51
ERR599380_k121_111165	ERR2762127	79.3349	66.2954	27.9428	58505	0.3202	74.5099	43592	8131	7800	0.2988	8	40.1
ERR599364_k121_149158	ERR2762127	79.3349	66.2954	80.2827	23576	0.3162	98.8039	23294	7945	8044	0.3368	54	179.74
ERR599374_k121_516328	ERR2762127	79.3349	66.2954	52.6539	5704	0.3166	94.3724	5383	1506	1560	0.3156	46	38.28
ERR599380_k121_111165	ERR2762128	79.2233	66.3435	8.1271	58505	0.3202	76.5747	44800	2189	2243	0.3075	4	10.52
ERR599374_k121_53483	ERR2762128	79.2233	66.3435	5.6975	24017	0.3137	85.123	20444	715	661	0.3124	4	5.41
ERR599364_k121_149158	ERR2762128	79.2233	66.3435	17.829	23576	0.3162	83.9795	19799	2059	2190	0.3444	15	45.51
ERR599374_k121_516328	ERR2762128	79.2233	66.3435	10.7048	5704	0.3166	97.4053	5556	294	314	0.3139	10	7.42
ERR599374_k121_53483	ERR2762129	79.2233	66.3435	1.9992	24017	0.3137	73.244	17591	161	155	0.3118	2	1.77
ERR599364_k121_149158	ERR2762129	79.2233	66.3435	4.3792	23576	0.3162	73.982	17442	484	561	0.3331	3	8.81
ERR599374_k121_516328	ERR2762129	79.2233	66.3435	2.8636	5704	0.3166	86.7637	4949	74	89	0.314	2	2.29
ERR599374_k121_478331	ERR2762130	79.2026	66.4827	7.2584	23903	0.3208	91.6538	21908	591	549	0.3318	3	10.22
ERR599380_k121_111165	ERR2762130	79.2026	66.4827	8.7509	58505	0.3202	71.4366	41794	2402	2503	0.2998	3	11.81
ERR599364_k121_149158	ERR2762130	79.2026	66.4827	17.7576	23576	0.3162	79.5597	18757	2003	2190	0.3266	14	28.5
ERR599374_k121_516328	ERR2762130	79.2026	66.4827	15.5642	5704	0.3166	95.284	5435	438	456	0.3082	15	10.86
ERR599374_k121_478331	ERR2762131	79.2026	66.4827	32.1637	23903	0.3208	92.3357	22071	2263	2237	0.3314	16	39.26
ERR599380_k121_111165	ERR2762131	79.2026	66.4827	33.3642	58505	0.3202	86.0918	50368	9485	9602	0.3017	12	44.82
ERR599364_k121_149158	ERR2762131	79.2026	66.4827	70.1524	23576	0.3162	82.3974	19426	7887	8697	0.3276	58	114.83
ERR599374_k121_516328	ERR2762131	79.2026	66.4827	62.2151	5704	0.3166	97.8962	5584	1714	1856	0.3097	58	39.21
ERR599380_k121_111165	ERR2762132	77.1604	73.2057	12.7037	58505	0.3202	83.3946	48790	3608	3495	0.3032	6	15.78
ERR599374_k121_53483	ERR2762132	77.1604	73.2057	6.9824	24017	0.3137	72.9025	17509	868	817	0.3138	4	8.65
ERR599364_k121_149158	ERR2762132	77.1604	73.2057	36.7934	23576	0.3162	93.1837	21969	4280	4416	0.3542	30	119.48
ERR599374_k121_516328	ERR2762132	77.1604	73.2057	21.4872	5704	0.3166	96.2482	5490	623	612	0.3105	20	13.82
ERR599374_k121_478331	ERR2762133	77.1604	73.2057	2.8099	23903	0.3208	90.5828	21652	249	225	0.3271	1	3.97
ERR599364_k121_149158	ERR2762133	77.1604	73.2057	9.5314	23576	0.3162	84.5097	19924	1100	1110	0.354	7	29.8
ERR599374_k121_516328	ERR2762133	77.1604	73.2057	4.881	5704	0.3166	89.3934	5099	126	155	0.3107	4	3.73
ERR599364_k121_149158	ERR2762134	74.8023	76.1478	15.7269	23576	0.3162	79.6446	18777	1833	1847	0.3196	15	19.37
ERR599374_k121_516328	ERR2762134	74.8023	76.1478	8.848	5704	0.3166	84.6599	4829	265	242	0.3144	7	7.86
ERR599380_k121_111165	ERR2762135	74.8023	76.1478	23.9351	58505	0.3202	70.9307	41498	6758	6859	0.3006	4	38.4
ERR599364_k121_149158	ERR2762135	74.8023	76.1478	71.8996	23576	0.3162	84.3188	19879	8385	8514	0.3189	73	84.02
ERR599374_k121_516328	ERR2762135	74.8023	76.1478	43.7689	5704	0.3166	94.0393	5364	1278	1216	0.3146	36	34.44
ERR599380_k121_111165	ERR2762136	74.8283	76.2096	14.0691	58505	0.3202	89.4864	52354	3799	3877	0.3065	5	19.32
ERR599374_k121_53483	ERR2762136	74.8283	76.2096	7.9821	24017	0.3137	74.4056	17870	1011	910	0.319	3	10.76
ERR599364_k121_149158	ERR2762136	74.8283	76.2096	38.4935	23576	0.3162	89.2942	21052	4537	4561	0.3242	36	44.57
ERR599374_k121_516328	ERR2762136	74.8283	76.2096	20.1169	5704	0.3166	94.4074	5385	610	538	0.312	19	14.07
ERR599364_k121_149158	ERR2762137	74.8283	76.2096	9.3284	23576	0.3162	81.1334	19128	1074	1130	0.3237	8	11.59
ERR599374_k121_516328	ERR2762137	74.8283	76.2096	5.2025	5704	0.3166	88.9902	5076	152	146	0.311	5	3.94
ERR599374_k121_478331	ERR2762138	78.3555	91.6084	31.2477	23903	0.3208	93.8794	22440	3619	3652	0.3294	4	60.84
ERR599380_k121_111165	ERR2762138	78.3555	91.6084	52.0399	58505	0.3202	92.8878	54344	14786	14910	0.304	20	70.18
ERR599374_k121_53483	ERR2762138	78.3555	91.6084	26.4832	24017	0.3137	84.8066	20368	3381	2992	0.3156	14	32.72
ERR599364_k121_149158	ERR2762138	78.3555	91.6084	124.522	23576	0.3162	98.4603	23213	14470	14548	0.3104	132	92.29
ERR599374_k121_516328	ERR2762138	78.3555	91.6084	77.5323	5704	0.3166	98.7553	5633	2219	2209	0.3102	70	54
ERR599374_k121_478331	ERR2762139	78.3555	91.6084	10.2732	23903	0.3208	92.7122	22161	1014	1099	0.3279	2	17.71
ERR599380_k121_111165	ERR2762139	78.3555	91.6084	15.1631	58505	0.3202	87.7395	51332	4115	4166	0.3036	7	19.51
ERR599374_k121_53483	ERR2762139	78.3555	91.6084	7.666	24017	0.3137	77.187	18538	985	850	0.3182	4	9.86
ERR599364_k121_149158	ERR2762139	78.3555	91.6084	35.6887	23576	0.3162	88.3992	20841	4154	4191	0.31	37	27.38
ERR599374_k121_516328	ERR2762139	78.3555	91.6084	22.2239	5704	0.3166	95.3191	5437	633	635	0.3113	19	16.5
ERR599380_k121_111165	ERR2762140	78.2518	91.8557	7.3098	58505	0.3202	74.8107	43768	1951	1993	0.3014	3	9.51
ERR599364_k121_149158	ERR2762140	78.2518	91.8557	16.8656	23576	0.3162	82.1598	19370	1976	1992	0.3098	16	13.98
ERR599374_k121_516328	ERR2762140	78.2518	91.8557	10.0777	5704	0.3166	88.8675	5069	291	285	0.3138	8	8.54
ERR599380_k121_111165	ERR2762141	78.2518	91.8557	30.0314	58505	0.3202	84.1467	49230	8530	8559	0.3035	13	39.5
ERR599374_k121_53483	ERR2762141	78.2518	91.8557	15.648	24017	0.3137	80.747	19393	2037	1884	0.3148	8	20.91
ERR599364_k121_149158	ERR2762141	78.2518	91.8557	73.6751	23576	0.3162	88.4883	20862	8945	9002	0.3124	73	60.54
ERR599374_k121_516328	ERR2762141	78.2518	91.8557	47.0477	5704	0.3166	96.1957	5487	1397	1370	0.3119	39	35.94
ERR599380_k121_111165	ERR2762142	77.9668	116.656	15.0009	58505	0.3202	85.2406	49870	4078	4264	0.3045	6	20.66
ERR599374_k121_53483	ERR2762142	77.9668	116.656	7.3905	24017	0.3137	74.7512	17953	941	778	0.3187	3	10.11
ERR599364_k121_149158	ERR2762142	77.9668	116.656	38.3286	23576	0.3162	91.2284	21508	4413	4512	0.3126	41	28.18
ERR599374_k121_516328	ERR2762142	77.9668	116.656	22.3508	5704	0.3166	96.1606	5485	634	636	0.3092	20	16.74
ERR599364_k121_149158	ERR2762144	78.0391	116.41	5.2663	23576	0.3162	78.6011	18531	616	615	0.3151	5	4.53
ERR599374_k121_516328	ERR2762144	78.0391	116.41	3.3296	5704	0.3166	83.9762	4790	101	89	0.3132	3	2.91
ERR599380_k121_111165	ERR2762146	77.9028	117.154	9.5946	58505	0.3202	78.354	45841	2693	2708	0.3053	3	13.73
ERR599364_k121_149158	ERR2762146	77.9028	117.154	26.2499	23576	0.3162	85.358	20124	3092	3039	0.3111	25	20.15
ERR599374_k121_516328	ERR2762146	77.9028	117.154	14.9197	5704	0.3166	93.8464	5353	447	404	0.3118	12	11.77
ERR599374_k121_478331	ERR2762148	71.5955	160.938	55.6336	23903	0.3208	94.6032	22613	6119	6348	0.3302	9	101.82
ERR599380_k121_111165	ERR2762148	71.5955	160.938	98.7081	58505	0.3202	96.0465	56192	27414	27884	0.303	47	123.02
ERR599374_k121_53483	ERR2762148	71.5955	160.938	49.3644	24017	0.3137	88.8621	21342	6205	5467	0.3129	24	62.8
ERR599364_k121_149158	ERR2762148	71.5955	160.938	206.787	23576	0.3162	99.6649	23497	23896	24311	0.3078	225	154.14
ERR599374_k121_516328	ERR2762148	71.5955	160.938	171.375	5704	0.3166	99.3689	5668	4853	4904	0.3149	168	91.65
ERR599380_k121_111165	ERR2762150	71.0704	174.992	14.682	58505	0.3202	81.5093	47687	4158	4227	0.3057	6	19.34
ERR599364_k121_149158	ERR2762150	71.0704	174.992	32.3343	23576	0.3162	88.4501	20853	3724	3788	0.3113	35	24.68
ERR599374_k121_516328	ERR2762150	71.0704	174.992	23.1264	5704	0.3166	96.4236	5500	673	646	0.311	20	15.2
ERR599380_k121_111165	ERR2762153	73.3275	-168.814	28.4017	58505	0.3202	93.9868	54987	7734	7946	0.3038	15	34.32
ERR599374_k121_53483	ERR2762153	73.3275	-168.814	12.4809	24017	0.3137	79.3063	19047	1551	1439	0.3129	6	16.42
ERR599364_k121_149158	ERR2762153	73.3275	-168.814	60.3924	23576	0.3162	99.6607	23496	7016	7148	0.3118	62	39.54
ERR599374_k121_516328	ERR2762153	73.3275	-168.814	43.1427	5704	0.3166	99.1234	5654	1208	1255	0.3158	43	22.39
ERR599374_k121_478331	ERR2762155	73.3833	-168.133	109.3	23903	0.3208	94.2643	22532	12428	12248	0.3296	11	211.62
ERR599380_k121_111165	ERR2762155	73.3833	-168.133	226.188	58505	0.3202	98.8873	57854	62391	63528	0.3024	123	258.44
ERR599374_k121_53483	ERR2762155	73.3833	-168.133	99.6607	24017	0.3137	90.9772	21850	12673	11141	0.3117	40	134.83
ERR599364_k121_149158	ERR2762155	73.3833	-168.133	433.288	23576	0.3162	100	23576	49149	50524	0.3079	454	304.25
ERR599374_k121_516328	ERR2762155	73.3833	-168.133	383.745	5704	0.3166	99.6494	5684	10986	10912	0.3147	402	184.62
ERR599374_k121_478331	ERR2762156	73.3833	-168.133	26.9575	23903	0.3208	93.6075	22375	3126	3108	0.3286	2	52.53
ERR599380_k121_111165	ERR2762156	73.3833	-168.133	54.5823	58505	0.3202	93.874	54921	15223	15490	0.3028	30	63.18
ERR599374_k121_53483	ERR2762156	73.3833	-168.133	24.5108	24017	0.3137	80.4638	19325	3046	2829	0.3123	10	33.38
ERR599364_k121_149158	ERR2762156	73.3833	-168.133	105.998	23576	0.3162	99.7201	23510	12202	12530	0.3075	109	74.95
ERR599374_k121_516328	ERR2762156	73.3833	-168.133	96.371	5704	0.3166	99.4039	5670	2788	2708	0.3156	98	46.8
ERR599374_k121_478331	ERR2762157	71.8895	-154.91	21.3652	23903	0.3208	93.0511	22242	2272	2211	0.3295	4	37.69
ERR599380_k121_111165	ERR2762157	71.8895	-154.91	37.4929	58505	0.3202	88.2454	51628	10411	10729	0.3035	20	43.83
ERR599374_k121_53483	ERR2762157	71.8895	-154.91	17.1414	24017	0.3137	77.8449	18696	2191	1909	0.3128	6	23.31
ERR599364_k121_149158	ERR2762157	71.8895	-154.91	73.8182	23576	0.3162	98.2652	23167	8409	8710	0.3095	77	54.33
ERR599374_k121_516328	ERR2762157	71.8895	-154.91	63.8026	5704	0.3166	99.2461	5661	1834	1805	0.313	65	31.13
ERR599374_k121_478331	ERR2762158	71.8895	-154.91	80.5173	23903	0.3208	94.4735	22582	9286	9106	0.3295	8	155.62
ERR599380_k121_111165	ERR2762158	71.8895	-154.91	158.888	58505	0.3202	97.1233	56822	43991	44586	0.303	81	182.04
ERR599374_k121_53483	ERR2762158	71.8895	-154.91	71.9118	24017	0.3137	92.7385	22273	9109	8026	0.3123	27	98.56
ERR599364_k121_149158	ERR2762158	71.8895	-154.91	306.147	23576	0.3162	99.754	23518	34910	35774	0.3089	326	223.43
ERR599374_k121_516328	ERR2762158	71.8895	-154.91	273.003	5704	0.3166	99.9123	5699	7823	7743	0.3133	283	137.67
ERR599374_k121_478331	ERR2762159	74.3386	-85.6208	31.4661	23903	0.3208	91.7165	21923	3594	3714	0.3321	1	67.28
ERR599380_k121_111165	ERR2762159	74.3386	-85.6208	56.7056	58505	0.3202	85.8371	50219	15278	15450	0.3033	22	76.84
ERR599374_k121_53483	ERR2762159	74.3386	-85.6208	27.3111	24017	0.3137	81.7754	19640	3500	3050	0.3193	9	40.5
ERR599364_k121_149158	ERR2762159	74.3386	-85.6208	153.805	23576	0.3162	99.7879	23526	17986	17945	0.3107	160	105.48
ERR599374_k121_516328	ERR2762159	74.3386	-85.6208	88.7395	5704	0.3166	96.4762	5503	2551	2505	0.3112	72	68.76
ERR599374_k121_478331	ERR2762160	74.3386	-85.6208	19.6124	23903	0.3208	92.0219	21996	2222	2258	0.3303	1	40.31
ERR599380_k121_111165	ERR2762160	74.3386	-85.6208	35.0517	58505	0.3202	96.9968	56748	9490	9691	0.3032	13	47.27
ERR599374_k121_53483	ERR2762160	74.3386	-85.6208	16.3212	24017	0.3137	79.2938	19044	2070	1836	0.3178	6	23.88
ERR599364_k121_149158	ERR2762160	74.3386	-85.6208	94.1678	23576	0.3162	99.5801	23477	10805	11114	0.3102	102	62.18
ERR599374_k121_516328	ERR2762160	74.3386	-85.6208	50.8021	5704	0.3166	94.8107	5408	1439	1458	0.3095	43	38.67
ERR599380_k121_111165	ERR2762162	74.305	-85.6552	9.366	58505	0.3202	77.8463	45544	2456	2529	0.3047	4	12.21
ERR599374_k121_53483	ERR2762162	74.305	-85.6552	4.8312	24017	0.3137	72.0656	17308	589	568	0.3185	2	6.32
ERR599364_k121_149158	ERR2762162	74.305	-85.6552	26.9787	23576	0.3162	97.9428	23091	3046	3147	0.321	27	23.85
ERR599374_k121_516328	ERR2762162	74.305	-85.6552	13.8785	5704	0.3166	89.8142	5123	375	415	0.3092	11	11.19
ERR599380_k121_111165	ERR2762163	74.305	-85.6552	37.4099	58505	0.3202	94.3971	55227	10117	10321	0.3049	15	49.65
ERR599374_k121_53483	ERR2762163	74.305	-85.6552	20.6423	24017	0.3137	91.6268	22006	2562	2302	0.3192	10	25.27
ERR599364_k121_149158	ERR2762163	74.305	-85.6552	110.859	23576	0.3162	100	23576	12655	12793	0.3231	117	108.72
ERR599374_k121_516328	ERR2762163	74.305	-85.6552	55.6467	5704	0.3166	96.2482	5490	1611	1558	0.3111	47	40.45
ERR599374_k121_478331	ERR2762164	74.2987	-85.7806	24.259	23903	0.3208	91.0764	21770	2740	2847	0.3312	1	51.42
ERR599380_k121_111165	ERR2762164	74.2987	-85.7806	39.0263	58505	0.3202	80.2649	46959	11044	10813	0.3032	14	53.8
ERR599374_k121_53483	ERR2762164	74.2987	-85.7806	18.4215	24017	0.3137	70.0046	16813	2363	2041	0.3163	5	28.74
ERR599364_k121_149158	ERR2762164	74.2987	-85.7806	101.052	23576	0.3162	99.3129	23414	11356	12035	0.3095	106	70.31
ERR599374_k121_516328	ERR2762164	74.2987	-85.7806	59.9693	5704	0.3166	93.899	5356	1779	1633	0.3112	50	49.25
ERR599374_k121_478331	ERR2762165	74.2987	-85.7806	50.3505	23903	0.3208	92.4947	22109	5839	5935	0.3311	1	107.83
ERR599380_k121_111165	ERR2762165	74.2987	-85.7806	88.2645	58505	0.3202	97.7506	57189	24306	24787	0.3032	34	119.56
ERR599374_k121_53483	ERR2762165	74.2987	-85.7806	40.7196	24017	0.3137	83.4576	20044	5170	4539	0.3173	14	60.96
ERR599364_k121_149158	ERR2762165	74.2987	-85.7806	244.25	23576	0.3162	99.9449	23563	27644	28364	0.311	271	156.46
ERR599374_k121_516328	ERR2762165	74.2987	-85.7806	130.622	5704	0.3166	98.8429	5638	3736	3685	0.3093	109	97.2
ERR599380_k121_111165	ERR2762167	72.4456	-71.8814	79.1791	58505	0.3202	94.968	55561	21256	21716	0.3032	32	104.22
ERR599374_k121_53483	ERR2762167	72.4456	-71.8814	34.3368	24017	0.3137	94.2457	22635	4252	3852	0.317	17	44.37
ERR599364_k121_149158	ERR2762167	72.4456	-71.8814	231.541	23576	0.3162	99.7879	23526	26204	26674	0.3121	254	122.91
ERR599374_k121_516328	ERR2762167	72.4456	-71.8814	96.2963	5704	0.3166	98.3696	5611	2768	2711	0.3098	79	68.2
ERR599380_k121_111165	ERR2762168	72.4456	-71.8814	18.6106	58505	0.3202	83.557	48885	4984	5084	0.3032	8	24.92
ERR599374_k121_53483	ERR2762168	72.4456	-71.8814	7.5929	24017	0.3137	73.9018	17749	978	830	0.3173	3	10.9
ERR599364_k121_149158	ERR2762168	72.4456	-71.8814	54.0737	23576	0.3162	99.737	23514	6189	6336	0.3118	57	29.96
ERR599374_k121_516328	ERR2762168	72.4456	-71.8814	23.5068	5704	0.3166	96.5463	5507	681	656	0.3084	20	17.31
ERR599380_k121_111165	ERR2762169	72.4693	-71.892	64.3861	58505	0.3202	94.0056	54998	17291	17788	0.3033	25	84.7
ERR599374_k121_53483	ERR2762169	72.4693	-71.892	28.036	24017	0.3137	81.0218	19459	3598	3088	0.3176	8	43.12
ERR599364_k121_149158	ERR2762169	72.4693	-71.892	168.613	23576	0.3162	99.7752	23523	19256	19782	0.3115	184	107.72
ERR599374_k121_516328	ERR2762169	72.4693	-71.892	93.865	5704	0.3166	98.9656	5645	2625	2700	0.3091	79	69.48
ERR599380_k121_111165	ERR2762170	72.4693	-71.892	16.0869	58505	0.3202	89.5941	52417	4061	4247	0.3034	7	20.56
ERR599374_k121_53483	ERR2762170	72.4693	-71.892	7.1511	24017	0.3137	70.8373	17013	929	784	0.3184	2	10.81
ERR599364_k121_149158	ERR2762170	72.4693	-71.892	39.7736	23576	0.3162	99.6564	23495	4535	4691	0.3123	43	26.35
ERR599374_k121_516328	ERR2762170	72.4693	-71.892	22.6669	5704	0.3166	95.6522	5456	641	648	0.3086	18	17.43
ERR599380_k121_111165	ERR2762171	70.9433	-53.5127	53.1991	58505	0.3202	93.3288	54602	14666	14770	0.3046	22	70.84
ERR599374_k121_53483	ERR2762171	70.9433	-53.5127	22.5128	24017	0.3137	86.1307	20686	2867	2502	0.3187	10	30.23
ERR599364_k121_149158	ERR2762171	70.9433	-53.5127	162.903	23576	0.3162	99.7582	23519	18787	18945	0.3154	170	97.81
ERR599374_k121_516328	ERR2762171	70.9433	-53.5127	63.3515	5704	0.3166	97.5105	5562	1827	1772	0.3104	54	44.72
ERR599380_k121_111165	ERR2762173	70.9574	-53.5989	44.1908	58505	0.3202	91.399	53473	12209	11991	0.3039	17	57.95
ERR599374_k121_53483	ERR2762173	70.9574	-53.5989	20.7395	24017	0.3137	79.3105	19048	2677	2297	0.3177	7	31.6
ERR599364_k121_149158	ERR2762173	70.9574	-53.5989	111.723	23576	0.3162	99.7243	23511	12701	13051	0.3092	116	73.37
ERR599374_k121_516328	ERR2762173	70.9574	-53.5989	68.0678	5704	0.3166	99.1935	5658	1971	1897	0.3087	56	47.49
ERR599380_k121_111165	ERR2762176	69.1136	-51.5086	26.2116	58505	0.3202	92.2844	53991	7146	7137	0.3041	11	38.46
ERR599374_k121_53483	ERR2762176	69.1136	-51.5086	11.3425	24017	0.3137	75.6256	18163	1428	1283	0.3143	4	16.59
ERR599364_k121_149158	ERR2762176	69.1136	-51.5086	59.1629	23576	0.3162	99.597	23481	6718	6928	0.3098	62	40.39
ERR599374_k121_516328	ERR2762176	69.1136	-51.5086	35.8533	5704	0.3166	98.2994	5607	1032	1009	0.3097	32	23.82
ERR599374_k121_478331	ERR2762178	64.7	-52.996	12.0336	23903	0.3208	92.6076	22136	1127	1146	0.3216	3	19.28
ERR599380_k121_111165	ERR2762178	64.7	-52.996	22.9805	58505	0.3202	93.6826	54809	6275	6330	0.3068	13	24.71
ERR599374_k121_53483	ERR2762178	64.7	-52.996	11.287	24017	0.3137	86.2556	20716	1395	1286	0.3042	6	14.01
ERR599364_k121_149158	ERR2762178	64.7	-52.996	34.6778	23576	0.3162	98.9481	23328	3950	4046	0.3109	30	30.35
ERR599374_k121_516328	ERR2762178	64.7	-52.996	46.6418	5704	0.3166	99.9825	5703	1324	1331	0.3118	47	16.99
ERR599374_k121_478331	ERR2762179	64.7	-52.996	38.8237	23903	0.3208	93.0929	22252	4276	4377	0.3234	4	73.21
ERR599380_k121_111165	ERR2762179	64.7	-52.996	88.9127	58505	0.3202	98.5403	57651	24558	24696	0.3063	50	93.37
ERR599374_k121_53483	ERR2762179	64.7	-52.996	43.005	24017	0.3137	94.4539	22685	5375	4845	0.305	24	51.05
ERR599364_k121_149158	ERR2762179	64.7	-52.996	128.792	23576	0.3162	99.9194	23557	14815	15241	0.3114	118	113.37
ERR599374_k121_516328	ERR2762179	64.7	-52.996	162.946	5704	0.3166	100	5704	4617	4661	0.312	166	54.25
ERR599374_k121_478331	ERR2762180	64.7127	-53.0106	9.9533	23903	0.3208	92.16	22029	862	915	0.3269	3	15.07
ERR599380_k121_111165	ERR2762180	64.7127	-53.0106	16.6298	58505	0.3202	87.8951	51423	4651	4577	0.3061	9	18.62
ERR599374_k121_53483	ERR2762180	64.7127	-53.0106	7.5616	24017	0.3137	71.2995	17124	971	840	0.3058	4	9.79
ERR599364_k121_149158	ERR2762180	64.7127	-53.0106	30.1705	23576	0.3162	97.5441	22997	3490	3545	0.3117	28	22.59
ERR599374_k121_516328	ERR2762180	64.7127	-53.0106	30.6462	5704	0.3166	100	5704	902	836	0.3145	29	15.09
ERR599364_k121_149158	ERR2762183	61.5754	-55.9846	5.2216	23576	0.3162	79.4282	18726	619	604	0.3081	4	5.09
ERR599374_k121_516328	ERR2762183	61.5754	-55.9846	6.453	5704	0.3166	98.1241	5597	182	185	0.3127	6	3.62
ERR599374_k121_516328	ERR2762184	61.5754	-55.9846	2.9327	5704	0.3166	94.0393	5364	85	83	0.3143	3	1.86
ERR599374_k121_478331	ERR2762186	61.5427	-55.9869	25.1423	23903	0.3208	94.3856	22561	2716	2702	0.3247	4	45.7
ERR599380_k121_111165	ERR2762186	61.5427	-55.9869	55.7285	58505	0.3202	98.8069	57807	15721	15629	0.3058	32	59.25
ERR599374_k121_53483	ERR2762186	61.5427	-55.9869	27.0197	24017	0.3137	90.8065	21809	3460	3019	0.306	15	31.59
ERR599364_k121_149158	ERR2762186	61.5427	-55.9869	85.1586	23576	0.3162	99.8897	23550	9942	9878	0.308	78	63.28
ERR599374_k121_516328	ERR2762186	61.5427	-55.9869	104.754	5704	0.3166	100	5704	3035	2947	0.3137	106	38.07
ERR599374_k121_478331	ERR2762187	61.5427	-55.9869	15.0088	23903	0.3208	93.231	22285	1716	1656	0.3231	2	28.04
ERR599380_k121_111165	ERR2762187	61.5427	-55.9869	33.8404	58505	0.3202	93.1732	54511	9634	9610	0.305	19	37.8
ERR599374_k121_53483	ERR2762187	61.5427	-55.9869	15.5915	24017	0.3137	90.7857	21804	1959	1719	0.3059	8	18.79
ERR599364_k121_149158	ERR2762187	61.5427	-55.9869	50.2081	23576	0.3162	99.8388	23538	5748	5800	0.3134	43	49.65
ERR599374_k121_516328	ERR2762187	61.5427	-55.9869	62.0091	5704	0.3166	100	5704	1780	1749	0.3131	64	20.52
ERR599380_k121_111165	ERR594352	35.7528	14.2765	5.2518	58505	0.3202	74.1133	43360	1538	1564	0.3138	4	5.55
ERR599374_k121_53483	ERR594352	35.7528	14.2765	4.597	24017	0.3137	83.4326	20038	585	574	0.3165	4	3.93
ERR599374_k121_516328	ERR594352	35.7528	14.2765	4.2614	5704	0.3166	86.939	4959	126	129	0.3171	3	3.64
ERR634968_k121_280989	ERR594353	-20.4091	-3.1759	2.3005	4499	0.3312	85.1745	3832	54	52	0.3326	2	1.84
ERR599374_k121_478331	ERR594353	-20.4091	-3.1759	4.2726	23903	0.3208	88.8215	21231	521	505	0.3202	3	4.9
ERR599380_k121_111165	ERR594353	-20.4091	-3.1759	8.9411	58505	0.3202	93.7783	54865	2492	2516	0.3175	6	10.68
ERR599374_k121_53483	ERR594353	-20.4091	-3.1759	7.2043	24017	0.3137	99.4212	23878	882	875	0.3137	7	3.56
ERR599374_k121_516328	ERR594353	-20.4091	-3.1759	5.7376	5704	0.3166	99.3338	5666	166	165	0.3185	5	2.94
ERR599374_k121_478331	ERR594355	-21.0292	-35.3498	3.47	23903	0.3208	92.7331	22166	413	429	0.3191	3	2.73
ERR599380_k121_111165	ERR594355	-21.0292	-35.3498	3.8179	58505	0.3202	88.2078	51606	1047	1016	0.3206	3	5.92
ERR599374_k121_53483	ERR594355	-21.0292	-35.3498	2.1727	24017	0.3137	81.3216	19531	275	244	0.3198	2	1.86
ERR634968_k121_280989	ERR594356	18.5918	66.622	4.6192	4499	0.3312	96.7771	4354	102	111	0.329	4	2.95
ERR599374_k121_478331	ERR594356	18.5918	66.622	11.2358	23903	0.3208	100	23903	1370	1373	0.3202	10	6.2
ERR599380_k121_111165	ERR594356	18.5918	66.622	10.1881	58505	0.3202	90.6247	53020	2794	2738	0.3176	9	8.13
ERR599374_k121_53483	ERR594356	18.5918	66.622	3.5211	24017	0.3137	78.7859	18922	459	411	0.3234	3	3.43
ERR599374_k121_516328	ERR594356	18.5918	66.622	3.9996	5704	0.3166	79.2952	4523	115	117	0.318	3	3.67
ERR634968_k121_280989	ERR594359	-35.1728	26.2868	2.3747	4499	0.3312	74.9055	3370	61	51	0.3067	2	2.47
ERR599374_k121_478331	ERR594359	-35.1728	26.2868	4.4343	23903	0.3208	92.2395	22048	554	561	0.3276	4	3.41
ERR599369_k121_205714	ERR594360	23.4183	37.245	10.4599	16790	0.3496	87.7129	14727	939	961	0.3579	10	6.94
ERR599367_k121_40783	ERR594360	23.4183	37.245	7.6851	5307	0.3284	96.156	5103	214	223	0.3275	7	4.26
ERR634968_k121_280989	ERR594361	-35.1728	26.2868	2.8277	4499	0.3312	89.9089	4045	68	67	0.315	2	2.51
ERR599374_k121_478331	ERR594361	-35.1728	26.2868	4.5569	23903	0.3208	91.3651	21839	575	570	0.3266	4	3.43
ERR599369_k121_205714	ERR594362	-34.9449	17.9189	6.2096	16790	0.3496	84.9077	14256	542	519	0.3306	3	6.58
ERR599367_k121_40783	ERR594362	-34.9449	17.9189	5.2093	5307	0.3284	75.9563	4031	113	167	0.3134	3	5.59
ERR634968_k121_280989	ERR594362	-34.9449	17.9189	5.2832	4499	0.3312	93.3319	4199	120	120	0.3255	4	5.31
ERR599374_k121_478331	ERR594362	-34.9449	17.9189	14.0135	23903	0.3208	99.9414	23889	1555	1595	0.3248	7	17.08
ERR599380_k121_111165	ERR594362	-34.9449	17.9189	26.9422	58505	0.3202	98.7779	57790	7487	7434	0.3096	22	21.57
ERR599374_k121_53483	ERR594362	-34.9449	17.9189	18.6554	24017	0.3137	98.5219	23662	2335	2149	0.3062	18	10.93
ERR599364_k121_149158	ERR594362	-34.9449	17.9189	9.7141	23576	0.3162	75.5556	17813	1161	1162	0.3143	6	11.67
ERR599374_k121_516328	ERR594362	-34.9449	17.9189	28.267	5704	0.3166	100	5704	810	819	0.3124	28	9.6
ERR634968_k121_280989	ERR594363	18.5839	66.4727	3.1587	4499	0.3312	93.6875	4215	71	72	0.3233	3	2.38
ERR599374_k121_478331	ERR594363	18.5839	66.4727	4.9733	23903	0.3208	96.8079	23140	597	617	0.3198	4	3.42
ERR599380_k121_111165	ERR594363	18.5839	66.4727	4.6252	58505	0.3202	90.0692	52695	1349	1290	0.3177	4	4.36
ERR599374_k121_53483	ERR594363	18.5839	66.4727	1.9667	24017	0.3137	71.5452	17183	258	227	0.3186	1	2.1
ERR634968_k121_280989	ERR594364	-8.7789	-17.9099	1.7288	4499	0.3312	74.2609	3341	40	40	0.3091	1	2.15
ERR599374_k121_478331	ERR594364	-8.7789	-17.9099	4.0815	23903	0.3208	89.3277	21352	491	496	0.3215	3	3.47
ERR599380_k121_111165	ERR594364	-8.7789	-17.9099	8.557	58505	0.3202	99.5915	58266	2531	2491	0.3191	8	7.41
ERR634968_k121_280989	ERR594368	18.3967	39.875	4.0825	4499	0.3312	97.4661	4385	96	93	0.323	4	2.35
ERR599374_k121_478331	ERR594368	18.3967	39.875	4.1624	23903	0.3208	91.9424	21977	495	478	0.3212	4	2.94
ERR599380_k121_111165	ERR594369	20.8183	63.5047	3.8702	58505	0.3202	78.8155	46111	1122	1061	0.3178	3	3.73
ERR599367_k121_40783	ERR594370	18.3967	39.875	1.5887	5307	0.3284	71.1513	3776	42	45	0.3197	1	1.65
ERR634968_k121_280989	ERR594370	18.3967	39.875	4.4259	4499	0.3312	99.1998	4463	98	104	0.3226	4	2.23
ERR599374_k121_478331	ERR594370	18.3967	39.875	4.1455	23903	0.3208	86.7171	20728	516	502	0.3197	4	2.95
ERR634968_k121_280989	ERR594374	19.0393	64.4913	11.7611	4499	0.3312	99.8	4490	269	278	0.3275	12	4.9
ERR599374_k121_478331	ERR594374	19.0393	64.4913	17.4716	23903	0.3208	100	23903	2082	2124	0.3214	15	11.52
ERR599380_k121_111165	ERR594374	19.0393	64.4913	17.3	58505	0.3202	96.1097	56229	4766	4891	0.3187	16	13.43
ERR599374_k121_53483	ERR594374	19.0393	64.4913	9.0653	24017	0.3137	95.5198	22941	1139	1087	0.3232	8	6.98
ERR599374_k121_516328	ERR594374	19.0393	64.4913	6.9574	5704	0.3166	88.9201	5072	195	215	0.3183	5	6.26
ERR599380_k121_111165	ERR594375	39.3991	19.3997	3.5109	58505	0.3202	75.7046	44291	936	917	0.3141	2	4.27
ERR599374_k121_53483	ERR594375	39.3991	19.3997	2.6736	24017	0.3137	90.2319	21671	332	326	0.3104	2	1.88
ERR599374_k121_516328	ERR594375	39.3991	19.3997	3.3918	5704	0.3166	95.1613	5428	102	94	0.3077	3	2.06
ERR634968_k121_280989	ERR594376	-0.6625	73.161	1.7013	4499	0.3312	76.9504	3462	44	33	0.3182	1	1.6
ERR599374_k121_478331	ERR594376	-0.6625	73.161	2.3418	23903	0.3208	81.8433	19563	286	285	0.3196	2	1.97
ERR599374_k121_478331	ERR594377	-62.2231	-49.2139	16.0873	23903	0.3208	91.8462	21954	1810	1773	0.3261	2	32.64
ERR599380_k121_111165	ERR594377	-62.2231	-49.2139	24.9702	58505	0.3202	86.2439	50457	7056	7098	0.2992	8	36.16
ERR599374_k121_53483	ERR594377	-62.2231	-49.2139	7.5151	24017	0.3137	77.3244	18571	979	912	0.3084	4	10.11
ERR599364_k121_149158	ERR594377	-62.2231	-49.2139	101.206	23576	0.3162	100	23576	12180	12239	0.3137	100	24.75
ERR599374_k121_516328	ERR594377	-62.2231	-49.2139	24.253	5704	0.3166	100	5704	724	707	0.3164	23	11.7
ERR599374_k121_53483	ERR594379	-8.7296	-17.9604	1.7115	24017	0.3137	80.5138	19337	208	213	0.3122	2	1.35
ERR599380_k121_111165	ERR594381	2.0299	-84.5546	2.399	58505	0.3202	70.6623	41341	765	759	0.3333	1	6.31
ERR634968_k121_280989	ERR594382	-35.2421	26.3048	2.7415	4499	0.3312	75.2834	3387	66	61	0.324	2	2.89
ERR599374_k121_478331	ERR594382	-35.2421	26.3048	4.4286	23903	0.3208	89.0767	21292	553	533	0.3205	3	3.91
ERR599380_k121_111165	ERR594382	-35.2421	26.3048	4.1103	58505	0.3202	80.3436	47005	1160	1130	0.3143	3	4.62
ERR599374_k121_516328	ERR594382	-35.2421	26.3048	3.3327	5704	0.3166	85.3962	4871	98	99	0.3082	3	2.57
ERR634968_k121_280989	ERR594384	14.6059	69.9776	4.5666	4499	0.3312	98.333	4424	101	116	0.3175	4	2.53
ERR599374_k121_478331	ERR594384	14.6059	69.9776	5.7624	23903	0.3208	98.1048	23450	707	683	0.3167	5	3.32
ERR599380_k121_111165	ERR594384	14.6059	69.9776	3.531	58505	0.3202	78.154	45724	1071	982	0.3329	1	18.96
ERR599374_k121_478331	ERR594385	-29.5333	37.9117	2.2738	23903	0.3208	81.4375	19466	281	281	0.3245	2	1.85
ERR634968_k121_280989	ERR594386	19.0284	64.5126	1.8151	4499	0.3312	85.6413	3853	41	46	0.3286	2	1.33
ERR599374_k121_478331	ERR594386	19.0284	64.5126	2.9255	23903	0.3208	85.5457	20448	371	349	0.3235	2	2.65
ERR599380_k121_111165	ERR594386	19.0284	64.5126	3.5238	58505	0.3202	83.5159	48861	939	954	0.3209	2	4.51
ERR599374_k121_53483	ERR594386	19.0284	64.5126	4.255	24017	0.3137	96.4692	23169	534	515	0.3208	4	2.47
ERR599374_k121_478331	ERR594388	-8.7986	-17.9034	2.8259	23903	0.3208	82.8515	19804	349	350	0.3223	2	2.56
ERR599380_k121_111165	ERR594388	-8.7986	-17.9034	4.7183	58505	0.3202	96.0003	56165	1410	1442	0.3186	4	3.96
ERR599369_k121_205714	ERR594389	-34.8901	18.0459	7.8473	16790	0.3496	84.9077	14256	669	679	0.3305	4	8.36
ERR599367_k121_40783	ERR594389	-34.8901	18.0459	6.9644	5307	0.3284	79.1784	4202	178	200	0.3151	4	7.07
ERR634968_k121_280989	ERR594389	-34.8901	18.0459	5.8393	4499	0.3312	96.7326	4352	129	132	0.3295	5	5.17
ERR599374_k121_478331	ERR594389	-34.8901	18.0459	14.408	23903	0.3208	99.7532	23844	1672	1631	0.3221	8	17.26
ERR599380_k121_111165	ERR594389	-34.8901	18.0459	26.2256	58505	0.3202	97.4669	57023	7377	7498	0.3106	22	21.27
ERR599374_k121_53483	ERR594389	-34.8901	18.0459	17.6863	24017	0.3137	98.1222	23566	2224	2061	0.3088	17	11.27
ERR599364_k121_149158	ERR594389	-34.8901	18.0459	10.4367	23576	0.3162	74.7455	17622	1241	1278	0.3167	6	13.56
ERR599374_k121_516328	ERR594389	-34.8901	18.0459	27.314	5704	0.3166	100	5704	794	796	0.3126	27	9.92
ERR599369_k121_205714	ERR594390	18.4417	39.8567	6.8687	16790	0.3496	90.268	15156	583	595	0.3492	7	4.5
ERR599367_k121_40783	ERR594390	18.4417	39.8567	7.6637	5307	0.3284	97.2678	5162	204	211	0.3194	8	4.18
ERR599374_k121_478331	ERR594390	18.4417	39.8567	3.6091	23903	0.3208	80.0778	19141	449	425	0.3171	3	3.65
ERR599374_k121_478331	ERR594391	-31.0266	4.665	2.8706	23903	0.3208	73.0201	17454	336	368	0.3144	2	3.61
ERR599380_k121_111165	ERR594391	-31.0266	4.665	5.6935	58505	0.3202	79.3744	46438	1586	1632	0.3148	4	6.36
ERR599374_k121_53483	ERR594391	-31.0266	4.665	3.2945	24017	0.3137	87.3173	20971	410	397	0.3049	3	2.71
ERR599374_k121_516328	ERR594391	-31.0266	4.665	5.8427	5704	0.3166	99.3689	5668	175	169	0.3174	6	2.65
ERR599369_k121_205714	ERR594392	-29.5019	37.9889	4.7435	16790	0.3496	88.0465	14783	415	400	0.3499	4	3.99
ERR599367_k121_40783	ERR594392	-29.5019	37.9889	3.7584	5307	0.3284	87.1302	4624	100	106	0.3179	3	2.84
ERR634968_k121_280989	ERR594392	-29.5019	37.9889	3.3667	4499	0.3312	84.7299	3812	77	78	0.319	3	2.76
ERR599374_k121_478331	ERR594392	-29.5019	37.9889	7.0037	23903	0.3208	98.929	23647	831	831	0.3274	6	4.43
ERR599380_k121_111165	ERR594392	-29.5019	37.9889	5.2032	58505	0.3202	76.4089	44703	1571	1527	0.326	3	9.18
ERR599374_k121_53483	ERR594392	-29.5019	37.9889	3.2174	24017	0.3137	88.1334	21167	415	366	0.3211	3	2.57
ERR634968_k121_280989	ERR594393	23.36	37.2183	3.2278	4499	0.3312	92.1316	4145	81	68	0.329	3	2.22
ERR599374_k121_478331	ERR594393	23.36	37.2183	3.6441	23903	0.3208	88.4491	21142	455	439	0.3203	3	2.58
ERR599374_k121_478331	ERR594394	-16.9534	53.9601	2.4411	23903	0.3208	78.6721	18805	301	298	0.3154	2	2.24
ERR599374_k121_53483	ERR594394	-16.9534	53.9601	2.9512	24017	0.3137	89.0244	21381	355	372	0.3136	3	2.17
ERR599369_k121_205714	ERR594395	-32.2401	17.7103	3.2273	16790	0.3496	81.5902	13699	228	219	0.328	1	4.76
ERR599374_k121_478331	ERR594395	-32.2401	17.7103	18.4194	23903	0.3208	84.3032	20151	2229	2197	0.3216	11	21.56
ERR599380_k121_111165	ERR594395	-32.2401	17.7103	20.4255	58505	0.3202	94.6723	55388	5746	5618	0.3063	14	19.98
ERR599374_k121_53483	ERR594395	-32.2401	17.7103	10.2383	24017	0.3137	77.008	18495	1313	1175	0.3006	6	12.14
ERR599364_k121_149158	ERR594395	-32.2401	17.7103	14.1457	23576	0.3162	75.0254	17688	1648	1726	0.3103	8	16.27
ERR599374_k121_516328	ERR594395	-32.2401	17.7103	23.024	5704	0.3166	100	5704	673	653	0.3099	21	11.57
ERR599374_k121_516328	ERR594396	39.3888	19.3905	2.1017	5704	0.3166	85.7819	4893	62	61	0.3134	2	1.52
ERR634968_k121_280989	ERR594397	18.5839	66.4727	2.6006	4499	0.3312	84.7299	3812	56	65	0.3155	2	2.09
ERR599374_k121_478331	ERR594397	18.5839	66.4727	5.3444	23903	0.3208	97.8496	23389	648	656	0.3176	5	3.33
ERR599380_k121_111165	ERR594397	18.5839	66.4727	4.7656	58505	0.3202	90.9239	53195	1369	1368	0.3192	4	4.66
ERR599374_k121_53483	ERR594397	18.5839	66.4727	2.0029	24017	0.3137	74.8178	17969	244	252	0.3235	2	1.87
ERR634968_k121_280989	ERR594398	6.0001	73.8955	1.9035	4499	0.3312	81.0847	3648	40	49	0.3143	2	1.51
ERR599374_k121_478331	ERR594398	6.0001	73.8955	3.1536	23903	0.3208	92.9423	22216	355	349	0.3214	3	2.15
ERR634968_k121_280989	ERR594399	19.0284	64.5126	2.3154	4499	0.3312	87.2638	3926	58	47	0.3214	2	1.73
ERR599374_k121_478331	ERR594399	19.0284	64.5126	2.9225	23903	0.3208	86.2528	20617	362	360	0.325	2	2.71
ERR599380_k121_111165	ERR594399	19.0284	64.5126	3.9026	58505	0.3202	86.3567	50523	1011	972	0.32	2	4.49
ERR599374_k121_53483	ERR594399	19.0284	64.5126	3.9808	24017	0.3137	96.3109	23131	495	487	0.313	4	2.42
ERR634968_k121_280989	ERR594400	19.0393	64.4913	11.9135	4499	0.3312	99.9333	4496	275	278	0.3244	12	5.29
ERR599374_k121_478331	ERR594400	19.0393	64.4913	16.524	23903	0.3208	99.3432	23746	2009	2041	0.3219	15	10.6
ERR599380_k121_111165	ERR594400	19.0393	64.4913	16.349	58505	0.3202	88.9702	52052	4793	4797	0.3189	14	13.29
ERR599374_k121_53483	ERR594400	19.0393	64.4913	9.9317	24017	0.3137	98.7842	23725	1164	1084	0.3233	9	6.82
ERR599374_k121_516328	ERR594400	19.0393	64.4913	7.4702	5704	0.3166	86.7637	4949	216	219	0.3208	5	7.16
ERR599374_k121_478331	ERR594401	27.16	34.835	2.2852	23903	0.3208	76.2624	18229	298	263	0.3219	2	2.11
ERR634968_k121_280989	ERR594402	20.8222	63.5133	3.8088	4499	0.3312	98.5997	4436	90	84	0.3252	3	2.22
ERR599374_k121_478331	ERR594402	20.8222	63.5133	6.1897	23903	0.3208	97.197	23233	748	755	0.3232	5	4.29
ERR599380_k121_111165	ERR594402	20.8222	63.5133	7.8672	58505	0.3202	86.7755	50768	2312	2325	0.3224	7	7.47
ERR599374_k121_53483	ERR594402	20.8222	63.5133	3.2896	24017	0.3137	76.3542	18338	417	387	0.3238	3	3.1
ERR599374_k121_516328	ERR594402	20.8222	63.5133	2.6043	5704	0.3166	72.3001	4124	83	68	0.3149	2	2.78
ERR599374_k121_478331	ERR594403	6.0001	73.8955	2.6949	23903	0.3208	90.3025	21585	301	316	0.3219	3	1.77
ERR599374_k121_478331	ERR594404	-32.2401	17.7103	18.8898	23903	0.3208	80.2242	19176	2278	2302	0.3202	10	22.65
ERR599380_k121_111165	ERR594404	-32.2401	17.7103	21.0525	58505	0.3202	91.2486	53385	5936	6002	0.3071	15	20.97
ERR599374_k121_53483	ERR594404	-32.2401	17.7103	11.3061	24017	0.3137	86.0057	20656	1412	1240	0.3016	6	13.48
ERR599364_k121_149158	ERR594404	-32.2401	17.7103	14.7443	23576	0.3162	77.1335	18185	1695	1828	0.3116	9	16.37
ERR599374_k121_516328	ERR594404	-32.2401	17.7103	26.0827	5704	0.3166	100	5704	755	756	0.3114	24	13.57
ERR599374_k121_478331	ERR594406	39.8386	17.4155	3.5123	23903	0.3208	72.3591	17296	422	411	0.3298	2	3.7
ERR599374_k121_516328	ERR594406	39.8386	17.4155	2.034	5704	0.3166	77.6122	4427	61	57	0.3166	2	1.9
ERR599374_k121_478331	ERR594408	42.1735	17.7252	2.9906	23903	0.3208	91.0848	21772	266	263	0.3268	1	3.83
ERR599380_k121_111165	ERR594408	42.1735	17.7252	6.9412	58505	0.3202	76.5165	44766	2034	2023	0.3144	6	6.98
ERR599374_k121_53483	ERR594408	42.1735	17.7252	3.3037	24017	0.3137	83.3368	20015	417	383	0.3063	2	3.19
ERR599374_k121_516328	ERR594408	42.1735	17.7252	11.3359	5704	0.3166	100	5704	319	337	0.3198	11	3.99
ERR599374_k121_478331	ERR594409	-47.2007	-57.9446	75.3797	23903	0.3208	93.8962	22444	8823	8481	0.3238	6	143.69
ERR599380_k121_111165	ERR594409	-47.2007	-57.9446	192.18	58505	0.3202	99.0821	57968	53128	52558	0.3021	130	182.4
ERR599374_k121_53483	ERR594409	-47.2007	-57.9446	80.8721	24017	0.3137	95.4699	22929	10324	9375	0.3003	40	100.3
ERR599364_k121_149158	ERR594409	-47.2007	-57.9446	228.777	23576	0.3162	99.4656	23450	26501	27275	0.3049	209	182.29
ERR599374_k121_516328	ERR594409	-47.2007	-57.9446	368.01	5704	0.3166	100	5704	10623	10633	0.316	378	112.13
ERR634968_k121_280989	ERR594410	27.16	34.835	1.8689	4499	0.3312	80.818	3636	40	45	0.3173	1	1.61
ERR599374_k121_478331	ERR594410	27.16	34.835	2.9049	23903	0.3208	83.0733	19857	349	358	0.3192	2	2.34
ERR599374_k121_478331	ERR594411	-30.1367	-43.2899	3.684	23903	0.3208	94.6534	22625	450	454	0.32	3	2.66
ERR599380_k121_111165	ERR594411	-30.1367	-43.2899	2.8601	58505	0.3202	70.2248	41085	787	838	0.3199	2	4.23
ERR599374_k121_53483	ERR594411	-30.1367	-43.2899	2.581	24017	0.3137	88.0043	21136	334	310	0.3089	2	1.98
ERR599374_k121_516328	ERR594411	-30.1367	-43.2899	2.3832	5704	0.3166	87.5351	4993	69	70	0.3169	2	1.7
ERR599369_k121_205714	ERR594413	5.9998	73.9067	2.7358	16790	0.3496	78.0167	13099	233	248	0.3485	2	3.01
ERR599367_k121_40783	ERR594413	5.9998	73.9067	2.3017	5307	0.3284	88.5811	4701	63	65	0.3269	2	1.69
ERR634968_k121_280989	ERR594413	5.9998	73.9067	2.6106	4499	0.3312	84.2632	3791	62	59	0.3256	2	2.34
ERR599374_k121_478331	ERR594413	5.9998	73.9067	3.9521	23903	0.3208	93.6075	22375	495	472	0.3209	4	2.66
ERR634968_k121_280989	ERR594414	-35.2421	26.3048	2.453	4499	0.3312	71.6159	3222	60	51	0.3237	2	2.48
ERR599374_k121_478331	ERR594414	-35.2421	26.3048	4.6785	23903	0.3208	94.348	22552	522	534	0.3197	4	3.92
ERR599380_k121_111165	ERR594414	-35.2421	26.3048	3.8483	58505	0.3202	79.0274	46235	1121	1143	0.3178	3	4.48
ERR599374_k121_53483	ERR594414	-35.2421	26.3048	1.9575	24017	0.3137	70.2794	16879	242	243	0.3118	1	2.1
ERR599374_k121_516328	ERR594414	-35.2421	26.3048	3.2751	5704	0.3166	86.3079	4923	94	98	0.3089	3	2.76
ERR599374_k121_478331	ERR594415	-31.027	4.6802	2.2338	23903	0.3208	71.1375	17004	283	275	0.3171	1	2.67
ERR599380_k121_111165	ERR594415	-31.027	4.6802	6.0722	58505	0.3202	88.9616	52047	1450	1437	0.3194	4	8.07
ERR599374_k121_53483	ERR594415	-31.027	4.6802	2.2071	24017	0.3137	74.9552	18002	312	251	0.3081	2	2.05
ERR599374_k121_516328	ERR594415	-31.027	4.6802	5.7891	5704	0.3166	99.439	5672	165	177	0.3132	6	2.53
ERR634968_k121_280989	ERR599337	-8.9111	-142.557	9.4397	4499	0.3312	99.8444	4492	208	219	0.3222	9	3.44
ERR599374_k121_478331	ERR599337	-8.9111	-142.557	9.952	23903	0.3208	92.3441	22073	1153	1184	0.3164	10	6.22
ERR599380_k121_111165	ERR599337	-8.9111	-142.557	6.4605	58505	0.3202	94.8637	55500	1840	1872	0.3175	4	14.68
ERR599367_k121_40783	ERR599338	-8.8999	-142.546	7.6458	5307	0.3284	100	5307	207	203	0.3325	8	3.38
ERR599374_k121_478331	ERR599339	-22.3368	40.3412	2.0451	23903	0.3208	84.3158	20154	208	205	0.3181	2	1.64
ERR599369_k121_205714	ERR599340	14.2075	-116.647	3.2779	16790	0.3496	81.8761	13747	275	291	0.3541	2	4.09
ERR634968_k121_280989	ERR599340	14.2075	-116.647	4.0996	4499	0.3312	91.8871	4134	96	94	0.3246	4	2.98
ERR599374_k121_478331	ERR599340	14.2075	-116.647	7.0046	23903	0.3208	87.2736	20861	865	834	0.3117	6	5.64
ERR599380_k121_111165	ERR599340	14.2075	-116.647	5.9829	58505	0.3202	84.1894	49255	1610	1559	0.316	3	8.54
ERR599374_k121_53483	ERR599340	14.2075	-116.647	9.6282	24017	0.3137	98.4261	23639	1100	1100	0.3087	9	4.72
ERR599374_k121_516328	ERR599340	14.2075	-116.647	2.625	5704	0.3166	72.8086	4153	78	76	0.3017	1	2.89
ERR599367_k121_40783	ERR599343	-8.9109	-140.285	1.5387	5307	0.3284	77.9536	4137	42	43	0.326	1	1.22
ERR634968_k121_280989	ERR599344	-9.3921	66.4228	1.3996	4499	0.3312	74.4388	3349	37	29	0.3295	1	1.19
ERR599374_k121_478331	ERR599344	-9.3921	66.4228	2.0221	23903	0.3208	76.2791	18233	238	263	0.3224	2	1.91
ERR599374_k121_53483	ERR599345	6.3378	-102.954	2.4902	24017	0.3137	88.4124	21234	306	306	0.31	2	1.83
ERR599367_k121_40783	ERR599348	-8.9109	-140.285	3.5525	5307	0.3284	90.2958	4792	99	94	0.3314	3	2.31
ERR599374_k121_478331	ERR599348	-8.9109	-140.285	2.0439	23903	0.3208	75.2249	17981	216	208	0.3162	1	2.09
ERR634968_k121_280989	ERR599350	21.9467	38.2517	4.8	4499	0.3312	99.2665	4466	115	104	0.3186	4	2.97
ERR599374_k121_478331	ERR599350	21.9467	38.2517	5.4179	23903	0.3208	98.0379	23434	603	595	0.3216	5	3.5
ERR599374_k121_478331	ERR599352	-60.2287	-60.6476	13.0266	23903	0.3208	92.4403	22096	1295	1254	0.3277	3	23.83
ERR599380_k121_111165	ERR599352	-60.2287	-60.6476	17.7132	58505	0.3202	92.8194	54304	4956	4869	0.3008	6	24.59
ERR599374_k121_53483	ERR599352	-60.2287	-60.6476	4.6572	24017	0.3137	71.5535	17185	582	555	0.3053	2	6.55
ERR599364_k121_149158	ERR599352	-60.2287	-60.6476	75.3556	23576	0.3162	100	23576	8924	8910	0.3295	70	72.39
ERR599374_k121_516328	ERR599352	-60.2287	-60.6476	19.118	5704	0.3166	99.8948	5698	567	539	0.3205	19	8.37
ERR634968_k121_280989	ERR599354	-9.1504	-140.522	14.4797	4499	0.3312	100	4499	333	322	0.3285	15	4.23
ERR599374_k121_478331	ERR599354	-9.1504	-140.522	13.7328	23903	0.3208	92.4528	22099	1645	1667	0.3182	14	8.9
ERR599380_k121_111165	ERR599354	-9.1504	-140.522	15.2542	58505	0.3202	100	58505	4207	4228	0.3195	13	10.19
ERR634968_k121_280989	ERR599355	6.3332	-102.943	6.2803	4499	0.3312	98.4886	4431	139	147	0.3256	6	3.26
ERR599374_k121_478331	ERR599355	6.3332	-102.943	8.243	23903	0.3208	97.5819	23325	965	1003	0.3214	7	5.77
ERR599380_k121_111165	ERR599355	6.3332	-102.943	9.835	58505	0.3202	99.6137	58279	2736	2766	0.3219	8	11.3
ERR599374_k121_53483	ERR599355	6.3332	-102.943	2.8762	24017	0.3137	73.5687	17669	364	343	0.3226	2	2.9
ERR634968_k121_280989	ERR599356	0.0033	71.6428	1.6377	4499	0.3312	73.1051	3289	41	37	0.3212	1	1.44
ERR599374_k121_478331	ERR599356	0.0033	71.6428	2.7881	23903	0.3208	86.9682	20788	347	336	0.3203	3	2.13
ERR634968_k121_280989	ERR599358	-16.957	53.9801	7.6255	4499	0.3312	99.6221	4482	181	172	0.3241	7	3.7
ERR599374_k121_478331	ERR599358	-16.957	53.9801	8.7133	23903	0.3208	93.0971	22253	1070	1053	0.3195	8	5.98
ERR599380_k121_111165	ERR599358	-16.957	53.9801	7.4429	58505	0.3202	88.2848	51651	2253	2191	0.3255	6	10.98
ERR599374_k121_53483	ERR599358	-16.957	53.9801	3.5559	24017	0.3137	82.1959	19741	431	442	0.3232	3	3.23
ERR599369_k121_205714	ERR599359	-12.9723	-96.0122	3.38	16790	0.3496	92.7397	15571	281	296	0.3468	3	2.46
ERR599374_k121_478331	ERR599359	-12.9723	-96.0122	2.973	23903	0.3208	76.7142	18337	383	339	0.3225	2	3.9
ERR599380_k121_111165	ERR599359	-12.9723	-96.0122	5.581	58505	0.3202	80.3299	46997	1492	1535	0.31	3	7.39
ERR599374_k121_53483	ERR599359	-12.9723	-96.0122	10.7541	24017	0.3137	99.8293	23976	1301	1304	0.3106	11	4.56
ERR599374_k121_516328	ERR599359	-12.9723	-96.0122	3.1876	5704	0.3166	73.5449	4195	87	97	0.311	2	3.6
ERR599379_k121_83516	ERR599360	18.7341	66.3896	39.0201	15543	0.3677	100	15543	3083	3090	0.3656	38	11.23
ERR634968_k121_280989	ERR599362	-17.2855	42.2866	1.7599	4499	0.3312	72.2605	3251	42	38	0.3158	1	1.57
ERR599374_k121_478331	ERR599362	-17.2855	42.2866	2.636	23903	0.3208	82.3077	19674	330	315	0.3192	2	2.35
ERR599374_k121_53483	ERR599362	-17.2855	42.2866	1.7344	24017	0.3137	73.2065	17582	223	208	0.3195	1	1.64
ERR634968_k121_280989	ERR599363	14.2035	-116.626	13.9731	4499	0.3312	100	4499	321	317	0.3246	13	5.73
ERR599374_k121_478331	ERR599363	14.2035	-116.626	19.4596	23903	0.3208	98.4353	23529	2357	2361	0.3224	17	13.49
ERR599380_k121_111165	ERR599363	14.2035	-116.626	22.7722	58505	0.3202	98.6873	57737	6506	6582	0.3202	22	17.74
ERR599374_k121_53483	ERR599363	14.2035	-116.626	12.1678	24017	0.3137	95.7447	22995	1516	1407	0.3213	11	9.03
ERR599374_k121_516328	ERR599363	14.2035	-116.626	9.453	5704	0.3166	92.1985	5259	268	279	0.3188	7	8.91
ERR599364_k121_149158	ERR599364	-62.0385	-49.529	26.0491	23576	0.3162	100	23576	3169	3157	0.3264	24	25.35
ERR599374_k121_516328	ERR599364	-62.0385	-49.529	5.7428	5704	0.3166	97.3878	5555	174	158	0.3196	5	3.59
ERR599379_k121_83516	ERR599365	6.3559	-103.06	3.4615	15543	0.3677	93.5276	14537	253	235	0.3521	3	2.49
ERR599367_k121_40783	ERR599367	-9.0714	-140.597	6.9738	5307	0.3284	100	5307	187	187	0.3227	7	2.57
ERR634968_k121_280989	ERR599367	-9.0714	-140.597	2.004	4499	0.3312	87.8862	3954	48	43	0.322	2	1.53
ERR599374_k121_478331	ERR599367	-9.0714	-140.597	2.6586	23903	0.3208	76.116	18194	333	312	0.3195	2	2.63
ERR599380_k121_111165	ERR599367	-9.0714	-140.597	2.3138	58505	0.3202	78.301	45810	662	688	0.3264	2	3.04
ERR599379_k121_83516	ERR599371	-15.3379	43.2948	3.1845	15543	0.3677	79.7787	12400	242	243	0.3534	2	2.92
ERR599379_k121_83516	ERR599372	20.8457	63.5851	3.0735	15543	0.3677	86.5341	13450	246	247	0.3618	3	2.56
ERR599364_k121_149158	ERR599373	-61.9689	-49.5017	1.4977	23576	0.3162	70.4997	16621	174	190	0.3259	1	1.8
ERR634968_k121_280989	ERR599374	-30.1484	-43.2705	3.3948	4499	0.3312	84.1076	3784	84	71	0.3163	3	3.18
ERR599374_k121_478331	ERR599374	-30.1484	-43.2705	22.5457	23903	0.3208	100	23903	2649	2702	0.3186	20	9.87
ERR599380_k121_111165	ERR599374	-30.1484	-43.2705	13.0345	58505	0.3202	90.8914	53176	3592	3603	0.3166	8	13.57
ERR599374_k121_53483	ERR599374	-30.1484	-43.2705	17.1145	24017	0.3137	100	24017	2083	2082	0.3106	16	7.12
ERR599374_k121_516328	ERR599374	-30.1484	-43.2705	10.9339	5704	0.3166	100	5704	312	316	0.3143	10	4.33
ERR599379_k121_83516	ERR599375	-12.9794	-96.0232	4.6891	15543	0.3677	84.4689	13129	379	369	0.3599	3	5.07
ERR634968_k121_280989	ERR599376	-15.3424	43.2965	2.012	4499	0.3312	73.7275	3317	46	47	0.3291	2	1.79
ERR599374_k121_478331	ERR599376	-15.3424	43.2965	3.2713	23903	0.3208	86.6209	20705	333	340	0.3198	3	2.42
ERR599380_k121_111165	ERR599376	-15.3424	43.2965	3.9766	58505	0.3202	78.5044	45929	1158	1144	0.3301	2	11.74
ERR599369_k121_205714	ERR599377	-9.0063	-139.139	4.3616	16790	0.3496	81.3401	13657	365	358	0.3448	3	4.52
ERR599367_k121_40783	ERR599377	-9.0063	-139.139	5.5674	5307	0.3284	98.5491	5230	157	150	0.3227	5	2.73
ERR634968_k121_280989	ERR599377	-9.0063	-139.139	2.1325	4499	0.3312	81.3736	3661	50	49	0.3221	2	1.61
ERR599374_k121_478331	ERR599377	-9.0063	-139.139	2.4563	23903	0.3208	73.3004	17521	298	307	0.3235	2	2.66
ERR634968_k121_280989	ERR599378	-8.9068	-140.283	4.277	4499	0.3312	97.3772	4381	100	93	0.3214	4	2
ERR599374_k121_478331	ERR599378	-8.9068	-140.283	3.8474	23903	0.3208	83.9016	20055	453	468	0.3169	4	2.88
ERR599380_k121_111165	ERR599378	-8.9068	-140.283	3.1118	58505	0.3202	89.6026	52422	915	918	0.3227	3	2.57
ERR599379_k121_83516	ERR599379	19.0351	64.5638	20.2391	15543	0.3677	100	15543	1599	1638	0.3593	20	7.95
ERR634968_k121_280989	ERR599380	-8.9971	-139.196	21.7775	4499	0.3312	100	4499	500	510	0.326	21	5.74
ERR599374_k121_478331	ERR599380	-8.9971	-139.196	22.3267	23903	0.3208	94.9337	22692	2734	2728	0.3163	24	13.65
ERR599380_k121_111165	ERR599380	-8.9971	-139.196	20.7542	58505	0.3202	100	58505	6298	6221	0.3179	19	11.39
ERR599374_k121_53483	ERR599382	-31.0198	4.6685	1.7275	24017	0.3137	72.0531	17305	213	209	0.3098	1	1.78
ERR599374_k121_516328	ERR599382	-31.0198	4.6685	1.8552	5704	0.3166	78.4187	4473	54	56	0.3158	1	1.74
ERR599374_k121_478331	ERR599384	-47.1863	-58.2902	21.5446	23903	0.3208	92.114	22018	2493	2513	0.3227	1	42.55
ERR599380_k121_111165	ERR599384	-47.1863	-58.2902	54.1118	58505	0.3202	97.1267	56824	15376	15359	0.3021	30	55.93
ERR599374_k121_53483	ERR599384	-47.1863	-58.2902	21.5571	24017	0.3137	88.7829	21323	2754	2434	0.2983	8	28.5
ERR599364_k121_149158	ERR599384	-47.1863	-58.2902	61.5934	23576	0.3162	93.3958	22019	7129	7419	0.3076	53	54.86
ERR599374_k121_516328	ERR599384	-47.1863	-58.2902	106.879	5704	0.3166	100	5704	3063	3114	0.3158	113	31.94
